# Supplementary material for: Narrow Genetic Diversity of Wolbachia Symbionts in Acrididae Grasshopper Hosts (Insecta, Orthoptera)
Source: Int J Mol Sci. 2022 Jan 13;23(2):853. doi: 10.3390/ijms23020853 (PMC8775660; doi:10.3390/ijms23020853)
Supplement: Supplementary file 1 [file ijms-23-00853-s001.zip]

Archive with 11 entries (11 files):
- Fig1a_ML_gatB_allOrth_sgReff.mts
- Fig1b_ML_coxA_allOrth_sgReff.mts
- Fig1c_ML_hcpA_allOrth_sgReff.mts
- Fig1d_ML_ftsZ_allOrth_sgReff.mts
- Fig1e_ML_fbpA_allOrth_sgReff.mts
- Fig2_ML_MLST_37seqOrth.mts
- Fig3_Net_215seq_OAC.fa.nex
- Fig4_Net_Align_JB_OAC_add.fa.nex
- FigS1_MLtree_F-STs_T92GI100bs.mts
- FigS1_treeF_MLST.jpg
- MLST alleles deposited in GenBank.txt
