# Supplementary material for: Narrow Genetic Diversity of Wolbachia Symbionts in Acrididae Grasshopper Hosts (Insecta, Orthoptera)
Source: Int J Mol Sci. 2022 Jan 13;23(2):853. doi: 10.3390/ijms23020853 (PMC8775660; doi:10.3390/ijms23020853)
Supplement: Supplementary file 1 [file ijms-23-00853-s001.zip › Fig3_Net_215seq_OAC.fa.nex]

#nexus

BEGIN Taxa;
DIMENSIONS ntax=215;
TAXLABELS
[1] 'ST104'
[2] 'ST105'
[3] 'ST106'
[4] 'ST109'
[5] 'ST113'
[6] 'ST124'
[7] 'ST125'
[8] 'ST128'
[9] 'ST129'
[10] 'ST136'
[11] 'ST141'
[12] 'ST142'
[13] 'ST143'
[14] 'ST145'
[15] 'ST146'
[16] 'ST147'
[17] 'ST148'
[18] 'ST149'
[19] 'ST150'
[20] 'ST151'
[21] 'ST152'
[22] 'ST153'
[23] 'ST154'
[24] 'ST156'
[25] 'ST157'
[26] 'ST160'
[27] 'ST161'
[28] 'ST162'
[29] 'ST166'
[30] 'ST174'
[31] 'ST176'
[32] 'ST188'
[33] 'ST190'
[34] 'ST191'
[35] 'ST192'
[36] 'ST194'
[37] 'ST195'
[38] 'ST196'
[39] 'ST20'
[40] 'ST203'
[41] 'ST204'
[42] 'ST214'
[43] 'ST215'
[44] 'ST216'
[45] 'ST217'
[46] 'ST219'
[47] 'ST220'
[48] 'ST221'
[49] 'ST235'
[50] 'ST26'
[51] 'ST262'
[52] 'ST263'
[53] 'ST265'
[54] 'ST27'
[55] 'ST274'
[56] 'i26_Anapodisma_miramae_P_EA03-4_FarEast-2008_ST299'
[57] 'i27_Bohemanella_frigida_P_EA06-3_Altay-2003'
[58] 'i29_Ognevia_longipennis_P_E16-3_Altay-2003'
[59] 'i28_Ognevia_longipennis_P_EA15-1_Japan-Hokkaido-2005'
[60] 'i36_Podisma_kanoi_P_EA09-6_Japan-Honshu-2005'
[61] 'i31_Podisma_pedestris_P_BE012.3_Altay-2016'
[62] 'i30_Podisma_pedestris_P_EA16-5_Altay-2003'
[63] 'i33_Prumna_primnoa_P_E34-4_Sakhalin-2010'
[64] 'i35_Prumna_ussuriensis_P_BE010.1_FarEast_2008'
[65] 'i32_Prumna_littoralis_P_EA07-2_FarEast_2008'
[66] 'i34_Prumna_primnoa_P_EA04-3_Sakhalin_2010'
[67] 'i3_Chorthippus_apricarius_G_EH323_Irkutsk-2016'
[68] 'i5_Chorthippus_biguttulus_G_EH15_Nsk-2017'
[69] 'i4_Chorthippus_biguttulus_G_EH307_Irkutsk-2016'
[70] 'i8_Chorthippus_fallax_G_EH260_Nsk-2017'
[71] 'i7_Chorthippus_mollis_G_E23-4_Altay-2015'
[72] 'i17_Pseudochorthippus_montanus_G_EH28_Nsk-2017'
[73] 'i19_Pseudochorthippus_parallelus_G_EH278_Nsk-2017'
[74] 'i14_Omocestus_haemorrhoidalis_G_EH285_Altay-2017'
[75] 'i12_Omocestus_viridulus_G_E5-2_Nsk-2009'
[76] 'i13_Omocestus_viridulus_G_EH299_Altay-2017'
[77] 'i20_Stauroderus_scalaris_G_EH284_Altay-2017'
[78] 'i2_Chorthippus_albomarginatus_G_EH304_Irkutsk-2016'
[79] 'i22_Bryodema_gebleri_O_EH296_Altay-2017'
[80] 'i21_Bryodema_gebleri_O_E30-2_Altay-2003'
[81] 'i11_Gomphocerippus_rufus_G_EH281_Nsk-2017'
[82] 'i16_Podismopsis_genicularis_G_E35-1_Kunashir-2010'
[83] 'i23_Oedaleus_decorus_O_EH295_Altay-2003'
[84] 'i38_Podisma_sapporensis_P_12B_Japan-Akan-2005'
[85] 'i37_Podisma_sapporensis_P_8B_Japan-Tanno-2005'
[86] 'i39_Podisma_sapporensis_P_18B_Japan-Yotei-2005'
[87] 'i41_Podisma_sapporensis_P_30B_Japan-Naganuma-2005'
[88] 'i43_Podisma_sapporensis_P_43B_Japan-Shimokawa-2005'
[89] 'i9_E36-1_Dociostaurus'
[90] 'i44_Podisma_tyatiensis_P_Ptyat_Kunashir-2001'
[91] 'i24_gatB_Oedaleus_decorus_O_BE6-7_Kazakhstan-2006'
[92] 'i25_gatB_Oedaleus_decorus_O_E26-4_Tadzhikistan-2009'
[93] 'ST21_Gryllus_firmus_Gryl_id24'
[94] 'ST32_Teleogryllus_taiwanemma_Gryl_id25'
[95] 'ST440_Acheta_domesticus_Gryl_id1694'
[96] 'ST448_Teratodes_monticolis_Teratodinae_id1703'
[97] 'ST452_Modicogryllus_confirmatus_Gryl_id1707'
[98] 'ST280'
[99] 'ST281'
[100] 'ST282'
[101] 'ST283'
[102] 'ST284'
[103] 'ST286'
[104] 'ST287'
[105] 'ST288'
[106] 'ST290'
[107] 'ST291'
[108] 'ST292'
[109] 'ST293'
[110] 'ST294'
[111] 'ST295'
[112] 'ST296'
[113] 'ST297'
[114] 'ST298'
[115] 'ST3'
[116] 'ST30'
[117] 'ST300'
[118] 'ST301'
[119] 'ST302'
[120] 'ST303'
[121] 'ST305'
[122] 'ST308'
[123] 'ST311'
[124] 'ST350'
[125] 'ST353'
[126] 'ST354'
[127] 'ST356'
[128] 'ST357'
[129] 'ST358'
[130] 'ST359'
[131] 'ST36'
[132] 'ST360'
[133] 'ST361'
[134] 'ST362'
[135] 'ST365'
[136] 'ST366'
[137] 'ST37'
[138] 'ST372'
[139] 'ST374'
[140] 'ST378'
[141] 'ST385'
[142] 'ST386'
[143] 'ST387'
[144] 'ST39'
[145] 'ST393'
[146] 'ST397'
[147] 'ST398'
[148] 'ST399'
[149] 'ST407'
[150] 'ST41'
[151] 'ST410'
[152] 'ST415'
[153] 'ST42'
[154] 'ST422'
[155] 'ST423'
[156] 'ST424'
[157] 'ST425'
[158] 'ST426'
[159] 'ST430'
[160] 'ST435'
[161] 'ST441'
[162] 'ST442'
[163] 'ST443'
[164] 'ST445'
[165] 'ST446'
[166] 'ST447'
[167] 'ST450'
[168] 'ST453'
[169] 'ST460'
[170] 'ST466'
[171] 'ST467'
[172] 'ST468'
[173] 'ST472'
[174] 'ST473'
[175] 'ST474'
[176] 'ST475'
[177] 'ST476'
[178] 'ST483'
[179] 'ST487'
[180] 'ST488'
[181] 'ST489'
[182] 'ST491'
[183] 'ST503'
[184] 'ST504'
[185] 'ST510'
[186] 'ST512'
[187] 'ST513'
[188] 'ST514'
[189] 'ST515'
[190] 'ST516'
[191] 'ST517'
[192] 'ST518'
[193] 'ST520'
[194] 'ST522'
[195] 'ST532'
[196] 'ST534'
[197] 'ST535'
[198] 'ST536'
[199] 'ST537'
[200] 'ST540'
[201] 'ST541'
[202] 'ST543'
[203] 'ST551'
[204] 'ST557'
[205] 'ST558'
[206] 'ST560'
[207] 'ST561'
[208] 'ST563'
[209] 'ST568'
[210] 'ST574'
[211] 'ST579'
[212] 'ST7'
[213] 'ST72'
[214] 'ST137'
[215] 'ST84'
;
TAXINFO
[1] 'ST104'
[2] 'ST105'
[3] 'ST106'
[4] 'ST109'
[5] 'ST113'
[6] 'ST124'
[7] 'ST125'
[8] 'ST128'
[9] 'ST129'
[10] 'ST136'
[11] 'ST141'
[12] 'ST142'
[13] 'ST143'
[14] 'ST145'
[15] 'ST146'
[16] 'ST147'
[17] 'ST148'
[18] 'ST149'
[19] 'ST150'
[20] 'ST151'
[21] 'ST152'
[22] 'ST153'
[23] 'ST154'
[24] 'ST156'
[25] 'ST157'
[26] 'ST160'
[27] 'ST161'
[28] 'ST162'
[29] 'ST166'
[30] 'ST174'
[31] 'ST176'
[32] 'ST188'
[33] 'ST190'
[34] 'ST191'
[35] 'ST192'
[36] 'ST194'
[37] 'ST195'
[38] 'ST196'
[39] 'ST20'
[40] 'ST203'
[41] 'ST204'
[42] 'ST214'
[43] 'ST215'
[44] 'ST216'
[45] 'ST217'
[46] 'ST219'
[47] 'ST220'
[48] 'ST221'
[49] 'ST235'
[50] 'ST26'
[51] 'ST262'
[52] 'ST263'
[53] 'ST265'
[54] 'ST27'
[55] 'ST274'
[56] 'i26_Anapodisma_miramae_P_EA03-4_FarEast-2008_ST299'
[57] 'i27_Bohemanella_frigida_P_EA06-3_Altay-2003'
[58] 'i29_Ognevia_longipennis_P_E16-3_Altay-2003'
[59] 'i28_Ognevia_longipennis_P_EA15-1_Japan-Hokkaido-2005'
[60] 'i36_Podisma_kanoi_P_EA09-6_Japan-Honshu-2005'
[61] 'i31_Podisma_pedestris_P_BE012.3_Altay-2016'
[62] 'i30_Podisma_pedestris_P_EA16-5_Altay-2003'
[63] 'i33_Prumna_primnoa_P_E34-4_Sakhalin-2010'
[64] 'i35_Prumna_ussuriensis_P_BE010.1_FarEast_2008'
[65] 'i32_Prumna_littoralis_P_EA07-2_FarEast_2008'
[66] 'i34_Prumna_primnoa_P_EA04-3_Sakhalin_2010'
[67] 'i3_Chorthippus_apricarius_G_EH323_Irkutsk-2016'
[68] 'i5_Chorthippus_biguttulus_G_EH15_Nsk-2017'
[69] 'i4_Chorthippus_biguttulus_G_EH307_Irkutsk-2016'
[70] 'i8_Chorthippus_fallax_G_EH260_Nsk-2017'
[71] 'i7_Chorthippus_mollis_G_E23-4_Altay-2015'
[72] 'i17_Pseudochorthippus_montanus_G_EH28_Nsk-2017'
[73] 'i19_Pseudochorthippus_parallelus_G_EH278_Nsk-2017'
[74] 'i14_Omocestus_haemorrhoidalis_G_EH285_Altay-2017'
[75] 'i12_Omocestus_viridulus_G_E5-2_Nsk-2009'
[76] 'i13_Omocestus_viridulus_G_EH299_Altay-2017'
[77] 'i20_Stauroderus_scalaris_G_EH284_Altay-2017'
[78] 'i2_Chorthippus_albomarginatus_G_EH304_Irkutsk-2016'
[79] 'i22_Bryodema_gebleri_O_EH296_Altay-2017'
[80] 'i21_Bryodema_gebleri_O_E30-2_Altay-2003'
[81] 'i11_Gomphocerippus_rufus_G_EH281_Nsk-2017'
[82] 'i16_Podismopsis_genicularis_G_E35-1_Kunashir-2010'
[83] 'i23_Oedaleus_decorus_O_EH295_Altay-2003'
[84] 'i38_Podisma_sapporensis_P_12B_Japan-Akan-2005'
[85] 'i37_Podisma_sapporensis_P_8B_Japan-Tanno-2005'
[86] 'i39_Podisma_sapporensis_P_18B_Japan-Yotei-2005'
[87] 'i41_Podisma_sapporensis_P_30B_Japan-Naganuma-2005'
[88] 'i43_Podisma_sapporensis_P_43B_Japan-Shimokawa-2005'
[89] 'i9_E36-1_Dociostaurus brevicollis_G_Kazakhstan-2007'
[90] 'i44_Podisma_tyatiensis_P_Ptyat_Kunashir-2001'
[91] 'i24_gatB_Oedaleus_decorus_O_BE6-7_Kazakhstan-2006'
[92] 'i25_gatB_Oedaleus_decorus_O_E26-4_Tadzhikistan-2009'
[93] 'ST21_Gryllus_firmus_Gryl_id24'
[94] 'ST32_Teleogryllus_taiwanemma_Gryl_id25'
[95] 'ST440_Acheta_domesticus_Gryl_id1694'
[96] 'ST448_Teratodes_monticolis_Teratodinae_id1703'
[97] 'ST452_Modicogryllus_confirmatus_Gryl_id1707'
[98] 'ST280'
[99] 'ST281'
[100] 'ST282'
[101] 'ST283'
[102] 'ST284'
[103] 'ST286'
[104] 'ST287'
[105] 'ST288'
[106] 'ST290'
[107] 'ST291'
[108] 'ST292'
[109] 'ST293'
[110] 'ST294'
[111] 'ST295'
[112] 'ST296'
[113] 'ST297'
[114] 'ST298'
[115] 'ST3'
[116] 'ST30'
[117] 'ST300'
[118] 'ST301'
[119] 'ST302'
[120] 'ST303'
[121] 'ST305'
[122] 'ST308'
[123] 'ST311'
[124] 'ST350'
[125] 'ST353'
[126] 'ST354'
[127] 'ST356'
[128] 'ST357'
[129] 'ST358'
[130] 'ST359'
[131] 'ST36'
[132] 'ST360'
[133] 'ST361'
[134] 'ST362'
[135] 'ST365'
[136] 'ST366'
[137] 'ST37'
[138] 'ST372'
[139] 'ST374'
[140] 'ST378'
[141] 'ST385'
[142] 'ST386'
[143] 'ST387'
[144] 'ST39'
[145] 'ST393'
[146] 'ST397'
[147] 'ST398'
[148] 'ST399'
[149] 'ST407'
[150] 'ST41'
[151] 'ST410'
[152] 'ST415'
[153] 'ST42'
[154] 'ST422'
[155] 'ST423'
[156] 'ST424'
[157] 'ST425'
[158] 'ST426'
[159] 'ST430'
[160] 'ST435'
[161] 'ST441'
[162] 'ST442'
[163] 'ST443'
[164] 'ST445'
[165] 'ST446'
[166] 'ST447'
[167] 'ST450'
[168] 'ST453'
[169] 'ST460'
[170] 'ST466'
[171] 'ST467'
[172] 'ST468'
[173] 'ST472'
[174] 'ST473'
[175] 'ST474'
[176] 'ST475'
[177] 'ST476'
[178] 'ST483'
[179] 'ST487'
[180] 'ST488'
[181] 'ST489'
[182] 'ST491'
[183] 'ST503'
[184] 'ST504'
[185] 'ST510'
[186] 'ST512'
[187] 'ST513'
[188] 'ST514'
[189] 'ST515'
[190] 'ST516'
[191] 'ST517'
[192] 'ST518'
[193] 'ST520'
[194] 'ST522'
[195] 'ST532'
[196] 'ST534'
[197] 'ST535'
[198] 'ST536'
[199] 'ST537'
[200] 'ST540'
[201] 'ST541'
[202] 'ST543'
[203] 'ST551'
[204] 'ST557'
[205] 'ST558'
[206] 'ST560'
[207] 'ST561'
[208] 'ST563'
[209] 'ST568'
[210] 'ST574'
[211] 'ST579'
[212] 'ST7'
[213] 'ST72'
[214] 'ST137'
[215] 'ST84'
;
END; [Taxa]

BEGIN Characters;
DIMENSIONS nchar=2079;
FORMAT
 datatype=DNA missing=? gap=- symbols="atgc" labels=no transpose=no interleave=no;
MATRIX
gaagctgcagaattcatgaaaaaattgaggcagattttgcgttacatcggttcatgtgatggtgatatggaaaaggggtcacttcgctgtgatgcaaatgtttctgttcgcccaaagggtagtagcacatttggcactcgttgtgaaataaaaaacttaaattcaatacgttatattgtacaagctatagattatgaagcacaaaggcagatcaaaattttggaaagcggaggagaaataagtcaagataccttattgtttgatgtcactttaggaaaaacaaaagtgatgagaagcaaagaagattcaagtgactatagatatttccctgaacctgatttgctacctgttgaaataagccaagacaaaatgcgtgcaaaaggtatgtcattgaccaagatgccactatttgtttggtctgttttattaacgtcgtttatgttaattgttgccttaccggtacttgctggtgctataactatgctgctaactgatcgtaatataggtacttccttttttgatcctgctggtggcggtgatcctgtgttatttcaacacctgttttggttttttggtcatccagaagtttacataattatttttcctgcatttggcatcataagccaagtcgtatcaactttttcccataggccagtatttggttatatgggaatggtttatgccatgataggaatagcaacgtttggcttcatggtttgggctcaccatatgtttactgttgggcttagcgaggatgctgctatattttttgatcccgaactcaatccacgtcttcgctctgctatctttgctgcgcgaaaggaaaatctaccaaaagataaaatagaaacagcaataaaaaatgcagctggtaacgttgctggagaaagttatgaagaaatacaatatgaaggctgcggaccttctggtactgcacttattgttcatgctctgacaaataatcgcaaccgaactgcttctgagatacgttatatcttttctcgcaaaggcggtaatttgggagaaacaggatgtgtgagttaccttttcgatcatgtaggcttaattgtctataaagcagaggatatgaattttgaagatttatttaactatggaattgaattagaagtattgaatgttgaggaaaataacaaagaagaattatatgttataacttgtgaagtaaaagactttggtaaagtacgtgacgctttcggtggtactggaacaggtgctgcaccggtaattgcaaaagcagccagagaagcaagagcggtagttaaagataaaggagcaaaagaaaaaaagatactgactgttggagttgtaactaagccgttcggttttgaaggtgtgcgacgtatgcgcattgcagaacttggacttgaagagttgcaaaaatacgtagatacacttattgtcattcccaatcaaaatttatttagaattgctaatgagaaaactacatttgctgacgcatttcaactcgccgataatgttctgcatattggcataagaggagtaactgatctgatggttatgccagggcttattaaccttgattttgctgatatagaaacagtaatgagtgagatgggtaaagcaatgattggtactggagaggcagaaggagaagatagggcaattagtgctggaatgctaccacttattttgaagcttaatagcgctaactctttgcactcaaaaagcttaacttcagatcaagcaataactgcctctgtaaaagatgcgctgcgtttgggctgcatggctgttgggtttactatatatcctggttctgctaagtgttttgatatgatggaagaagctcgcaaaattatagctgaggctaaatcttgtggccttgctgtagtgctatggtcttatccacgtggtgaagggatttccaaagaaggtgaaacagcagttgatgtgattgcttatgctgcgcatatagcggctttgcttggtgccaacataataaaagtaaaacttccaaccaatcatctggaaagagaaaaaat------agaaaatattgaatcattatctaaaagaattgaatatattaaaaagtct
gaagctgcagaattcatgaaaaaattgaggcagattttgcgttacatcggttcatgtgatggtgatatggaaaaggggtcacttcgctgtgatgcaaatgtttctgttcgcccaaagggtagtagcacatttggcactcgttgtgaaataaaaaacttaaattcaatacgttatattgtacaagctatagattatgaagcacaaaggcagatcaaaattttggaaagcggaggagaaataagtcaagataccttattgtttgatgtcactttaggaaaaacaaaagtgatgagaagcaaagaagattcaagtgactatagatatttccctgaacctgatttgctacctgttgaaataagccaagacaaaatgcgtgcaaaaggtatgtcattgaccaagatgccactatttgtttggtctgttttattaacgtcgtttatgttaattgttgccttaccggtacttgctggtgctataactatgctgctaactgatcgtaatataggtacttccttttttgatcctgctggtggcggtgatcctgtgttatttcaacacctgttttggttttttggtcatccagaagtttacataattatttttcctgcatttggcatcataagccaagtcgtatcaactttttcccataggccagtatttggttatatgggaatggtttatgccatgataggaatagcaacgtttggcttcatggtttgggctcaccatatgtttactgttgggcttagcgaggatgctgctatattttttgatcccgaactcaatccacgtcttcgctctgctatctttgctgcgcgaaaggaaaatctaccaaaagataaaatagaaacagcaataaaaaatgcagctggtaacgttgctggagaaagttatgaagaaatacaatatgaaggctgcggaccttctggtactgcacttattgttcatgctctgacaaataatcgcaaccgaactgcttctgagatacgttatatcttttctcgcaaaggcggtaatttgggagaaacaggatgtgtgagttaccttttcgatcatgtaggcttaattgtctataaagcagaggatatgaattttgaagatttatttaactatggaattgaattagaagtattgaatgttgaggaaaataacaaagaagaattatatgttataacttgtgaagtaaaagactttggtaaagtacgtgacgctttcggtggtactggaacaggtgctgcaccggtaattgcaaaagcagccagagaagcaagagcggtagttaaagataaaggagcaaaagaaaaaaagatactgactgttggagttgtaactaagccgttcggttttgaaggtgtgcgacgtatgcgcattgcagaacttggacttgaagagttgcaaaaatacgtagatacacttattgtcattcccaatcaaaatttatttagaattgctaatgagaaaactacatttgctgacgcatttcaactcgccgataatgttctgcatattggcataagaggagtaactgatctgatggttatgccagggcttattaaccttgattttgctgatatagaaacagtaatgagtgagatgggtaaagcaatgattggtactggagaggcagaaggagaagatagggcaattagtgctggaatgttaccacttattttgaagcttaatagcgctaactctttgcactcaaaaagcttaacttcagatcaagcaataactgcctctgtaaaagatgcgctgcgtttgggctgcatggctgttgggtttactatatatcctggttctgctaagtgttttgatatgatggaagaagctcgcaaaattatagctgaggctaaatcttgtggccttgctgtagtgctatggtcttatccacgtggtgaagggatttccaaagaaggtgaaacagcagttgatgtgattgcttatgctgcgcatatagcggctttgcttggtgccaacataataaaagtaaaacttccaaccaatcatctggaaagagaaaaaat------agaaaatattgaatcattatctaaaagaattgaatatattaaaaagtct
gaagctgcagaattcatgaaaaaattgaggcagattttgcgttacatcggttcatgtgatggtgatatggaaaaggggtcacttcgctgtgatgcaaatgtttctgttcgcccaaagggtagtagcacatttggcactcgttgtgaaataaaaaacttaaattcaatacgttatattgtacaagctatagattatgaagcacaaaggcagatcaaaattttggaaagcggaggagaaataagtcaagataccttattgtttgatgtcactttaggaaaaacaaaagtgatgagaagcaaagaagattcaagtgactatagatatttccctgaacctgatttgctacctgttgaaataagccaagacaaaatgcgtgcaaaaggcatgtcactcactaaaatgccactatttgtttggtctgttttactaacgtcatttatgttaattgttgccttaccggtacttgctggtgctataactatgctgctcactgatcgtaatataggtacctccttttttgatcctgctggtggtggtgatcctgtgttatttcaacatctgttttggttttttggtcatcccgaagtttacataattatttttcctgcatttggtatcatcagtcagattgtgtcaactttttctcataggccagtatttggttatatgggaatggtttatgctatgataggaatagcaacgtttggcttcatggtttgggctcaccatatgtttactgttgggcttagcgaggatgctgctatattttttgatcccgaactcaacccgcgccttcgctctgctatatttgctgcacgcaaggaaaatctaccaaaagataaaatagaaacagcaataaaaaatgcaactggtaatgttgctggagaaaattatgaggaaatccaatatgaaagtcatggcccttctggcactgcactcattgtccatgccttgactaataaccgcaaccgtactgcttctgaggtacgttatatcttttctcgtaaaggtggaaacttaggagaaacaggaagtgttagttaccttttcgatcatgtaggcttaatcgtctataaagcagagggtgtgaattttgatgatttatttaattatgggatcgagttagaagtattgaatgttgaggaaaatgacaaagaaggattacacgttataacttgtgaaataaaagattttggtaaagtacgcgatgcctttggtggtactggaacaggtgctgcaccggtaattgcaaaagcagccagagaagcaagagcggtagttaaagataaaggagcaaaagaaaaaaagatactgactgttggagttgtaactaagccgttcggttttgaaggtgtgcgacgtatgcgcattgcagagcttggacttgaagagttgcaaaaatacgtagacacacttattgtcattcccaatcaaaatttatttagaattgctaacgagaaaactacatttgctgacgcatttcaactcgccgataatgttctgcatattggcataagaggagtaactgatttgatgatcatgccaggactgattaatcttgattttgctgatatagaaacagtaatgagtgagatgggtaaagcaatgattggtactggagaggcagaaggagaagatagggcaattagtgctggaatgctaccacttattttaaagcttaatagcgctaactctttgcactcaaaaagcttaacttcagatcaagcaataactgcctctgtaaaagatgcgctgcgtttgggctgcatggctgttgggtttactatatatcctggttctgctaagtgttttgatatgatggaagaagctcgcaaaattatagctgaggctaaatcttgtggccttgttgtagtgctatggtcttatccacgtggtgaaggggtttccaaagaaggtgaaacagcagttgatgtgattgcctatgctgcgcatatagcggctttgctcggtgccaacataataaaagtaaaacttccaaccaatcatctggaaagagaaaaaat------agaaaatattgaatcattatctaaaagaattgaatatattaaaaagtct
gaagctgcagaattcatgaaaaaattgaggcagattttgcgttatatcggttcatgtgatggtgatatggaaaaggggtcgcttcgctgtgatgcaaatgtttctgttcgcccaaagggtagtagcacatttggcactcgttgtgaaataaaaaacttaaattcaatacgttatattgtacaagctatagattatgaagcacaaaggcagatcaaaattttggaaagcggaggagaaataagtcaagataccttattgtttgatgtcactttaggaaaaacaaaagtgatgagaagcaaagaagattcaagtgactatagatatttccctgaacctgatttgctacctgttgaaataaaccaagacaaaatgcgtgcaaaaggcatgtcactcactaaaatgccactatttgtttggtctgttttactaacgtcatttatgttaattgttgccttaccggtacttgctggtgctataactatgctgctcactgatcgtaatataggtacctccttttttgatcctgctggtggtggtgatcctgtgttatttcaacatctgttttggttttttggtcatcccgaagtttacataattatttttcctgcatttggtatcatcagtcagattgtgtcaactttttctcataggccagtatttggttatatgggaatggtttatgctatgataggaatagcaacgtttggcttcatggtttgggctcaccatatgtttactgttgggcttagcgaggatgctgctatattttttgatcccgagcttaatccacgtcttcgctctgctatcttttctgcgcgaaaggaaaatctaccaaaagataaaatagaaacagcaataaaaaatgcagctggtaacgttgctggagaaagttatgaagaaatacaatatgaaggctgcggaccttctggtgctgcacttattgtccatgctctgacaaataatcgcaaccgaactgcttctgagatacgttatatcttttctcgcaaaggcggtaatttgggagaaacaggatgtgtgagttaccttttcgatcatgtaggcttaattgtctataaagcagagggtataaattttgaagatttatttaactatggaattgaattagaagtattgaatgttgaggaaaataacaaggaagaattatatgttataacttgtgaagtgaaagattttggtagagtgcgtgatgctttcggtggtactggaacaggtgctgcaccggtaattgcaaaggcagccagagaagcaagagcggtagttaaagataagggagcaaaagaaaaaaagatactgactgttggagttgtaactaagccgttcggttttgaaggtgtgcgacgtatgcgcattgcagagcttggacttgaagagttgcaaaaatacgtagatacacttattgtcattcccaatcaaaatttatttagaattgctaacgagaaaactacatttgctgacgcatttcaactcgccgataatgttctgcatattggcataagaggagtaactgatttgatgatcatgccaggactgattaatcttgattttgctgatatagaaacagtaatgagtgagatgggtaaagcaatgattggtactggagaggcagaaggagaagatagggcaattagtgctggaatgctaccacttattttgaagcttaatagcgctaactctttgcactcaaaaagcttaacttcagatcaagcaataactgcctctgtaaaagatgcgctgcgtttgggctgcatggctgttgggtttactatatatcctggttctgctaagtgttttgatatgatggaagaagctcgcaaaattatagctgaggctaaatcttgtggccttgttgtagtgctatggtcttatccacgtggtgaaggggtttccaaagaaggtgaaacagcagttgatgtgattgcctatgctgcgcatatagcggctttgctcggtgccaacataataaaagtaaaacttccaaccaatcatctggaaagagaaaaaat------agaaaatattgaatcattatctaaaagaattgaatatattaaaaagtct
gaagctgcagaattcatgaaaaaattgaggcagattttgcgttacatcggttcatgtgatggtgatatggaaaaggggtcacttcgctgtgatgcaaatgtttctgttcgcccaaagggtagtagcacatttggcactcgttgtgaaataaaaaacttaaattcaatacgttatattgtacaagctatagattatgaagcacaaaggcagatcaaaattttggaaagcggaggagaaataagtcaagataccttattgtttgatgtcactttaggaaaaacaaaagtgatgagaagcaaagaagattcaagtgactatagatatttccctgaacctgatttgctacctgttgaaataagccaagacaaaatgcgtgcaaaaggtatgtcactcactaagataccactatttgtttggtctattttactcacgtcatttatgttaattgttgccttaccggtacttgctggtgctataactatgctgctcactgatcgtaatataggtacctccttttttgatcctgctggtggtggtgatcctgtgttatttcaacatctgttttggttttttggtcatccagaagtttacataattatttttcctgcatttggtatcatcagtcagattgtgtcaactttttctcataggccagtatttggttatatgggaatggtttatgctatgataggaatagcaacgtttggctttatggtttgggctcaccatatgtttactgttgggcttagcgaggatgctgctatattttttgatcccgaactcaatccacgtcttcgctctgctatctttgctgcgcgaaaggaaaatctaccaaaagataaaatagaaacagcaataaaaaatgcagctggtaacgttgctggagaaagttatgaagaaatacaatatgaaggctgcggaccttctggtgctgcacttattgtccatgctctgacaaataatcgcaaccgaactgcttctgagatacgttatatcttttctcgcaaaggcggtaatttgggagaaacaggatgtgtgagttaccttttcgatcatgtaggcttaattgtctataaagcagagggtataaattttgaagatttatttaactatggaattgaattagaagtattgaatgttgaggaaaataacaaagaagaattatatgttataacttgtgaagtaaaagactttggtaaagtacgtgacgctttcggtggtactggaacaggtgctgcaccggtaattgcaaaagcagccagagaagcaagagcggtagttaaagataaaggagcaaaagaaaaaaagatactgactgttggagttgtaactaagccgttcggttttgaaggtgtgcgacgtatgcgcattgcagagcttggacttgaagagttgcaaaaatatgtagacacactcattgtcattcccaatcaaaatttatttagaattgctaacgagaaaactacatttgctgacgcatttcaactcgccgataatgttctgcatattggcataagaggagtaactgatttgatgatcatgccaggactgattaatcttgattttgctgatatagaaacagtaatgagtgagatgggtaaagcaatgattggtactggagaggcagaaggagaagatagggcaattagtgctggaatgctaccacttattttgaagcttaatagcgctaactctttgcactcaaaaagcttaacttcagatcaagcaataacttcctctgtaaaagatgctctacgtttgggctgcgtggctgttgggtttactatatatcctggttctgctaagtgttttgatatgatggaagaagctcgcaaaattatagctgaggctaaatcttgtggccttgctgtagtgctatggtcttatccacgtggtgaagggatttccaaagaaggtgaaacagcagttgatgtcattgcttatgctgcgcatatagcggctttgctcggtgccaacataataaaagtaaaacttccaaccaaccatatggaaagagaaaaaat------agaaaatattgaatcattattcaaaagaattgaatatattaaaaagtct
gaagctgcagaatttatgaaaaaattgaggcagattttacgttacattggctcatgtgatggcgatatggagaagggatcacttcgttgtgatgcaaatgtttctgtgcgcccaaaaggcagcaacacatttggcactcgttgtgaaataaaaaatctaaactcaatacgttatattacgcaggctatagattatgaaatacaaaggcagattgaaattttggaaaatgggggagaaataagtcaagataccttattgtttgatgttgctttgggaaaaacaaaagtgatgcgaaataaagaagatgcaagcgattatagatattttcctgaacctgatttgttgcctgttgaaataagccaggacaaaatgcgtgcaaagggcatgtcattaactaagatgccactatttgtttggtctgttttattaacgtcattcatgttaattgtcgctttaccggtgcttgctggtgctataactatgctgcttactgatcgtaatattggcacttccttttttgatcctgctgggggtggcgaccctgtattgtttcaacatctattttggttttttggtcatccggaagtttacataattatttttcctgcgtttggtatcataagccaaatcgtgtcaactttttctcataggccgatatttggttatatgggaatggtttacgcaatggtaggtatagcagtgtttggctttatggtttgggctcaccatatgtttactgttgggcttagtgaagatgctgccatattttttgatcctgaactcaatccacgtcttcgttctgctatatttgctgcacgtaaggaaaatttgccaaaagataaaatagaaacagcaataaaaaacgcaactggcagtgttgcaggagaaaattatgaggaaatacaatatgagggctatggaccttctggcactgcacttattgttcatgctctaacgaataaccgcaaccgaactgcttctgaggtgcgttatatattctctcgcaagggtggaaatttgggagaaacaggaagtgttagttaccttttcgatcatgtaggcttaatcgtctataaagcagagggggtaaattttgaagacttgtttgattacggaatcgaattagaagtattgaatgttgaggaaaataacaaagaagaattgtacgttataacctgtgaagtaaaagattttggtaaagtgcgtgatgcttttggtggcactggaacaggtgcagcaccagtaattgcaaaagcagcaagagaagcaagagctgcagttaaggataaaacgttaaaagaaaaaaagatactgactgttggagttgtaaccaagccatttagctttgaaggtgtgcgtcgtatgcgcattgcagaacttggacttgaggaattacaaaaatacgtagacactctcattgttatcccaaaccaaaacttgtttagaattgccaatgagaaaactacattctctgatgcatttaaacttgctgataatgtcctgcatattggtatcagaggagtgactgacttaatggttatgccagggctcattaatcttgattttgctgatatagaaacagtaatgagcgaaatgggcaaagcaatgattggtactggagaagcggagggagaagatagagcaattagtgctggaatgcttccacttattttaaaacttaatagctccaattctttgcattcaaaaagtctaacttctgatcaggcaataaccgcctctgtgaaagatgcgctgcgtttgggttgcacagccgttggatttactatatatcctggttctgctaaatgttttgatatgatagaagaggctcgtgaaatcatagctgaggctaagtcctgtgggcttgcagtggtgctatggtcttacccacgaggtgagggaatttccaaagaaggtgaaacagcagttgatgttattgcttatgctgcgcatatagcagctttgcttggtgccaacataataaaagtaaaactccctactaaccaattggaaaaagaaaaaatagaagtgggaaatattgagtcgttatccaaaagaattgaatatatcaggaaatct
gaagctgcagaattcatgaaaaaattgaggcagattttgcgttatatcggttcatgtgatggtgatatggaaaaggggtcgcttcgctgtgatgcaaatgtttctgttcgcccaaatggtagtagtgcatttggcacccgctgtgaaataaaaaacttaaattcaatacgttatattgtacaagctatagattatgaagcacaaaggcagatcaaaattttggaaagcggaggagaaataagtcaagataccttattgtttgatgtcactttaggaaaaacaaaagtgatgagaagcaaagaagattcaagtgactatagatatttccctgaacctgatttgctacctgttgaaataagccaagacaaaatgcgtgcaaaaggtatgtcactaactaagataccactatttgtttggtctattttactcacgtcatttatgttaattgttgccttaccggtacttgctggtgctataactatgctgctcactgatcgtaatataggtacctccttttttgatcctgctggtggtggtgatcctgtgttatttcaacatctgttttggttttttggtcatccagaagtttacataattatttttcctgcatttggtatcatcagtcagattgtgtcaactttttctcataggccagtatttggttatatgggaatggtttatgccatgataggaatagcaacgtttggcttcatggtttgggctcaccatatgtttactgttgggcttagcgaggatgctgctatattttttgatcccgagcttaatccacgtcttcgctctgctatcttttctgcgcgaaaggaaaatctaccaaaagataaaatagaaacagcaataaaaaatgcagctggtaacgttgctggagaaagttatgaagaaatacaatatgaaggctgcggaccttctggtgctgcacttattgtccatgctctgacaaataatcgcaaccgaactgcttctgagatacgttatatcttttctcgcaaaggcggtaatttgggagaaacaggatgtgtgagttaccttttcgatcatgtaggcttaattgtctataaagcagagggtataaattttgaagatttatttaactatggaattgaattagaagtattgaatgttgaggaaaataacaaggaagaattatatgttataacttgtgaagtgaaagattttggtagagtgcgtgatgctttcggtggtactggaacaggtgctgcaccggtaattgcaaaagcagccagagaagcaagagcggtagttaaagataaaggagcaaaagaaaaaaagatactgactgttggagttgtaactaagccgttcggttttgaaggtgtgcgacgtatgcgcattgcagagcttggacttgaagagttgcaaaaatacgtagatacacttattgtcattcccaatcaaaatttatttagaattgctaacgagaaaactacatttgctgacgcatttcaactcgccgataatgttctacatattggcataagaggagtaactgatttgatgatcatgccaggactgattaatcttgattttgctgatatagaaacagtaatgagtgagatgggtaaagcaatgattggtactggagaggcagaaggagaagatagggcaattagtgctggaatgctaccacttattttgaagcttaatagcgctaactctttgcactcaaaaagcttaacttcagatcaagcaataactgcctctgtaaaagatgcgctgcgtttgggctgcatggctgttgggtttactatatatcctggttctgctaagtgttttgatatgatggaagaagctcgcaaaattatagctgaggctaaatcttgtggccttgttgtagtgctatggtcttatccacgtggtgaaggggtttccaaagaaggtgaaacagcagttgatgtgattgcctatgctgcgcatatagcggctttgctcggtgccaacataataaaagtaaaacttccaaccaatcatctggaaagagaaaaaat------agaaaatattgaatcattatctaaaagaattgaatatattaaaaagtct
gaagctgcagaattcatgaaaaaattgaggcagattttgcgttacatcggttcatgtgatggtgatatggaaaaggggtcacttcgctgtgatgcaaatgtttctgttcgcccaaagggtagtagcacatttggcactcgttgtgaaataaaaaacttaaattcaatacgttatattgtacaagctatagattatgaagcacaaaggcagatcaaaattttggaaagcggaggagaaataagtcaagataccttattgtttgatgtcactttaggaaaaacaaaagtgatgagaagcaaagaagattcaagtgactatagatatttccctgaacctgatttgctacctgttgaaataagccaagacaaaatgcgtgcaaaaggtatgtcactcactaaaatgccactatttgtttggtctgttttactaacgtcatttatgttaattgttgccttaccggtacttgctggtgctataactatgctgctaactgatcgcaatattggtacttccttttttgatcctgctggtggcggtgatcctgtgttatttcaacacctgttttggttttttggtcatccagaagtttacataattatttttcctgcatttggcatcataagtcaagtcatatcaactttttcccataggccagtatttggctatatgggaatggtttatgccatgataggaatagcaacgtttggcttcatggtttgggctcaccatatgtttactgttgggcttagcgaggatgctgctatattttttgatcccgagcttaatccacgtcttcgctctgctatctttgctgcgcgaaaggaaaatctaccaaaagataaaatagaaacagcaataaaaaatgcaactggtaacgttgctggagaaaattatgaagaaatacaatatgaaggctgcggaccttctggtactgcaattattgttcatgctctgacgaataatcgcaaccgaaccgcttctgagatacgttatatcttttctcgcaaaggcggtaatttgggagaaacaggatgtgtgagttaccttttcgatcatgtaggcttaattgtctataaagcagagggtataaattttgaagatttatttaactatggaattgaattagaagtattgaatgttgaggaaaataacaaggaagaattatatgttataacttgtggagtgaaagattttggtagagtgcgtgatgctttcggtggtactggaacaggtgctgcaccggtaattgcaaaagcagccagagaagcaagagcggtagttaaagataaaggagcaaaagaaaaaaagatactgactgttggagttgtaactaagccgttcggttttgaaggtgtgcgacgtatgcgcattgcagagcttggacttgaagagttgcaaaaatacgtagatacacttattgtcattcccaatcaaaatttatttagaattgctaacgagaaaactacatttgctgacgcatttcaactcgccgataatgttctgcatattggcataagaggagtaactgatttgatgatcatgccaggacttattaatcttgattttgctgatatagaaacagtaatgagtgagatgggtaaagcaatgattggtactggagaggcagaaggagaagatagggcaattagtgctggaatgctaccacttattttgaagcttaatagtgctaactccttgcactcgaaaaacttaacttctgatcaagcaataactgcttctgtaaaagatgccctgcgtttgggttgcgtagctgttgggtttactatatatcctggttctgctaagtgcttcgatatgatggaagaagctcgcgaaattatagctgaggctaagtcttgcggccttgccgtagtgctatggtcttatccacgcggtgaaggaatttccaaagaaggcgaaacagcagttgatgttattgcctatgctgcgcacatagcagctttacttggcgctaatataatcaaagtaaaacttccaattaactatttggaaagggagaaaatagaaacagaaaatattgagtcattatctaaaagaattgaatatgttaaaagatct
gaagctgcagaattcatgaaaaaattgaggcagattttgcgttacatcgattcatgtgatggtgatatggaaaaggggtcacttcgctgtgatgcaaatgtttctgttcgcccaaagggtagtagcacatttggcactcgttgtgaaataaaaaacttaaattcaatacgttatattgtacaagctatagattatgaagcacaaaggcagatcaaaattttggaaagcggaggagaaataagtcaagataccttattgtttgatgtcactttaggaaaaacaaaagtgatgagaagcaaagaagattcaagtgactatagatatttccctgaacctgatttgctacctgttgaaataagccaagacaaaatgcgtgcaaaaggtatgtcactaactaagataccactatttgtttggtctattttactcacgtcatttatgttaattgttgccttaccggtacttgctggtgctataactatgctgctcactgatcgtaatataggtacctccttttttgatcctgctggtggtggtgatcctgtgttatttcaacatctgttttggttttttggtcatccagaagtttacataattatttttcctgcatttggtatcatcagtcagattgtgtcaactttttctcataggccagtatttggttatatgggaatggtttatgccatgataggaatagcaacgtttggcttcatggtttgggctcaccatatgtttactgttgggcttagcgaggatgctgctatattttttgatcccgagcttaatccacgtcttcgctctgctatcttttctgcgcgaaaggaaaatctaccaaaagataaaatagaaacagcaataaaaaatgcagctggtaacgttgctggagaaagttatgaagaaatacaatatgaaggctgcggaccttctggtgctgcacttattgtccatgctctgacaaataatcgcaaccgaactgcttctgagatacgttatatcttttctcgcaaaggcggtaatttgggagaaacaggatgtgtgagttaccttttcgatcatgtaggcttaattgtctataaagcagagggtataaattttgaagatttatttaactatggaattgaattagaagtattgaatgttgaggaaaataacaaggaagaattatatgttataacttgtgaagtgaaagattttggtagagtgcgtgatgctttcggtggtactggaacaggtgctgcaccggtaattgcaaaagcagccagagaagcaagagcggtagttaaagataaaggagcaaaagaaaaaaagatactgactgttggagttgtaactaagccgttcggttttgaaggtgtgcgacgtatgcgcattgcagagcttggacttgaagagttgcaaaaatacgtagatacacttattgtcattcccaatcaaaatttatttagaattgctaacgagaaaactacatttgctgacgcatttcaactcgccgataatgttctgcatattggcataagaggagtaactgatttgatgatcatgccaggactgattaatcttgattttgctgatatagaaacagtaatgagtgagatgggtaaagcaatgattggtactggagaggcagaaggagaagatagggcaattagtgctggaatgctaccacttattttgaagcttaatagtgctaactccttgcactcgaaaaacttaacttctgatcaagcaataactgcttctgtaaaagatgcgctgcgtttgggttgcgtagctgttgggtttactatatatcctggttctgctaagtgcttcgatatgatggaagaagctcgcgaaattatagctgaggctaagtcttgcggccttgccgtagtgctatggtcttatccacgcggtgaaggaatttccaaagaaggcgaaacagcagttgatgttattgcctatgctgcgcacatagcagctttacttggcgctaatataatcaaagtaaaacttccaattaactatttggaaagggagaaaatagaaacagaaaatattgagtcattatctaaaagaattgaatatgttaaaagatct
gaagctgcagaattcatgaaaaaattgaggcagattttgcgttatatcggttcatgtgatggtgatatggaaaaggggtcgcttcgctgtgatgcaaatgtttctgttcgcccaaatggtagtagtgcatttggcacccgctgtgaaataaaaaatttaaattcaatacgttatattgtacaagctatagattatgaagcacaaaggcagatcaaaattttggaaagcggaggagaaataagtcaagataccttattgtttgatgtcactttaggaaaaacaaaagtgatgagaagcaaagaagattcaagtgactatagatatttccctgaacctgatttgctacctgttgaaataagccaagacaaaatgcgtgcaaaaggtatgtcactaactaagataccactatttgtttggtctattttactcacgtcatttatgttaattgttgccttaccggtacttgctggtgctataactatgctgctcactgatcgtaatataggtacctccttttttgatcctgctggtggtggtgatcctgtgttatttcaacatctgttttggttttttggtcatccagaagtttacataattatttttcctgcatttggtatcatcagtcagattgtgtcaactttttctcataggccagtatttggttatatgggaatggtttatgccatgataggaatagcaacgtttggcttcatggtttgggctcaccatatgtttactgttgggcttagcgaggatgctgctatattttttgatcccgagcttaatccacgtcttcgctctgctatcttttctgcgcgaaaggaaaatctaccaaaagataaaatagaaacagcaataaaaaatgcagctggtaacgttgctggagaaagttatgaagaaatacaatatgaaggctgcggaccttctggtgctgcacttattgtccatgctctgacaaataatcgcaaccgaactgcttctgagatacgttatatcttttctcgcaaaggcggtaatttgggagaaacaggatgtgtgagttaccttttcgatcatgtaggcttaattgtctataaagcagagggtataaattttgaagatttatttaactatggaattgaattagaagtattgaatgttgaggaaaataacaaggaagaattatatgttataacttgtggagtgaaagattttggtagagtgcgtgatgctttcggtggtactggaacaggtgctgcaccggtaattgcaaaagcagccagagaagcaagagcggtagttaaagataaaggagcaaaagaaaaaaagatactgactgttggagttgtaactaagccgttcggttttgaaggtgtgcgacgtatgcgcattgcagagcttggacttgaagagttgcaaaaatacgtagatacacttattgtcattcccaatcaaaatttatttagaattgctaacgagaaaactacatttgctgacgcatttcaactcgccgataatgttctacatattggcataagaggagtaactgatttgatgatcatgccaggactgattaatcttgattttgctgatatagaaacagtaatgagtgagatgggtaaagcaatgattggtactggagaggcagaaggagaagatagggcaattagtgctggaatgctaccacttattttgaagcttaatagcgctaactctttgcactcaaaaagcttaacttcagatcaagcaataactgcctctgtaaaagatgcgctgcgtttgggctgcatggctgttgggtttactatatatcctggttctgctaagtgttttgatatgatggaagaagctcgcaaaattatagctgaggctaaatcttgtggccttgttgtagtgctatggtcttatccacgtggtgaaggggtttccaaagaaggtgaaacagcagttgatgtgattgcctatgctgcgcatatagcggctttgctcggtgccaacataataaaagtaaaacttccaaccaatcatctggaaagagaaaaaat------agaaaatattgaatcattatctaaaagaattgaatatattaaaaagtct
gaagctgcagaattcatgaaaaaattgaggcagattttgcgttacatcggttcatgtgatggtgatatggaaaaggggtcacttcgctgtgatgcaaatgtttctgttcgcccaaagggtagtagcacatttggcactcgttgtgaaataaaaaacttaaattcaatacgttatattgtacaagctatagattatgaagcacaaaggcagatcaaaattttggaaagcggaggagaaataagtcaagataccttattgtttgatgtcactttaggaaaaacaaaagtgatgagaagcaaagaagattcaagtgaatatagatatttccctgaacctgatttgctacctgttgaaataaaccaagacaaaatgcgtgcaaaaggtatgtcactaactaagataccactatttgtttggtctattttactcacgtcatttatgttaattgttgccttaccggtacttgctggtgctataactatgctgctcactgatcgtaatataggtacctccttttttgatcctgctggtggtggtgatcctgtgttatttcaacatctgttttggttttttggtcatccagaagtttacataattatttttcctgcatttggtatcatcagtcagattgtgtcaactttttctcataggccagtatttggttatatgggaatggtttatgccatgataggaatagcaacgtttggcttcatggtttgggctcaccatatgtttactgttgggcttagcgaggatgctgctatattttttgatcccgagcttaatccacgtcttcgctctgctatcttttctgcgcgaaaggaaaatctaccaaaagataaaatagaaacagcaataaaaaatgcagctggtaacgttgctggagaaagttatgaagaaatacaatatgaaggctgcggaccttctggtgctgcacttattgtccatgctctgacaaataatcgcaaccgaactgcttctgagatacgttatatcttttctcgcaaaggcggtaatttgggagaaacaggatgtgtgagttaccttttcgatcatgtaggcttaattgtctataaagcagagggtataaattttgaagatttatttaactatggaattgaattagaagtattgaatgttgaggaaaataacaaggaagaattatatgttataacttgtgaagtgaaagattttggtagagtgcgtgatgctttcggtggtactggaacaggtgctgcaccggtaattgcaaaagcagccagagaagcaagagcggtagttaaagataaaggagcaaaagaaaaaaagatactgactgttggagttgtaactaagccgttcggttttgaaggtgtgcgacgtatgcgcattgcagagcttggacttgaagagttgcaaaaatacgtagatacacttattgtcattcccaatcaaaatttatttagaattgctaacgagaaaactacatttgctgacgcatttcaactcgccgataatgttctacatattggcataagaggagtaactgatttgatgatcatgccaggactgattaatcttgattttgctgatatagaaacagtaatgagtgagatgggtaaagcaatgattggtactggagaggcagaaggagaagatagggcaattagtgctggaatgctaccacttattttgaagcttaatagcgctaactctttgcactcaaaaagcttaacttcagatcaagcaataactgcctctgtaaaagatgcgctgcgtttgggctgcatggctgttgggtttactatatatcctggttctgctaagtgttttgatatgatggaagaagctcgcaaaattatagctgaggctaaatcttgtggccttgttgtagtgctatggtcttatccacgtggtgaaggggtttccaaagaaggtgaaacagcagttgatgtgattgcctatgctgcgcatatagcggctttgctcggtgccaacataataaaagtaaaacttccaaccaatcatctggaaagagaaaaaat------agaaaatattgaatcattatctaaaagaattgaatatattaaaaagtct
gaagctgcagaattcatgaaaaaattgaggcagattttgcgttacatcggttcatgtgatggtgatatggaaaaggggtcacttcgctgtgatgcaaatgtttctgttcgcccaaagggtagtagcacatttggcactcgttgtgaaataaaaaacttaaattcaatacgttatattgtacaagctatagattatgaagcacaaaggcagatcaaaattttggaaagcggaggagaaataagtcaagataccttattgtttgatgtcactttaggaaaaacaaaagtgatgagaagcaaagaagattcaagtgactatagatatttccctgaacctgatttgctacctgttgaaataagccaagacaaaatgcgtgcaaaaggtatgtcactcactaagataccactatttgtttggtctattttactcacatcatttatgttaattgttgccttaccggtacttgctggtgctataactatgctgctcactgatcgtaatataggtacctccttttttgatcctgctggtggtggtgatcctgtgttatttcaacatctgttttggttttttggtcatccagaagtttacataattatttttcctgcatttggtatcatcagtcaaattgtgtcaactttttctcataggccagtatttggttatatgggaatggtttatgctatgataggaatagcaacgtttggctttatggtttgggctcaccatatgtttactgttgggcttagcgaggatgctgctatattttttgatcccgaactcaatccacgtcttcgctctgctatctttgctgcgcgaaaggaaaatctaccaaaagataaaatagaaacagcaataaaaaatgcagctggtaacgttgctggagaaagttatgaagaaatacaatatgaaggctgcggaccttctggtgctgcacttattgtccatgctctgacaaataatcgcaaccgaactgcttctgagatacgttatatcttttctcgcaaaggcggtaatttgggagaaacaggatgtgtgagttaccttttcgatcatgtaggcttaattgtctataaagcagagggtataaattttgaagatttatttaactatggaattgaattagaagtattgaatgttgaggaaaataacaaagaagaattatatgttataacttgtgaagtaaaagactttggtaaagtacgtgacgctttcggtggtactggaacaggtgctgcaccggtaattgcaaaagcagccagagaagcaagagcggtagttaaagataaaggagcaaaagaaaaaaagatactgactgttggagttgtaactaagccgttcggttttgaaggtgtgcggcgtatgcgcattgcagagcttggacttgaagagttgcaaaaatacgtagatacacttattgtcattcccaatcaaaatttatttagaattgctaacgagaaaactacatttgctgacgcatttcaactcgccgataatgttctgcatattggcataagaggagtaactgatttgatgatcatgccaggactgattaatcttgattttgctgatatagaaacagtaatgagtgagatgggtaaagcaatgattggtactggagaggcagaaggagaagatagggcaattagtgctggaatgctaccacttattttgaagcttaatagcgctaactctttgcactcaaaaagcttaacttcagatcaagcaataacttcctctgtaaaagatgctctacgtttgggctgcgtggctgttgggtttactatatatcctggttctgctaagtgttttgatatgatggaagaagctcgcaaaattatagctgaggctaaatcttgtggccttgctgtagtgctatggtcttatccacgtggtgaagggatttccaaagaaggtgaaacagcagttgatgtcattgcttatgctgcgcatatagcggctttgctcggtgccaacataataaaagtaaaacttccaaccaaccatatggaaagagaaaaaat------agaaaatattgaatcattattcaaaagaattgaatatattaaaaagtct
gaagctgcagaattcatgaaaaaattgaggcagattttgcgttacatcggttcatgtgatggtgatatggaaaaggggtcgcttcgctgtgatgcaaatgtttctgttcgcccaaagggtagtagcgcatttggcactcgttgtgaaataaaaaacttaaattcaatacgttatattgtacaagctatagattatgaagcacaaaggcagatcaaaattttggaaagcggaggagaaataagtcaagataccttattgtttgatgtcactttaggaaaaacaaaagtgatgagaagcaaagaagattcaagtgactatagatatttccctgaacctgatttgctacctgttgaaataaaccaagacaaaatgcgtgcaaaaggcatgtcactcactaaaatgccactatttgtttggtctgttttactaacgtcatttatgttaattgttgccttaccggtacttgctggtgctataactatgctgctcactgatcgtaatataggtacctccttttttgatcctgctggtggtggtgatcctgtgttatttcaacatctgttttggttttttggtcatcccgaagtttacataattatttttcctgcatttggtatcatcagtcagattgtgtcaactttttctcataggccagtatttggttatatgggaatggtttatgctatgataggaatagcaacgtttggcttcatggtttgggctcaccatatgtttactgttgggcttagcgaggatgctgctatattttttgatcccgagcttaatccacgtcttcgctctgctatcttttctgcgcgaaaggaaaatctaccaaaagataaaatagaaacagcaataaaaaatgcagctggtaacgttgctggagaaagttatgaagaaatacaatatgaaggctgcggaccttctggtgctgcacttattgtccatgctctgacaaataatcgcaaccgaactgcttctgagatacgttatatcttttctcgcaaaggcggtaatttgggagaaacaggatgtgtgagttaccttttcgatcatgtaggcttaattgtctataaagcagagggtataaattttgaagatttatttaactatggaattgaattagaagtattgaatgttgaggaaaataacaaggaagaattatatgttataacttgtgaagtgaaagattttggtagagtgcgtgatgctttcggtggtactggaacaggtgctgcaccggtaattgcaaaagcagccagagaagcaagagcggtagttaaagataaaggagcaaaagaaaaaaagatactgactgttggagttgtaactaagccgttcggttttgaaggtgtgcgacgtatgcgcattgcagagcttggacttgaagagttgcaaaaatacgtagacacacttattgtcattcccaatcaaaatttatttagaattgctaacgagaaaactacatttgctgacgcatttcaactcgccgataatgttctgcatattggcataagaggagtaactgatttgatgatcatgccaggactgattaatcttgattttgctgatatagaaacagtaatgagtgagatgggtaaagcaatgattggtactggagaggcagaaggagaagatagggcaattagtgctggaatgctaccacttattttaaagcttaatagcgctaactctttgcactcaaaaagcttaacttcagatcaagcaataactgcctctgtaaaagatgcgctgcgtttgggctgcatggctgttgggtttactatatatcctggttctgctaagtgttttgatatgatggaagaagctcgcaaaattatagctgaggctaaatcttgtggccttgttgtagtgctatggtcttatccacgtggtgaaggggtttccaaagaaggtgaaacagcagttgatgtgattgcctatgctgcgcatatagcggctttgctcggtgccaacataataaaagtaaaacttccaaccaatcatctggaaagagaaaaaat------agaaaatattgaatcattatctaaaagaattgaatatattaaaaagtct
gaagctgcagaattcatgaaaaaattgaggcagattttgcgttatatcggttcatgtgatggtgatatggaaaaggggtcgcttcgctgtgatgcaaatgtttctgttcgcccaaatggtagtagtgcatttggcacccgctgtgaaataaaaaacttaaattcaatacgttatattgtacaagctatagattatgaagcacaaaggcagatcaaaattttggaaagcggaggagaaataagtcaagataccttattgtttgatgtcactttaggaaaaacaaaagtgatgagaagcaaagaagattcaagtgactatagatatttccctgaacctgatttgctacctgttgaaataagccaagacaaaatgcgtgcaaaaggtatgtcactaactaagataccactatttgtttggtctattttactcacgtcatttatgttaattgttgccttaccggtacttgctggtgctataactatgctgctcactgatcgtaatataggtacctccttttttgatcctgctggtggtggtgatcctgtgttatttcaacatctgttttggttttttggtcatccagaagtttacataattatttttcctgcatttggtatcatcagtcagattgtgtcaactttttctcataggccagtatttggttatatgggaatggtttatgccatgataggaatagcaacgtttggcttcatggtttgggctcaccatatgtttactgttgggcttagcgaggatgctgctatattttttgatcccgagcttaatccacgtcttcgctctgctatcttttctgcgcgaaaggaaaatctaccaaaagataaaatagaaacagcaataaaaaatgcagctggtaacgttgctggagaaagttatgaagaaatacaatatgaaggctgcggaccttctggtgctgcacttattgtccatgctctgacaaataatcgcaaccgaactgcttctgagatacgttatatcttttctcgcaaaggcggtaatttgggagaaacaggatgtgtgagttaccttttcgatcatgtaggcttaattgtctataaagcagagggtataaattttgaagatttatttaactatggaattgaattagaagtattgaatgttgaggaaaataacaaggaagaattatatgttataacttgtggagtgaaagattttggtagagtgcgtgatgctttcggtggtactggaacaggtgctgcaccggtaattgcaaaggcagccagagaagcaagagcggtagttaaagataagggagcaaaagaaaaaaagatactgactgttggagttgtaactaagccgttcggttttgaaggtgtgcgacgtatgcgcattgcagagcttggacttgaagagttgcaaaaatacgtagatacacttattgtcattcccaatcaaaatttatttagaattgctaacgagaaaactacatttgctgacgcatttcaactcgccgataatgttctgcatattggcataagaggagtaactgatttgatgatcatgccaggactgattaatcttgattttgctgatatagaaacagtaatgagtgagatgggtaaagcaatgattggtactggagaggcagaaggagaagatagggcaattagtgctggaatgctaccacttattttgaagcttaatagcgctaactctttgcactcaaaaagcttaacttcagatcaagcaataactgcctctgtaaaagatgcgctgcgtttgggctgcatggctgttgggtttactatatatcctggttctgctaagtgttttgatatgatggaagaagctcgcaaaattatagctgaggctaaatcttgtggccttgttgtagtgctatggtcttatccacgtggtgaaggggtttccaaagaaggtgaaacagcagttgatgtgattgcctatgctgcgcatatagcggctttgctcggtgccaacataataaaagtaaaacttccaaccaatcatctggaaagagaaaaaat------agaaaatattgaatcattatctaaaagaattgaatatattaaaaagtct
gaagctgcagaattcatgaaaaaattgaggcagattttgcgttatatcggttcatgtgatggtgatatggaaaaggggtcgcttcgctgtgatgcaaatgtttctgttcgcccaaatggtagtagtgcatttggcacccgctgtgaaataaaaaacttaaattcaatacgttatattgtacaagctatagattatgaagcacaaaggcagatcaaaattttggaaagcggaggagaaataagtcaagataccttattgtttgatgtcactttaggaaaaacaaaagtgatgagaagcaaagaagattcaagtgactatagatatttccctgaacctgatttgctacctgttgaaataagccaagacaaaatgcgtgcaaaaggtatgtcactaactaagataccactatttgtttggtctattttactcacgtcatttatgttaattgttgccttaccggtacttgctggtgctataactatgctgctcactgatcgtaatataggtacctccttttttgatcctgctggtggtggtgatcctgtgttatttcaacatctgttttggttttttggtcatccagaagtttacataattatttttcctgcatttggtatcatcagtcagattgtgtcaactttttctcataggccagtatttggttatatgggaatggtttatgccatgataggaatagcaacgtttggcttcatggtttgggctcaccatatgtttactgttgggcttagcgaggatgctgctatattttttgatcccgagcttaatccacgtcttcgctctgctatcttttctgcgcgaaaggaaaatctaccaaaagataaaatagaaacagcaataaaaaatgcagctggtaacgttgctggagaaagttatgaagaaatacaatatgaaggctgcggaccttctggtgctgcacttattgtccatgctctgacaaataatcgcaaccgaactgcttctgagatacgttatatcttttctcgcaaaggcggtaatttgggagaaacaggatgtgtgagttaccttttcgatcatgtaggcttaattgtctataaagcagagggtataaattttgaagatttatttaactatggaattgaattagaagtattgaatgttgaggaaaataacaaggaagaattatatgttataacttgtgaagtgaaagattttggtagagtgcgtgatgctttcggtggtactggaacaggtgctgcaccggtaattgcaaaggcagccagagaagcaagagcggtagttaaagataagggagcaaaagaaaaaaagatactgactgttggagttgtaactaagccgttcggttttgaaggtgtgcgacgtatgcgcattgcagagcttggacttgaagagttgcaaaaatacgtagatacacttattgtcattcccaatcaaaatttatttagaattgctaacgagaaaactacatttgctgacgcatttcaactcgccgataatgttctgcatattggcataagaggagtaactgatttgatgatcatgccaggactgattaatcttgattttgctgatatagaaacagtaatgagtgagatgggtaaagcaatgattggtactggagaggcagaaggagaagatagggcaattagtgctggaatgctaccacttattttgaagcttaatagcgctaactctttgcactcaaaaagcttaacttcagatcaagcaataactgcctctgtaaaagatgcgctgcgtttgggctgcatggctgttgggtttactatatatcctggttctgctaagtgttttgatatgatggaagaagctcgcaaaattatagctgaggctaaatcttgtggccttgttgtagtgctatggtcttatccacgtggtgaaggggtttccaaagaaggtgaaacagcagttgatgtgattgcctatgctgcgcatatagcggctttgctcggtgccaacataataaaagtaaaacttccaaccaatcatctggaaagagaaaaaat------agaaaatattgaatcattatctaaaagaattgaatatattaaaaagtct
gaagctgcagaattcatgaaaaaattgaggcagattttgcgttatatcggttcatgtgatggtgatatggaaaaggggtcgcttcgctgtgatgcaaatgtttctgttcgcccaaatggtagtagtgcatttggcacccgctgtgaaataaaaaacttaaattcaatacgttatattgtacaagctatagattatgaagcacaaaggcagatcaaaattttggaaagcggaggagaaataagtcaagataccttattgtttgatgtcactttaggaaaaacaaaagtgatgagaagcaaagaagattcaagtgactatagatatttccctgaacctgatttgctacctgttgaaataagccaagacaaaatgcgtgcaaaaggtatgtcactaactaagataccactatttgtttggtctattttactcacgtcatttatgttaattgttgccttaccggtacttgctggtgctataactatgctgctcactgatcgtaatataggtacctccttttttgatcctgctggtggtggtgatcctgtgttatttcaacatctgttttggttttttggtcatccagaagtttacataattatttttcctgcatttggtatcatcagtcagattgtgtcaactttttctcataggccagtatttggttatatgggaatggtttatgccatgataggaatagcaacgtttggcttcatggtttgggctcaccatatgtttactgttgggcttagcgaggatgctgctatattttttgatcccgagcttaatccacgtcttcgctctgctatcttttctgcgcgaaaggaaaatctaccaaaagataaaatagaaacagcaataaaaaatgcagctggtaacgttgctggagaaagttatgaagaaatacaatatgaaggctgcggaccttctggtgctgcacttattgtccatgctctgacaaataatcgcaaccgaactgcttctgagatacgttatatcttttctcgcaaaggcggtaatttgggagaaacaggatgtgtgagttaccttttcgatcatgtaggcttaattgtctataaagcagagggtataaattttgaagatttatttaactatggaattgaattagaagtattgaatgttgaggaaaataacaaggaagaattatatgttataacttgtgaagtgaaagattttggtagagtgcgtgatgctttcggtggtactggaacaggtgctgcaccggtaattgcaaaagcagccagagaagcaagagcggtagttaaagataaaggagcaaaagaaaaaaagatactgactgttggagttgtaactaagccgttcggttttgaaggtgtgcgacgtatgcgcattgcagagcttggacttgaagagttgcaaaaatacgtagatacacttattgtcattcccaatcaaaatttatttagaattgctaacgagaaaactacatttgctgacgcatttcaactcgccgataatgttctgcatattggcataagaggagtaactgatttgatgatcatgccaggactgattaatcttgattttgctgatatagaaacagtaatgagtgagatgggtaaagcaatgattggtactggagaggcagaaggagaagatagggcaattagtgctggaatgctaccacttattttgaagcttaatagcgctaactctttgcactcaaaaagcttaacttcagatcaagcaataactgcctctgtaaaagatgcgctgcgtttgggctgcatggctgttgggtttactatatatcctggttctgctaagtgttttgatatgatggaagaagctcgcaaaattatagctgaggctaaatcttgtggccttgttgtagtgctatggtcttatccacgtggtgaaggggtttccaaagaaggtgaaacagcagttgatgtgattgcctatgctgcgcatatagcggctttgctcggtgccaacataataaaagtaaaacttccaaccaatcatctggaaagagaaaaaat------agaaaatattgaatcattatctaaaagaattgaatatattaaaaagtct
gaagctgcagaattcatgaaaaaattgaggcagattttgcgttacatcggttcatgtgatggtgatatggaaaaggggtcacttcgctgtgatgcaaatgtttctgttcgcccaaagggtagtagcacatttggcactcgttgtgaaataaaaaacttaaattcaatacgttatattgtacaagctatagattatgaagcacaaaggcagatcaaaattttggaaagcggaggagaaataagtcaagataccttattgtttgatgtcactttaggaaaaacaaaagtgatgagaagcaaagaagattcaagtgactatagatatttccctgaacctgatttgctacctgttgaaataagccaagacaaaatgcgtgcaaaaggtatgtcactaactaagataccactatttgtttggtctattttactcacgtcatttatgttaattgttgccttaccggtacttgctggtgctataactatgctgctcactgatcgtaatataggtacctccttttttgatcctgctggtggtggtgatcctgtgttatttcaacatctgttttggttttttggtcatccagaagtttacataattatttttcctgcatttggtatcatcagtcagattgtgtcaactttttctcataggccagtatttggttatatgggaatggtttatgccatgataggaatagcaacgtttggcttcatggtttgggctcaccatatgtttactgttgggcttagcgaggatgctgctatattttttgatcccgagcttaatccacgtcttcgctctgctatcttttctgcgcgaaaggaaaatctaccaaaagataaaatagaaacagcaataaaaaatgcagctggtaacgttgctggagaaagttatgaagaaatacaatatgaaggctgcggaccttctggtgctgcacttattgtccatgctctgacaaataatcgcaaccgaactgcttctgagatacgttatatcttttctcgcaaaggcggtaatttgggagaaacaggatgtgtgagttaccttttcgatcatgtaggcttaattgtctataaagcagagggtataaattttgaagatttatttaactatggaattgaattagaagtattgaatgttgaggaaaataacaaggaagaattatatgttataacttgtgaagtgaaagattttggtagagtgcgtgatgctttcggtggtactggaacaggtgctgcaccggtaattgcaaaagcagccagagaagcaagagcggtagttaaagataaaggagcaaaagaaaaaaagatactgactgttggagttgtaactaagccgttcggttttgaaggtgtgcgacgtatgcgcattgcagagcttggacttgaagagttgcaaaaatacgtagatacacttattgtcattcccaatcaaaatttatttagaattgctaacgagaaaactacatttgctgacgcatttcaactcgccgataatgttctacatattggcataagaggagtaactgatttgatgatcatgccaggactgattaatcttgattttgctgatatagaaacagtaatgagtgagatgggtaaagcaatgattggtactggagaggcagaaggagaagatagggcaattagtgctggaatgctaccacttattttgaagcttaatagcgctaactctttgcactcaaaaagcttaacttcagatcaagcaataactgcctctgtaaaagatgcgctgcgtttgggctgcatggctgttgggtttactatatatcctggttctgctaagtgttttgatatgatggaagaagctcgcaaaattatagctgaggctaaatcttgtggccttgttgtagtgctatggtcttatccacgtggtgaaggggtttccaaagaaggtgaaacagcagttgatgtgattgcctatgctgcgcatatagcggctttgctcggtgccaacataataaaagtaaaacttccaaccaatcatctggaaagagaaaaaat------agaaaatattgaatcattatctaaaagaattgaatatattaaaaagtct
gaagctgcagaattcatgaaaaaattgaggcagattttgcgttacatcggttcatgtgatggtgatatggaaaaggggtcacttcgctgtgatgcaaatgtttctgttcgcccaaagggtagtagcacatttggcactcgttgtgaaataaaaaacttaaattcaatacgttatattgtacaagctatagattatgaagcacaaaggcagatcaaaattttggaaagcggaggagaaataagtcaagataccttattgtttgatgtcactttaggaaaaacaaaagtgatgagaagcaaagaagattcaagtgactatagatatttccctgaacctgatttgctacctgttgaaataagccaagacaaaatgcgtgcaaaaggtatgtcactcactaagataccactatttgtttggtctattttactcacatcatttatgttaattgttgccttaccggtacttgctggtgctataactatgctgctcactgatcgtaatataggtacctccttttttgatcctgctggtggtggtgatcctgtgttatttcaacatctgttttggttttttggtcatccagaagtttacataattatttttcctgcatttggtatcatcagtcaggttgtgtcaactttttctcataggccagtatttggttatatgggaatgatttatgctatgataggaatagcaacgtttggctttatggtttgggctcaccatatgtttactgttgggcttagcgaggatgctgctatattttttgatcccgaactcaatccacgtcttcgctctgctatctttgctgcgcgaaaggaaaatctaccaaaagataaaatagaaacagcaataaaaaatgcagctggtaacgttgctggagaaagttatgaagaaatacaatatgaaggctgcggaccttctcgtgctgcacttattgtccatgctctgacaaataatcgcaaccgaactgcttctgagatacgttatatcttttctcgcaaaggcggtaatttgggagaaacaggatgtgtgagttaccttttcgatcatgtaggcttaattgtctataaagcagagggtataaattttgaagatttatttaactatggaattgaattagaagtattgaatgttgaggaaaataacaaagaagaattatatgttataacttgtgaagtaaaagactttggtaaagtacgtgacgctttcggtggtactggaacaggtgctgcaccggtaattgcaaaagcagccagagaagcaagagcggtagttaaagataaaggagcaaaagaaaaaaagatactgactgttggagtcgtaactaagccgttcggttttgaaggtgtgcggcgtatgcgcattgcagagcttggacttgaagagttgcaaaaatacgtagatacacttattgtcattcccaatcaaaatttatttagaattgctaacgagaaaactacatttgctgacgcatttcaactcgccgataatgttctgcatattggcataagaggagtaactgatttgatgatcatgccaggactgattaatcttgattttgctgatatagaaacagtcatgagtgagatgggtaaagcaatgattggtactggagaggcagaaggagaagatagggcaattagtgctggaatgctaccacttattttgaagcttaatagcgctaactctttgcactcaaaaagcttaacttcagatcaagcaataacttcctctgtaaaagatgctctacgtttgggctgcgtggctgttgggtttactatatatcctggttctgctaagtgttttgatatgatggaagaagctcgcaaaattatagctgaggctaaatcttgtggccttgctgtagtgctatggtcttatccacgtggtgaagggatttccaaagaaggtgaaacagcagttgatgtcattgcttatgctgcgcatatagcggctttgctcggtgccaacataataaaagtaaaacttccaaccaaccatatggaaagagaaaaaat------agaaaatattgaattattattcaaaagaattgaatatattaaaaagtct
gaagctgcagaattcatgaaaaaattgaggcagattttgcgttacatcggttcatgtgatggtgatatggaaaaggggtcacttcgctgtgatgcaaatgtttctgttcgcccaaagggtagtagcacatttggcactcgttgtgaaataaaaaacttaaattcaatacgttatattgtacaagctatagattatgaagcacaaaggcagatcaaaattttggaaagcggaggagaaataagtcaagataccttattgtttgatgtcactttaggaaaaacaaaagtgatgagaagcaaagaagattcaagtgactatagatatttccctgaacctgatttgctacctgttgaaataaaccaagacaaaatgcgtgcaaaaggtatgtcactaactaagataccactatttgtttggtctattttactcacgtcatttatgttaattgttgccttaccggtacttgctggtgctataactatgctgctcactgatcgtaatataggtacctccttttttgatcctgctggtggtggtgatcctgtgttatttcaacatctgttttggttttttggtcatccagaagtttacataattatttttcctgcatttggtatcatcagtcagattgtgtcaactttttctcataggccagtatttggttatatgggaatggtttatgccatgataggaatagcaacgtttggcttcatggtttgggctcaccatatgtttactgttgggcttagcgaggatgctgctatattttttgatcccgagcttaatccacgtcttcgctctgctatcttttctgcgcgaaaggaaaatctaccaaaagataaaatagaaacagcaataaaaaatgcagctggtaacgttgctggagaaagttatgaagaaatacaatatgaaggctgcggaccttctggtgctgcacttattgtccatgctctgacaaataatcgcaaccgaactgcttctgagatacgttatatcttttctcgcaaaggcggtaatttgggagaaacaggatgtgtgagttaccttttcgatcatgtaggcttaattgtctataaagcagagggtataaattttgaagatttatttaactatggaattgaattagaagtattgaatgttgaggaaaataacaaggaagaattatatgttataacttgtgaagtgaaagattttggtagagtgcgtgatgctttcggtggtactggaacaggtgctgcaccggtaattgcaaaggcagccagagaagcaagagcggtagttaaagataagggagcaaaagaaaaaaagatactgactgttggagttgtaactaagccgttcggttttgaaggtgtgcgacgtatgcgcattgcagagcttggacttgaagagttgcaaaaatacgtagatacacttattgtcattcccaatcaaaatttatttagaattgctaacgagaaaactacatttgctgacgcatttcaactcgccgataatgttctgcatattggcataagaggagtaactgatttgatgatcatgccaggactgattaatcttgattttgctgatatagaaacagtaatgagtgagatgggtaaagcaatgattggtactggagaggcagaaggagaagatagggcaattagtgctggaatgctaccacttattttgaagcttaatagcgctaactctttgcactcaaaaagcttaacttcagatcaagcaataactgcctctgtaaaagatgcgctgcgtttgggctgcatggctgttgggtttactatatatcctggttctgctaagtgttttgatatgatggaagaagctcgcaaaattatagctgaggctaaatcttgtggccttgttgtagtgctatggtcttatccacgtggtgaaggggtttccaaagaaggtgaaacagcagttgatgtgattgcctatgctgcgcatatagcggctttgctcggtgccaacataataaaagtaaaacttccaaccaatcatctggaaagagaaaaaat------agaaaatattgaatcattatctaaaagaattgaatatattaaaaagtct
gaagctgcagaattcatgaaaaaattgaggcagattttgcgttacatcggttcatgtgatggtgatatggaaaaggggtcacttcgctgtgatgcaaatgtttctgttcgcccaaagggcagtagcacatttggcactcgttgtgaaataaaaaacttaaattcaatacgttatattgtacaagctatagattatgaagcacaaaggcagatcaaaattttggaaagcggaggagaaataagtcaagataccttattgtttgatgtcactttaggaaaaacaaaagtgatgagaagcaaagaagattcaagtgactatagatatttccctgaacctgatttgctacctgttgaaataagccaagacaaaatgcgtgcaaaaggcatgtcactcactaaaatgccactatttgtttggtctgttttactaacgtcatttatgttaattgttgccttaccggtacttgctggtgctataactatgctgctaactgatcgcaatattggtacttccttttttgatcctgctggtggcggtgatcctgtgttatttcaacacctgttttggttttttggtcatccagaagtttacataattatttttcctgcatttggcatcataagccaagtcgtatcaactttttcccataggccagtatttggctataaagggatggtttatgctatgataggtatagcagcatttggctttatggtttgggctcatcatatgtttactgttgggcttagcgaagatgctgctgtattttttgatcccgaactcaatccacgtcttcgctctgctatctttgctgcgcgaaaggaaaatctaccaaaagataaaatagaaacagcaataaaaaatgcagctggtaacgttgctggagaaagttatgaagaaatacaatatgaaggctgcggaccttctggtactgcacttattgttcatgctctgacaaataatcgcaaccgaactgcttctgagatacgttatatcttttctcgcaaaggcggtaatttgggagaaacaggaggtgtgagttaccttttcgatcatgtaggcttaattgtctataaagcagaggatatgaattttgaagatttatttaactatggaattgaattagaagtattgaatgttgaggaaaatgacaaagaaggattacacgttataacttgtgaaataaaagattttggtaaagtacgcgatgcctttggtggtactggaacaggtgctgcaccggtaattgcaaaggcagccagagaagcaagagcggtagttaaagataagggagcaaaagaaaaaaagatactgactgttggagttgtaactaagccgttcggttttgaaggtgtgcgacgtatgcgcattgcagagcttggacttgaagagttgcaaaaatacgtagatacacttattgtcattcccaatcaaaatttatttagaattgctaacgagaaaactacatttgctgacgcatttcaactcgccgataatgttctgcatattggcataagaggagtaactgatttgatgatcatgccaggactgattaatcttgattttgctgatatagaaacagtaatgagtgagatgggtaaagcaatgattggtactggagaggcagaaggagaagatagggcaattagtgctggaatgctaccacttattttgaagcttaatagcgctaactctttgcactcaaaaagcttaacttcagatcaagcaataactgcctctgtaaaagatgcgctgcgtttgggctgcatggctgttgggtttactatatatcctggttctgctaagtgttttgatatgatggaagaagctcgcaaaattatagctgaggctaaatcttgtggccttgttgtagtgctatggtcttatccacgtggtgaaggggtttccaaagaaggtgaaacagcagttgatgtgattgcctatgctgcgcatatagcggctttgctcggtgccaacataataaaagtaaaacttccaaccaatcatctggaaagagaaaaaat------agaaaatattgaatcattatctaaaagaattgaatatattaaaaagtct
gaagctgcagaattcatgaaaaaattgaggcagattttgcgttacatcggttcatgtgatggtgatatggaaaaggggtcacttcgctgtgatgcaaatgtttctgttcgcccaaagggcagtagcacatttggcactcgttgtgaaataaaaaacttaaattcaatacgttatattgtacaagctatagattatgaagcacaaaggcagatcaaaattttggaaagcggaggagaaataagtcaagataccttattgtttgatgtcactttaggaaaaacaaaagtgatgagaagcaaagaagattcaagtgactatagatatttccctgaacctgatttgctacctgttgaaataagccaagacaaaatgcgtgcaaaaggtatgtcactaactaagataccactatttgtttggtctattttactcacgtcatttatgttaattgttgccttaccggtacttgctggtgctataactatgctgctcactgatcgtaatataggtacctccttttttgatcctgctggtggtggtgatcctgtgttatttcaacatctgttttggttttttggtcatccagaagtttacataattatttttcctgcatttggtatcatcagtcagattgtgtcaactttttctcataggccagtatttggttatatgggaatggtttatgccatgataggaatagcaacgtttggcttcatggtttgggctcaccatatgtttactgttgggcttagcgaggatgctgctatattttttgatcccgagcttaatccacgtcttcgctctgctatcttttctgcgcgaaaggaaaatctaccaaaagataaaatagaaacagcaataaaaaatgcagctggtaacgttgctggagaaagttatgaagaaatacaatatgaaggctgcggaccttctggtgctgcacttattgtccatgctctgacaaataatcgcaaccgaactgcttctgagatacgttatatcttttctcgcaaaggcggtaatttgggagaaacaggatgtgtgagttaccttttcgatcatgtaggcttaattgtctataaagcagagggtataaattttgaagatttatttaactatggaattgaattagaagtattgaatgttgaggaaaataacaaggaagaattatatgttataacttgtgaagtgaaagattttggtagagtgcgtgatgctttcggtggtactggaacaggtgctgcaccggtaattgcaaaagcagccagagaagcaagagcggtagttaaagataaaggagcaaaagaaaaaaagatactgactgttggagttgtaactaagccgttcggttttgaaggtgtgcgacgtatgcgcattgcagagcttggacttgaagagttgcaaaaatacgtagatacacttattgtcattcccaatcaaaatttatttagaattgctaacgagaaaactacatttgctgacgcatttcaactcgccgataatgttctgcatattggcataagaggagtaactgatttgatgatcatgccaggactgattaatcttgattttgctgatatagaaacagtaatgagtgagatgggtaaagcaatgattggtactggagaggcagaaggagaagatagggcaattagtgctggaatgctaccacttattttgaagcttaatagcgctaactctttgcactcaaaaagcttaacttcagatcaagcaataactgcctctgtaaaagatgcgctgcgtttgggctgcatggctgttgggtttactatatatcctggttctgctaagtgttttgatatgatggaagaagctcgcaaaattatagctgaggctaaatcttgtggccttgttgtagtgctatggtcttatccacgtggtgaaggggtttccaaagaaggtgaaacagcagttgatgtgattgcctatgctgcgcatatagcggctttgctcggtgccaacataataaaagtaaaacttccaaccaatcatctggaaagagaaaaaat------agaaaatattgaatcattatctaaaagaattgaatatattaaaaagtct
gaagctgcagaattcatgaaaaaattgaggcagattttgcgttatatcggttcatgtgatggtgatatggaaaaggggtcgcttcgctgtgatgcaaatgtttctgttcgcccaaatggtagtagtgcatttggcacccgctgtgaaataaaaaatttaaattcaatacgttatattgtacaagctatagattatgaagcacaaaggcagatcaaaattttggaaagcggaggagaaataagtcaagataccttattgtttgatgtcactttaggaaaaacaaaagtgatgagaagcaaagaagattcaagtgactatagatatttccctgaacctgatttgctacctgttgaaataagccaagacaaaatgcgtgcaaaaggtatgtcactaactaagataccactatttgtttggtctattttactcacgtcatttatgttaattgttgccttaccggtacttgctggtgctataactatgctgctcactgatcgtaatataggtacctccttttttgatcctgctggtggtggtgatcctgtgttatttcaacatctgttttggttttttggtcatccagaagtttacataattatttttcctgcatttggtatcatcagtcagattgtgtcaactttttctcataggccagtatttggttatatgggaatggtttatgccatgataggaatagcaacgtttggcttcatggtttgggctcaccatatgtttactgttgggcttagcgaggatgctgctatattttttgatcccgagcttaatccacgtcttcgctctgctatcttttctgcgcgaaaggaaaatctaccaaaagataaaatagaaacagcaataaaaaatgcagctggtaacgttgctggagaaagttatgaagaaatacaatatgaaggctgcggaccttctggtgctgcacttattgtccatgctctgacaaataatcgcaaccgaactgcttctgagatacgttatatcttttctcgcaaaggcggtaatttgggagaaacaggatgtgtgagttaccttttcgatcatgtaggcttaattgtctataaagcagagggtataaattttgaagatttatttaactatggaattgaattagaagtattgaatgttgaggaaaataacaaggaagaattatatgttataacttgtgaagtgaaagattttggtagagtgcgtgatgctttcggtggtactggaacaggtgctgcaccggtaattgcaaaagcagccagagaagcaagagcggtagttaaagataaaggagcaaaagaaaaaaagatactgactgttggagttgtaactaagccgttcggttttgaaggtgtgcgacgtatgcgcattgcagagcttggacttgaagagttgcaaaaatacgtagatacacttattgtcattcccaatcaaaatttatttagaattgctaacgagaaaactacatttgctgacgcatttcaactcgccgataatgttctacatattggcataagaggagtaactgatttgatgatcatgccaggactgattaatcttgattttgctgatatagaaacagtaatgagtgagatgggtaaagcaatgattggtactggagaggcagaaggagaagatagggcaattagtgctggaatgctaccacttattttgaagcttaatagcgctaactctttgcactcaaaaagcttaacttcagatcaagcaataactgcctctgtaaaagatgcgctgcgtttgggctgcatggctgttgggtttactatatatcctggttctgctaagtgttttgatatgatggaagaagctcgcaaaattatagctgaggctaaatcttgtggccttgttgtagtgctatggtcttatccacgtggtgaaggggtttccaaagaaggtgaaacagcagttgatgtgattgcctatgctgcgcatatagcggctttgctcggtgccaacataataaaagtaaaacttccaaccaatcatctggaaagagaaaaaat------agaaaatattgaatcattatctaaaagaattgaatatattaaaaagtct
gaagctgcagaattcatgaaaaaattgaggcagattttgcgttatatcggttcatgtgatggtgatatggaaaaggggtcgcttcgctgtgatgcaaatgtttctgttcgcccaaatggtagtagtgcatttggcacccgctgtgaaataaaaaacttaaattcaatacgttatattgtacaagctatagattatgaaacacaaaggcaaatcaaaattttggaaaacggaggagaaataagtcaagataccttattgtttgatgtcactttaggaaaaacaaaagtgatgagaagcaaagaagattcaagtgactatagatatttccctgaacctgatttgctacctgttgaaataagccaagacaaaatgcgtgcaaaaggtatgtcactcactaaaatgccactatttgtttggtctgttttactaacgtcatttatgttaattcttgccttaccggtacttgctggtgctataactatgctgctaactgatcgcaatattggtacttccttttttgatcctgctggtggcggtgatcctgtgttatttcaacacctgttttggttttttggtcatccagaagtttacataattatttttcctgcatttggcatcataagtcaagttgtatcaactttttcccataggccagtatttggctataaagggatggtttatgctatgataggtatagcagcatttggctttatggtttgggctcatcatatgtttactgttgggcttagcgaagatgctgctgtgttttttgatcccgagcttaatccacgtcttcgctctgctatcttttctgcgcgaaaggaaaatctaccaaaagataaaatagaaacagcaataaaaaatgcagctggtaacgttgctggagaaagttatgaagaaatacaatatgaaggctgcggaccttctggtgctgcacttattgtccatgctctgacaaataatcgcaaccgaactgcttctgagatacgttatatcttttctcgcaaaggcggtaatttgggagaaacaggatgtgtgagttaccttttcgatcatgtaggcttaattgtctataaagcagagggtataaattttgaagatttatttaactatggaattgaattagaagtattgaatgttgaggaaaataacaaggaagaattatatgttataacttgtgaagtgaaagattttggtagagtgcgtgatgctttcggtggtactggaacaggtgctgcaccggtaattgcaaaagcagccagagaagcaagagcggtagttaaagataaaggagcaaaagaaaaaaagatactgactgttggagttgtaactaagccgttcggttttgaaggtgtgcgacgtatgcgcattgcagagcttggacttgaagagttgcaaaaatacgtagatacacttattgtcattcccaatcaaaatttatttagaattgctaacgagaaaactacatttgctgacgcatttcaactcgccgataatgttctacatattggcataagaggagtaactgatttgatgatcatgccaggactgattaatcttgattttgctgatatagaaacagtaatgagtgagatgggtaaagcaatgattggtactggagaggcagaaggagaagatagggcaattagtgctggaatgctaccacttattttgaagcttaatagcgctaactctttgcactcaaaaagcttaacttcagatcaagcaataactgcctctgtaaaagatgcgctgcgtttgggctgcatggctgttgggtttactatatatcctggttctgctaagtgttttgatatgatggaagaagctcgcaaaattatagctgaggctaaatcttgtggccttgttgtagtgctatggtcttatccacgtggtgaaggggtttccaaagaaggtgaaacagcagttgatgtgattgcctatgctgcgcatatagcggctttgctcggtgccaacataataaaagtaaaacttccaaccaatcatctggaaagagaaaaaat------agaaaatattgaatcattatctaaaagaattgaatatattaaaaagtct
gaagctgcagaattcatgaaaaaattgaggcagattttgcgttacatcggttcatgtgatggtgatatggaaaaggggtcacttcgctgtgatgcaaatgtttctgttcgcccaaagggcagtagcacatttggcactcgttgtgaaataaaaaacttaaattcaacacgttatattgtacaagctatagattatgaagcacaaaggcagatcaaaattttggaaagcggaggagaaataagtcaagataccttattgtttgatgtcactttaggaaaaacaaaagtgatgagaagcaaagaagattcaagtgactatagatatttccctgaacctgatttgctacctgttgaaataagccaagacaaaatgcgtgcaaaaggtatgtcactaactaagataccactatttgtttggtctattttactcacgtcatttatgttaattgttgccttaccggtacttgctggtgctataactatgctgctcactgatcgtaatataggtacctccttttttgatcctgctggtggtggtgatcctgtgttatttcaacatctgttttggttttttggtcatccagaagtttacataattatttttcctgcatttggtatcatcagtcagattgtgtcaactttttctcataggccagtatttggttatatgggaatggtttatgccatgataggaatagcaacgtttggcttcatggtttgggctcaccatatgtttactgttgggcttagcgaggatgctgctatattttttgatcccgaactcaatccacgtcttcgctctgctatctttgctgcgcgaaaggaaaatctaccaaaagataaaatagaaacagcaataaaaaatgcagctggtaacgttgctggagaaagttatgaagaaatacaatatgaaggctgcggaccttctcgtgctgcacttattgtccatgctctgacaaataatcgcaaccgaactgcttctgagatacgttatatcttttctcgcaaaggcggtaatttgggagaaacaggatgtgtgagttaccttttcgatcatgtaggcttaattgtctataaagcagagggtataaattttgaagatttatttaactatggaattgaattagaagtattgaatgttgaggaaaataacaaagaagaattatatgttataacttgtgaagtaaaagactttggtaaagtacgtgacgctttcggtggtactggaacaggtgctgcaccggtaattgcaaaggcagccagagaagcaagagcggtagttaaagataagggagcaaaagaaaaaaagatactgactgttggagttgtaactaagccgttcggttttgaaggtgtgcgacgtatgcgcattgcagagcttggacttgaagagttgcaaaaatacgtagatacacttattgtcattcccaatcaaaatttatttagaattgctaacgagaaaactacatttgctgacgcatttcaactcgccgataatgttctgcatattggcataagaggagtaactgatttgatgatcatgccaggactgattaatcttgattttgctgatatagaaacagtaatgagtgagatgggtaaagcaatgattggtactggagaggcagaaggagaagatagggcaattagtgctggaatgctaccacttattttgaagcttaatagcgctaactctttgcactcaaaaagcttaacttcagatcaagcaataactgcctctgtaaaagatgcgctgcgtttgggctgcatggctgttgggtttactatatatcctggttctgctaagtgttttgatatgatggaagaagctcgcaaaattatagctgaggctaaatcttgtggccttgttgtagtgctatggtcttatccacgtggtgaaggggtttccaaagaaggtgaaacagcagttgatgtgattgcctatgctgcgcatatagcggctttgctcggtgccaacataataaaagtaaaacttccaaccaatcatctggaaagagaaaaaat------agaaaatattgaatcattatctaaaagaattgaatatattaaaaagtct
gaagctgcagaattcatgaaaaaattgaggcagattttgcgttacatcggttcatgtgatggtgatatggaaaaggggtcacttcgctgtgatgcaaatgtttctgttcgcccaaagggcagtagcacatttggcactcgttgtgaaataaaaaacttaaattcaacacgttatattgtacaagctatagattatgaagcacaaaggcagatcaaaattttggaaagcggaggagaaataagtcaagataccttattgtttgatgtcactttaggaaaaacaaaagtgatgagaagcaaagaagattcaagtgactatagatatttccctgaacctgatttgctacctgttgaaataagccaagacaaaatgcgtgcaaaaggtatgtcactaactaagataccactatttgtttggtctattttactcacgtcatttatgttaattgttgccttaccggtacttgctggtgctataactatgctgctcactgatcgtaatataggtacctccttttttgatcctgctggtggtggtgatcctgtgttatttcaacatctgttttggttttttggtcatccagaagtttacataattatttttcctgcatttggtatcatcagtcagattgtgtcaactttttctcataggccagtatttggttatatgggaatggtttatgccatgataggaatagcaacgtttggcttcatggtttgggctcaccatatgtttactgttgggcttagcgaggatgctgctatattttttgatcccgaactcaatccacgtcttcgctctgctatctttgctgcgcgaaaggaaaatctaccaaaagataaaatagaaacagcaataaaaaatgcagctggtaacgttgctggagaaagttatgaagaaatacaatatgaaggctgcggaccttctggtactgcacttattgttcatgctctgacaaataatcgcaaccgaactgcttctgagatacgttatatcttttctcgcaaaggcggtaatttgggagaaacaggaggtgtgagttaccttttcgatcatgtaggcttaattgtctataaagcagaggatatgaattttgaagatttatttaactatggaattgaattagaagtattgaatgttgaggaaaataacaaagaagaattatatgttataacttgtgaagtaaaagactttggtaaagtacgtgacgctttcggtggtactggaacaggtgctgcaccggtaattgcaaaggcagccagagaagcaagagcggtagttaaagataagggagcaaaagaaaaaaagatactgactgttggagttgtaactaagccgttcggttttgaaggtgtgcgacgtatgcgcattgcagagcttggacttgaagagttgcaaaaatacgtagatacacttattgtcattcccaatcaaaatttatttagaattgctaacgagaaaactacatttgctgacgcatttcaactcgccgataatgttctgcatattggcataagaggagtaactgatttgatgatcatgccaggactgattaatcttgattttgctgatatagaaacagtaatgagtgagatgggtaaagcaatgattggtactggagaggcagaaggagaagatagggcaattagtgctggaatgctaccacttattttgaagcttaatagcgctaactctttgcactcaaaaagcttaacttcagatcaagcaataactgcctctgtaaaagatgcgctgcgtttgggctgcatggctgttgggtttactatatatcctggtgctgctaagtgttttgatatgatggaagaagctcgcaaaattatagctgaggctaaatcttgtggccttgctgtagtgctatggtcttatccacgtggtgaagggatttccaaagaaggtgaaacagcagttgatgtgattgcttatgctgcgcatatagcggctttgctcggtgccaacataataaaagtaaaacttccaaccaatcatctggaaagagaaaaaat------agaaaatattgaatcattatctaaaagaattgaatatattaaaaagtct
gaagctgcagaattcatgaaaaaattgaggcagattttgcgttatatcggttcatgtgatggtgatatggaaaaggggtcgcttcgctgtgatgcaaatgtttctgttcgcccaaatggtagtagtgcatttggcacccgctgtgaaataaaaaacttaaattcaatacgttatattgtacaagctatagattatgaaacacaaaggcaaatcaaaattttggaaaacggaggagaaataagtcaagataccttattgtttgatgtcactttaggaaaaacaaaagtgatgagaagcaaagaagattcaagtgactatagatatttccctgaacctgatttgctacctgttgaaataagccaagacaaaatgcgtgcaaaaggtatgtcactaactaagataccactatttgtttggtctattttactcacgtcatttatgttaattgttgccttaccggtacttgctggtgctataactatgctgctcactgatcgtaatataggtacctccttttttgatcctgctggtggtggtgatcctgtgttatttcaacatctgttttggttttttggtcatccagaagtttacataattatttttcctgcatttggtatcatcagtcagattgtgtcaactttttctcataggccagtatttggttatatgggaatggtttatgtcatgataggaatagcaacgtttggcttcatggtttgggctcaccatatgtttactgttgggcttagcgaggatgctgctatattttttgatcccgagcttaatccacgtcttcgctctgctatcttttctgcgcgaaaggaaaatctaccaaaagataaaatagaaacagcaataaaaaatgcagctggtaacgttgctggagaaagttatgaagaaatacaatatgaaggctgcggaccttctggtgctgcacttattgtccatgctctgacaaataatcgcaaccgaactgcttctgagatacgttatatcttttctcgcaaaggcggtaatttgggagaaacaggatgtgtgagttaccttttcgatcatgtaggcttaattgtctataaagcagagggtataaattttgaagatttatttaactatggaattgaattagaagtattgaatgttgaggaaaataacaaggaagaattatatgttataacttgtgaagtgaaagattttggtagagtgcgtgatgctttcggtggtactggaacaggtgctgcaccggtaattgcaaaagcagcaagagaagcaagagcggtagttaaagataaaggagcaaaagaaaaaaagatactgactgttggagttgtaactaagccgttcggttttgaaggtgtgcgacgtatgcgcattgcagagcttggacttgaagagttgcaaaaatacgtagatacacttattgtcattcccaatcaaaatttatttagaattgctaacgagaaaactacatttgctgacgcatttcaactcgccgataatgttctacatattggcataagaggagtaactgatttgatgatcatgccaggactgattaatcttgattttgctgatatagaaacagtaatgagtgagatgggtaaagcaatgattggtactggagaggcagaaggagaagatagggcaattagtgctggaatgctaccacttattttgaagcttaatagcgctaactctttgcactcaaaaagcttaacttcagatcaagcaataactgcctctgtaaaagatgcgctgcgtttgggctgcatggctgttgggtttactatatatcctggttctgctaagtgttttgatatgatggaagaagctcgcaaaattatagctgaggctaaatcttgtggccttgttgtagtgctatggtcttatccacgtggtgaaggggtttccaaagaaggtgaaacagcagttgatgtgattgcctatgctgcgcatatagcggctttgctcggtgccaacataataaaagtaaaacttccaaccaatcatctggaaagagaaaaaat------agaaaatattgaatcattatctaaaagaattgaatatattaaaaagtct
gaagctgcagaattcatgaaaaaattgaggcagattttgcgttatatcggttcatgtgatggtgatatggaaaaggggtcacttcgctgtgatgcaaatgtttctgttcgcccaaagggtagtagcacatttggcactcgttgtgaaataaaaaacttaaattcaatacgttatattgtacaagctatagattatgaagcacaaaggcagatcaaaattttggaaagcggaggagaaataagtcaagataccttattgtttgatgtcactttaggaaaaacaaaagtgatgagaagcaaagaagattcaagtgactatagatatttccctgaacctgatttgctacctgttgaaataagccaagacaaaatgcgtgcaaaaggtatgtcactaactaagataccactatttgtttggtctattttactcacgtcatttatgttaattgttgccttaccggtacttgctggtgctataactatgctgctcactgatcgtaatataggtacctccttttttgatcctgctggtggtggtgatcctgtgttatttcaacatctgttttggttttttggtcatccagaagtttacataattatttttcctgcatttggtatcatcagtcagattgtgtcaactttttctcataggccagtatttggttatatgggaatggtttatgccatgataggaatagcaacgtttggcttcatggtttgggctcaccatatgtttactgttgggcttagcgaggatgctgctatattttttgatcccgagcttaatccacgtcttcgctctgctatcttttctgcgcgaaaggaaaatctaccaaaagataaaatagaaacagcaataaaaaatgcagctggtaacgttgctggagaaagttatgaagaaatacaatatgaaggctgcggaccttctggtgctgcacttattgtccatgctctgacaaataatcgcaaccgaactgcttctgagatacgttatatcttttctcgcaaaggcggtaatttgggagaaacaggatgtgtgagttaccttttcgatcatgtaggcttaattgtctataaagcagagggtataaattttgaagatttatttaactatggaattgaattagaagtattgaatgttgaggaaaataacaaggaagaattatatgttataacttgtggagtgaaagattttggtagagtgcgtgatgctttcggtggtactggaacaggtgctgcaccggtaattgcaaaagcagccagagaagcaagagcggtagttaaagataaaggagcaaaagaaaaaaagatactgactgttggagttgtaactaagccgttcggttttgaaggtgtgcgacgtatgcgcattgcagagcttggacttgaagagttgcaaaaatacgtagatacacttattgtcattcccaatcaaaatttatttagaattgctaacgagaaaactacatttgctgacgcatttcaactcgccgataatgttctacatattggcataagaggagtaactgatttgatgatcatgccaggactgattaatcttgattttgctgatatagaaacagtaatgagtgagatgggtaaagcaatgattggtactggagaggcagaaggagaagatagggcaattagtgctggaatgctaccacttattttgaagcttaatagcgctaactctttgcactcaaaaagcttaacttcagatcaagcaataactgcctctgtaaaagatgcgctgcgtttgggctgcatggctgttgggtttactatatatcctggttctgctaagtgttttgatatgatggaagaagctcgcaaaattatagctgaggctaaatcttgtggccttgttgtagtgctatggtcttatccacgtggtgaaggggtttccaaagaaggtgaaacagcagttgatgtgattgcctatgctgcgcatatagcggctttgctcggtgccaacataataaaagtaaaacttccaaccaatcatctggaaagagaaaaaat------agaaaatattgaatcattatctaaaagaattgaatatattaaaaagtct
gaagctgcagaattcatgaaaaaattgaggcagattttgcgttatatcggttcatgtgatggtgatatggaaaagggatcacttcgctgtgatgcaaatgtttccgttcgcccaaagggcagtagcacatttggcactcgttgtgaaataaaaaacttaaattcaatacgttatattgtacaagctatagattatgaagcacaaaggcagatcaaaattttggaaagcggaggagaaacaagtcaagataccttattgtttgatgtcactttaggaaaaacaaaagtgatgagaagcaaagaagattcaagtgactatagatatttccctgaacctgatttgctacctgttgaaataagccaagacaaaatgcgtgcaaaaggtatgtcactcactaaaatgccactatttgtttggtctgttttactaacgtcatttatgttaattgttgccttaccggtacttgctggtgctataactatgctgctaactgatcgcaatattggtacttccttttttgatcctgctggtggcggtgatcctgtgttatttcaacacctgttttggttttttggtcatccagaagtttacataattatttttcctgcatttggcatcataagtcaagtcatatcaactttttcccataggccagtatttggctatatgggaatggtttatgccatgataggaatagcaacgtttggcttcatggtttgggctcaccatatgtttactgttgggcttagcgaggatgctgctatattttttgatcccgagcttaatccacgtcttcgctctgctatcttttctgcgcgaaaggaaaatctaccaaaagataaaatagaaacagcaataaaaaatgcagctggtaacgttgctggagaaagttatgaagaaatacaatatgaaggctgcggaccttctggtgctgcacttattgtccatgctctgacaaataatcgcaaccgaactgcttctgagatacgttatatcttttctcgcaaaggcggtaatttgggagaaacaggatgtgtgagttaccttttcgatcatgtaggcttaattgtctataaagcagagggtataaattttgaagatttatttaactatggaattgaattagaagtattgaatgttgaggaaaataacaaggaagaattatatgttataacttgtgaagtgaaagattttggtagagtgcgtgatgctttcggtggtactggaacaggtgctgcaccggtaattgcaaaagcagccagagaagcaagagcggtagttaaagacaaaggagcaaaagaaaaaaagatactgactgttggagttgtaactaagccgttcggttttgaaggtgtgcgacgtatgcgcattgcagagcttggacttgaagagttgcaaaaatacgtagatacacttattgtcattcccaatcaaaatttatttagaattgctaacgagaaaactacatttgctgacgcatttcaactcgccgataatgttctacatattggcataagaggagtaactgatttgatgatcatgccaggactgattaatcttgattttgctgatatagaaacagtaatgagtgagatgggtaaagcaatgattggtactggagaggcagaaggagaagatagggcaattagtgctggaatgctaccacttattttgaagcttaatagtgctaactccttgcactcgaaaaacttaacttctgatcaagcaataactgcttctgtaaaagatgcgctgcgtttgggttgcgtagctgttgggtttactatatatcctggttctgctaagtgcttcgatatgatggaagaagctcgcgaaattatagctgaggctaagtcttgcggccttgccgtagtgctatggtcttatccacgcggtgaaggaatttccaaagaaggcgaaacagcagttgatgttattgcctatgctgcgcacatagcagctttacttggcgctaatataatcaaagtaaaacttccaattaactatttggaaagggagaaaatagaaacagaaaatattgagtcattatctaaaagaattgaatatgttaaaagatct
gaagctgcagaattcatgaaaaaattgaggcagattttgcgttatatcggttcatgtgatggtgatatggaaaaggggtcacttcgctgtgatgcaaatgtttctgttcgcccaaagggtagtagcacatttggcactcgttgtgaaataaaaaacttaaattcaatacgttatattgtacaagctatagattatgaagcacaaaggcagatcaaaattttggaaagcggaggagaaataagtcaagataccttattgtttgatgtcactttaggaaaaacaaaagtgatgagaagcaaagaagattcaagtgactatagatatttccctgaacctgatttgctacctgttgaaataagccaagacaaaatgcgtgcaaaaggtatgtcgctcactaagatgccactatttgtttggtctgttttactaacgtcatttatgttaattgttgccttaccggtacttgctggtgctataactatgctgctaacagatcgcaatattggtacttccttttttgatcctgctggtggcggtgatcctgtgttatttcaacacctgttttggttttttggtcatccagaagtttacataattatttttcctgcatttggcattataagccaagtcgtgtcaactttttcccataggccagtttttggttataagggaatgatttatgccatgataggtatagcagcatttggttttatggtttgggctcaccatatgtttactgttggacttagcgaagatgctgctgtatttttcgattccgaactcaatccacgtcttcgctctgctatctttgctgcgcgaaaggaaaatctaccaaaagataaaatagaaacagcaataaaaaatgcagctggtaacgttgctggagaaagttatgaagaaatacaatatgaaggctgcggaccttctggtgctgcacttattgtccatgctctgacaaataatcgcaaccgaactgcttctgagatacgttatatcttttctcgcaaaggcggtaatttgggagaaacaggatgtgtgagttaccttttcgatcatgtaggcttaattgtctataaagcagggggtataaattttgaagatttatttaactatggaattgaattagaagtattgaatgttgaggaaaataacaaagaagaattatatgttataacttgtgaagtaaaagactttggtaaagtacgtgacgctttcggtggtactggaacaggtgctgcaccggtaattgcaaaagcagccagagaagcaagagcggtagttaaagataaaggagcaaaagaaaaaaagatactgactgttggagttgtaactaagccgttcggttttgaaggtgtgcgacgtatgcgcattgcagagcttggacttgaagagttgcaaaaatacgtagatacacttattgtcattcccaatcaaaatttatttagaattgctaacgagaaaactacatttgctgacgcatttcaactcgccgataatgttctgcatattggcataagaggagtaactgatttgatgatcatgccaggactgattaatcttgattttgctgatatagaaacagtaatgagtgagatgggtaaagcaatgattggtactggagaggcagaaggagaagatagggcaattagtgctggaatgctaccacttattttgaagcttaatagcgctaactctttgcactcaaaaagcttaacttcagatcaagcaataacttcctctgtaaaagatgctctacgtttgggctgcgtggctgttgggtttactatatatcctggttctgctaagtgttttgatatgatggaagaagctcgcaaaattatagctgaggctaaatcttgtggccttgctgtagtgctatggtcttatccacgcggtgaaggaatttccaaagaaggcgaaacagcagttgatgttattgcctatgctgcgcatatagcagctttacttggcgctaatataatcaaagtaaaacttccaattaactatttggaaagggagaaaatagaaacagaaaatattgagtcattatctaaaagaattgaatatgttaaaagatct
gaagctgcagaattcatgaaaaaattgaggcagattttgcgttacatcggttcatgtgatggtgatatggaaaaggggtcacttcgctgtgatgcaaatgtttctgttcgcccaaagggtagtagcacatttggcactcgttgtgaaataaaaaacttaaattcaatacgttatattgtacaagctatagattatgaagcacaaaggcagatcaaaattttggaaagcggaggagaaataagtcaagataccttattgtttgatgtcactttaggaaaaacaaaagtgatgagaagcaaagaagattcaagtgactatagatatttccctgaacctgatttgctacctgttgaaataagccaagacaaaatgcgtgcaaaaggcatgtcattgaccaagatgccactatttgtttggtctgttttattaacgtcgtttatgttaattgttgccttaccggtacttgctggtgctataactatgctgctaactgatcgcaatattggtacttccttttttgatcctgctggtggcggtgatcctgtgttatttcaacacctgttttggttttttggtcatccagaagtttacataattatttttcctgcatttggcatcataagccaagtcgtatcaactttttcccataggccagtatttggctataaaggaatggtttatgcaatgataggcatagcagcatttggctttatggtttgggctcaccatatgtttactgttgggcttagcgaagatgctgctatattttttgatcccgaactcaatccacgtcttcgctctgctatctttgctgcgcgaaaggaaaatctaccaaaagataaaatagaaacagcaataaaaaatgcagctggtaacgttgctggagaaagttatgaagaaatacaatatgaaggctgtggaccttctggtgctgcacttattgttcatgctctgacaaataatcgcaaccgaactgcttctgagatacgttatatcttttctcgcaaaggcggtaatttgggagaaacaggatgtgtgagttaccttttcgatcatgtaggcttaattgtctataaagcagaggatatgaattttgaagatttatttaactatggaattgaattagaagtattgaatgttgaggaaaataacaaagaagaattatatgttataacttgtgaagtaaaagactttggtaaagtacgtgacgctttcggtggtactggaacaggtgctgcaccggtaattgcaaaagcagccagagaagcaagagcggtagttaaagataaaggagcaaaagaaaaaaagatactgactgttggagttgtaactaagccgttcggttttgaaggtgtgcgacgtatgcgcattgcagaacttggacttgaagagttgcaaaaatacgtagatacacttattgtcattcccaatcaaaatttatttagaattgctaatgagaaaactacatttgctgacgcatttcaactcgccgataatgttctgcatattggcataagaggagtaactgatctgatggttatgccagggcttattaaccttgattttgctgatatagaaacagtaatgagtgagatgggtaaagcaatgattggtactggagaggcagaaggagaagatagggcaattagtgctggaatgctaccacttattttgaagcttaatagcgctaactctttgcactcaaaaagcttaacttcagatcaagcaataactgcctctgtaaaagatgcgctgcgtttgggctgcatggctgttgggtttactatatatcctggttctgctaagtgttttgatatgatggaagaagctcgcaaaattatagctgaggctaaatcttgtggccttgctgtagtgctatggtcttatccacgtggtgaagggatttccaaagaaggtgaaacagcagttgatgtgattgcttatgctgcgcatatagcggctttgctcggtgccaacataataaaagtaaaacttccaaccaatcatctggaaagagaaaaaat------agaaaatattgaatcattatctaaaagaattgaatatattaaaaagtct
gaagctgcagaattcatgaaaaaattgaggcagattttgcgttacatcggttcatgtgatggtgatatggaaaaggggtcacttcgctgtgatgcaaatgtttctgttcgcccaaagggcagtagcacatttggcactcgttgtgaaataaaaaacttaaattcaatacgttatattgtacaagctatagattatgaagcacaaaggcagatcaaaattttggaaagcggaggagaaataagtcaagataccttattgtttgatgtcactttaggaaaaacaaaagtgatgagaagcaaagaagattcaagtgactatagatatttccctgaacctgatttgctacctgttgaaataagccaagacaaaatgcgtgcaaaaggtatgtcactaactaagataccactatttgtttggtctattttactcacgtcatttatgttaattgttgccttaccggtacttgctggtgctataactatgctgctcactgatcgtaatataggtacctccttttttgatcctgctggtggtggtgatcctgtgttatttcaacatctgttttggttttttggtcatccagaagtttacataattatttttcctgcatttggtatcatcagtcagattgtgtcaactttttctcataggccagtatttggttatatgggaatggtttatgccatgataggaatagcaacgtttggcttcatggtttgggctcaccatatgtttactgttgggcttagcgaggatgctgctatattttttgatcccgagcttaatccacgtcttcgctctgctatcttttctgcgcgaaaggaaaatctaccaaaagataaaatagaaacagcaataaaaaatgcagctggtaacgttgctggagaaagttatgaagaaatacaatatgaaggctgcggaccttctggtgctgcacttattgtccatgctctgacaaataatcgcaaccgaactgcttctgagatacgttatatcttttctcgcaaaggcggtaatttgggagaaacaggatgtgtgagttaccttttcgatcatgtaggcttaattgtctataaagcagagggtataaattttgaagatttatttaactatggaattgaattagaagtattgaatgttgaggagaataacaaggaagaattatatgttataacttgtgaagtgaaagattttggtagagtgcgtgatgctttcggtggtactggaacaggtgctgcaccggtaattgcaaaagcagccagagaagcaagagcggtagttaaagataaaggagcaaaagaaaaaaagatactgactgttggagttgtaactaagccgttcggttttgaaggtgtgcgacgtatgcgcattgcagagcttggacttgaagagttgcaaaaatacgtagatacacttattgtcattcccaatcaaaatttatttagaattgctaacgagaaaactacatttgctgacgcatttcaactcgccgataatgttctgcatattggcataagaggagtaactgatttgatgatcatgccaggactgattaatcttgattttgctgatatagaaacagtaatgagtgagatgggtaaagcaatgattggtactggagaggcagaaggagaagatagggcaattagtgctggaatgctaccacttattttgaagcttaatagtgctaactccttgcactcgaaaaacttaacttctgatcaagcaataactgcttctgtaaaagatgcgctgcgtttgggttgcgtagctgttgggtttactatatatcctggttctgctaagtgcttcgatatgatggaagaagctcgcgaaattatagctgaggctaagtcttgcggccttgccgtagtgctatggtcttatccacgcggtgaaggaatttccaaagaaggcgaaacagcagttgatgttattgcctatgctgcgcacatagcagctttacttggcgctaatataatcaaagtaaaacttccaattaactatttggaaagggagaaaatagaaacagaaaatattgagtcattatctaaaagaattgaatatgttaaaagatct
gaagctgcagaattcatgaaaaaattgaggcagattttgcgttacatcggttcatgtgatggtgatatggaaaaggggtcacttcgctgtgatgcaaatgtttctgttcgcccaaagggtagtagcacatttggcactcgttgtgaaataaaaaacttaaattcaatacgttatattgtacaagctatagattatgaagcacaaaggcagatcaaaattttggaaagcggaggagaaataagtcaagataccttattgtttgatgtcactttaggaaaaacaaaagtgatgagaagcaaagaagattcaagtgactatagatatttccctgaacctgatttgctacctgttgaaataagccaagacaaaatgcgtgcaaaaggtatgtcactaactaagataccactatttgtttggtctattttactcacgtcgtttatgttaattgttgccttaccggtacttgctggtgctataactatgctgctcactgatcgtaatataggtacctccttttttgatcctgctggtggtggtgatcctgtgttatttcaacatctgttttggttttttggtcatccagaagtttacataattatttttcctgcatttggtatcatcagtcagattgtgtcaactttttctcataggccagtatttggttatatgggaatggtttatgccatgataggaatagcaacgtttggcttcatggtttgggctcaccatatgtttactgttgggcttagcgaggatgctgctatattttttgatcccgaactcaatccacgtcttcgctctgctatctttgctgcgcgaaaggaaaatctaccaaaagataaaatagaaacagcaataaaaaatgcagctggtaacgttgctggagaaagttatgaagaaatacaatatgaaggctgcggaccttctggtgctgcacttattgtccatgctctgacaaataatcgcaaccgaactgcttctgagatacgttatatcttttctcgcaaaggcggtaatttgggagaaacaggatgtgtgagttaccttttcgatcatgtaggcttaattatctataaagcagagggtataaattttgaagatttatttaactatggaattgaattagaagtattgaatgttgaggaaaataacaaagaagaattatatgttataacttgtgaagtaaaagactttggtaaagtacgtgacgctttcggtggtactggaacaggtgctgcaccggtaattgcaaaggcagccagagaagcaagagcggtagttaaagataaaggagcaaaagaaaaaaagatactgactgttggagttgtaactaagccgttcggttttgaaggtgtgcgacgtatgcgcattgcagagcttggacttgaagagttgcaaaaatacgtagatacacttattgtcattcccaatcaaaatttatttagaattgctaacgagaaaactacatttgctgacgcatttcaactcgccgataatgttctacatattggcataagaggagtaactgatttgatgatcatgccaggactgattaatcttgattttgctgatatagaaacagtaatgagtgagatgggtaaagcaatgattggtactggagaggcagaaggagaagatagggcaattagtgctggaatgctaccacttattttgaagcttaatagcgctaactctttgcactcaaaaagcttaacttcagatcaagcaataacttcctctgtaaaagatgctctacgtttgggctgcgtggctgttgggtttactatatatcctggttctgctaagtgcttcgatatgatggaagaagctcgcgaaattatagctgaggctaagtcttgcggccttgccgtagtgctatggtcttatccacgcggtgaaggaatttccaaagaaggcgaaacagcagttgatgttattgcctatgctgcgcacatagcagctttacttggcgctaatataatcaaagtaaaacttccaattaactatttggaaagggagaaaatagaaacagaaagtattgagtcattatctaaaagaattgaatatgttaaaagatct
gaagctgcagaattcatgaaaaaattgaggcagattttgcgttacatcggttcatgtgatggtgatatggaaaaggggtcacttcgctgtgatgcaaatgtttctgttcgcccaaagggtagtagcacatttggcactcgttgtgaaataaaaaacttaaattcaatacgttatattgtacaagctatagattatgaagcacaaaggcagatcaaaattttggaaagcggaggagaaataagtcaagataccttattgtttgatgtcactttaggaaaaacaaaagtgatgagaagcaaagaagattcaagtgactatagatatttccctgaacctgatttgctacctgttgaaataagccaagacaaaatgcgtgcaaaaggtatgtcactaactaagataccactatttgtttggtctattttactcacgtcatttatgttaattgttgccttaccggtacttgctggtgctataactatgctgctcactgatcgtaatataggtacctccttttttgatcctgctggtggtggtgatcctgtgttatttcaacatctgttttggttttttggtcatccagaagtttacataattatttttcctgcatttggtatcatcagtcagattgtgtcaactttttctcataggccagtatttggttatatgggaatggtttatgccatgataggaatagcaacgtttggcttcatggtttgggctcaccatatgtttactgttgggcttagcgaggatgctgctatattttttgatcccgaactcaatccacgtcttcgctctgctatctttgctgcgcgaaaggaaaatctaccaaaagataaaatagaaacagcaataaaaaatgcagctggtaacgttgctggagaaagttatgaagaaatacaatatgaaggctgcggaccttctggtgctgcacttattgtccatgctctgacaaataatcgcaaccgaactgcttctgagatacgttatatcttttctcgcaaaggcggtaatttgggagaaacaggatgtgtgagttaccttttcgatcatgtaggcttaattgtctataaagcagggggtataaattttgaagatttatttaactatggaattgaattagaagtattgaatgttgaggaaaataacaaagaagaattatatgttataacttgtgaagtaaaagactttggtaaagtacgtgacgctttcggtggtaccggaaccggtgctgcaccggtaattgcaaaggcagccagagaagcaagagcggtagttaaagataaaggagcaaaagaaaaaaagatactgactgttggagttgtaactaagccgttcggttttgaaggtgtgcgacgtatgcgcattgcagagcttggacttgaagagttgcaaaaatacgtagatacacttattgtcattcccaatcaaaatttatttagaattgctaatgagaaaactacatttgctgacgcatttcaactcgccgataatgttctgcatattggcataagaggagtaactgatctgatggttatgccagggcttattaaccttgattttgctgatatagaaacagtaatgagtgagatgggtaaagcaatgattggcactggagaggcagaaggagaagatagggcaattagtgctggaatgcttccactcattttgaagcttaatagctccaactctttgcacttaaaaagcctaacttctgatcaagcaataactgcttctgtaaaagatgcactgcgtttaggctgcgcagctgttgggtttactatatatcctggctctgctaagtgctttgatatgatggaagaagctcgcgaaattatagctgaggctaaatcttgtggccttgctgtagtgctatggtcttatccacgtggtgaagggatttccaaagaaggtgaaacagcagttgatgtgattgcttatgctgcgcatatagcggctttgctcggtgccaacataataaaagtaaaacttccaatcaatcatctggaaagagaaaaaat------agaaaatattgaatcattatctaaaagaattgaatatattaaaaagtct
gaagctgcagaattcatgaaaaaattgaggcagattttgcgttacatcggttcatgtgatggtgatatggaaaaggggtcacttcgctgtgatgcaaatgtttctgttcgcccaaagggtagtagcacatttggcactcgttgtgaaataaaaaacttaaattcaatacgttatattgtacaagctatagattatgaagcacaaaggcagatcaaaattttggaaagcggaggagaaataagtcaagataccttattgtttgatgtcactttaggaaaaacaaaagtgatgagaagcaaagaagattcaagtgactatagatatttccctgaacctgatttgctacctgttgaaataagccaagacaaaatgcgtgcaaaaggtatgtcactaactaagataccactatttgtttggtctattttactcacgtcatttatgttaattgttgccttaccggtacttgctggtgctataactatgctgctcactgatcgtaatataggtacctccttttttgatcctgctggtggtggtgatcctgtgttatttcaacatctgttttggttttttggtcatccagaagtttacataattatttttcctgcatttggtatcatcagtcagattgtgtcaactttttctcataggccagtatttggttatatgggaatggtttatgccatgataggaatagcaacgtttggcctcatggtttgggctcaccatatgtttactgttgggcttagcgaggatgctgctatattttttgatcccgaactcaatccacgtcttcgctctgctatatttgctgcacgcaaggaaaatctaccaaaagataaaatagaaacagcaataaaaaatgcagctggtaacgttgctggagaaagttatgaagaaatacaatatgaaggttgcggaccttctggtgctgcacttattgtccatgctctgacaaataatcgcaaccgaactgcttctgagatacgttatatcttttctcgcaaaggcggtaatttgggagaaacaggatgtgtgagttaccttttcgatcatgtaggcttaattgtctataaagcagagggtataaattttgaagatttatttaactatggaattgaattagaagtattgaatgttgaggaaaataacaaagaagaattatatgttataacttgtgaagtaaaagactttggtaaagtacgtgacgctttcggtggtaccggaaccggtgctgcaccggtaattgcaaaggcagccagagaagcaagagcggtagttaaagataaaggagcaaaagaaaaaaagatactgactgttggagttgtaactaagccgttcggttttgaaggtgtgcgacgtatgcgcattgcagagcttggacttgaagagttgcaaaaatacgtagatacacttattgtcattcccaatcaaaatttatttagaattgctaatgagaaaactacatttgctgacgcatttcaactcgccgataatgttctgcatattggcataagaggagtaactgatctgatggttatgccagggcttattaaccttgattttgctgatatagaaacagtaatgagtgagatgggtaaagcaatgattggcactggagaggcagaaggagaagatagggcaattagtgctggaatgctaccacttattttgaagcttaatagcgctaactctttgcattcgaaaatcctaacttctgatcaagcaataactgcctctgtaaaagatgcgctgcgtttgggctgcatggctgttgggtttactatatatcctggttctgctaagtgttttgatatgatggaagaagctcgcgaaattatagctgaggctaaatcttgtggccttgctgtagtgctatggtcttatccacgtggtgaagggatttcaaaagaaggtgaaacagcagttgatgtcattgcttatgctgcgcatatagcggctttgcttggtgccaacataataaaagtaaaacttccaactaaccacttggaaaaagaaaaaat------agaaaatattgaatcattattcaaaagaattgaatatattaaaaagtct
gaagctgcagaattcatgaaaaaattgaggcagattttgcgttacatcggttcatgtgatggtgatatggaaaaggggtcacttcgctgtgatgcaaatgtttctgttcgcccaaagggtagtagcacatttggcactcgttgtgaaataaaaaacttaaattcaatacgttatattgtacaagctatagattatgaagcacaaaggcagatcaaaattttggaaagcggaggagaaataagtcaagataccttattgtttgatgtcactttaggaaaaacaaaagtgatgagaagcaaagaagattcaagtgactatagatatttccctgaacctgatttgctacctgttgaaataagccaagacaaaatgcgtgcaaaaggtatgtcactaactaagataccactatttgtttggtctattttactcacgtcatttatgttaattgttgccttaccggtacttgctggtgctataactatgctgctcactgatcgtaatataggtacctccttttttgatcctgctggtggtggtgatcctgtgttatttcaacatctgttttggttttttggtcatccagaagtttacataattatttttcctgcatttggtatcatcagtcagattgtgtcaactttttctcataggccagtatttggttatatgggaatggtttatgccatgataggaatagcaacgtttggcttcatggtttgggctcaccatatgtttactgttgggcttagcgaggatgctgctatattttttgatcccgaactcaatccacgtcttcgctctgctatatttgctgcacgcaaggaaaatctaccaaaagataaaatagaaacagcaataaaaaatgcagctggtaacgttgctggagaaagttatgaagaaatacaatatgaaggttgcggaccttctggtgctgcacttattgtccatgctctgacaaataatcgcaaccgaactgcttctgagatacgttatatcttttctcgcaaaggcggtaatttgggagaaacaggatgtgtgagttaccttttcgatcatgtaggcttaattgtctataaagcagagggtataaattttgaagatttatttaactatggaattgaattagaagtattgaatgttgaggaaaataacaaagaagaattatatgttataacttgtgaagtaaaagactttggtaaagtacgtgacgctttcggtggtaccggaaccggtgctgcaccggtaattgcaaaggcagccagagaagcaagagcggtagttaaagataaaggagcaaaagaaaaaaagatactgactgttggagttgtaactaagccgttcggttttgaaggtgtgcgacgtatgcgcattgcagagcttggacttgaagagttgcaaaaatacgtagatacacttattgtcattcccaatcaaaatttatttagaattgctaatgagaaaactacatttgctgacgcatttcaactcgccgataatgttctgcatattggcataagaggagtaactgatctgatggttatgccagggcttattaaccttgattttgctgatatagaaacagtaatgagtgagatgggtaaagcaatgattggcactggagaggcagaaggagaagatagggcaattagtgctggaatgctaccacttattttgaagcttaatagcgctaactctttgcattcgaaaatcctaacttctgatcaagcaataactgcctctgtaaaagatgcgctgcgtttgggctgcatggctgttgggtttactatatatcctggttctgctaagtgttttgatatgatggaagaagctcgcgaaattatagctgaggctaaatcttgtggccttgctgtagtgctatggtcttatccacgtggtgaagggatttcaaaagaaggtgaaacagcagttgatgtcattgcttatgctgcgcatatagcggctttgcttggtgccaacataataaaagtaaaacttccaactaaccacttggaaaaagaaaaaat------agaaaatattgaatcattattcaaaagaattgaatatattaaaaagtct
gaagctgcagaattcatgaaaaaattgaggcagattttgcgttacatcggttcatgtgatggtgatatggaaaaggggtcacttcgctgtgatgcaaatgtttctgttcgcccaaagggtagtagcacatttggcactcgttgtgaaataaaaaacttaaattcaatacgttatattgtacaagctatagattatgaagcacaaaggcagatcaaaattttggaaagcagaggagaaataagtcaagataccttattgtttgatgtcactttaggaaaaacaaaagtgatgagaagcaaagaagattcaagtaactatagatatttccctgaacctgatttgctacctgttgaaataagccaagacaaaatgcgtgcaaaaggtatgtcactaactaagataccactatttgtttggtctattttactcacgtcatttatgttaattgttgccttaccggtacttgctggtgctataactatgctgctcactgatcgtaatataggtacctccttttttgatcctgctggtggtggtgatcctgtgttatttcaacatctgttttggttttttggtcatccagaagtttacataattatttttcctgcatttggtatcatcagtcagattgtgtcaactttttctcataggccagtatttggttatatgggaatggtttatgccatgataggaatagcaacgtttggcttcatggtttgggctcaccatatgtttactgttgggcttagcgaggatgctgctatattttttgatcccgaactcaatccacgtcttcgctctgctatctttgctgcgcgaaaggaaaatctaccaaaagataaaatagaaacagcaataaaaaatgcagctggtaacgttgctggagaaagttatgaagaaatacaatatgaaggctgcggaccttctggtgctgcacttattgtccatgctctgacaaataatcgcaaccgaactgcttctgagatacgttatatcttttctcgcaaaggcggtaatttgggagaaacaggatgtgtgagttaccttttcgatcatgtaggcttaattgtctataaagtagagggtataaattttgaagatttatttaactatggaattgaattagaagtattgaatgttgaggaaaataacaaagaagaattatatgttataacttgtgaagtgaaagattttggtagagtgcgtgatgctttcggtggtactggaacaggcgctgcaccggtaattgcaaaagcagcaagagaagcaagagcggtagttaaagataaaggagcaaaagaaaaaaagatactgactgttggagttgtaactaagccgttcggttttgaaggtgtgcgacgtatgcgcattgcagagcttggacttgaagagttgcaaaaatacgtagatacacttattgtcattcctaatcaaaatttatttagaattgctaacgagaaaactacatttgctgacgcatttcaactcgccgataatgttctgcatattggcataagaggagtaactgatttgatgatcatgccaggactgattaatcttgattttgctgatatagaaacagtaatgagtgagatgggtaaagcaatgattggtactggagaggcagaaggagaagatagggcaattagtgctggaatgctaccacttattttgaagcttaatagtgctaactccttgcactcgaaaaacttaacttctgatcaagcaataactgcttctgtaaaagatgcgctgcgtttgggttgcgtagctgttgggtttactatatatcctggttctgctaagtgcttcgatatgatggaagaagctcgcgaaattatagctgaggctaagtcttgcggccttgccgtagtgctatggtcttatccacgcggtgaaggaatttccaaagaaggcgaaacagcagttgatgttattgcctatgctgcgcacatagcagctttacttggcgctaatataatcaaagtaaaacttccaattaactatttggaaagggagaaaatagaaacagaaaatattgagtcattatctaaaagaattgaatatgttaaaagatct
gaagctgcagaattcatgaaaaaattgaggcagattttgcgttacatcggttcatgtgatggtgatatggaaaaggggtcacttcgctgtgatgcaaatgtttctgttcgcccaaagggtagtagcacatttggcactcgttgtgaaataaaaaacttaaattcaatacgttatattgtacaagctatagattatgaagcacaaaggcagatcaaaattttggaaagcggaggagaaataagtcaagataccttattgtttgatgtcactttaggaaaaacaaaagtgatgagaagcaaagaagattcaagtgactatagatatttccctgaacctgatttgctacctgttgaaataagccaagacaaaatgcgtgcaaaaggtatgtcactaactaagataccactatttgtttggtctattttactcacgtcatttatgttaattgttgccttaccggtacttgctggtgctataactatgctgctcactgatcgtaatataggtacctccttttttgatcctgctggtggtggtgatcctgtgttatttcaacatctgttttggttttttggtcatccagaagtttacataattatttttcctgcatttggtatcatcagtcagattgtgtcaactttttctcataggccagtatttggttatatgggaatggtttatgccatgataggaatagcaacgtttggcttcatggtttgggctcaccatatgtttactgttgggcttagcgaggatgctgctatattttttgatcccgaactcaatccacgtcttcgctctgctatatttgctgcacgcaaggaaaatctaccaaaagataaaatagaaacagcaataaaaaatgcagctggtaacgttgctggagaaagttatgaagaaatacaatatgaaggttgcggaccttctggtgctgcacttattgtccatgctctgacaaataatcgcaaccgaactgcttctgagatacgttatatcttttctcgcaaaggcggtaatttgggagaaacaggatgtgtgagttaccttttcgatcatgtaggcttaattgtctataaagcagagggtataaattttgaagatttatttaactatggaattgaattagaagtattgaatgttgaggaaaataacaaagaagaattatatgttataacttgtgaagtaaaagactttggtaaagtacgtgacgctttcggtggtaccggaaccggtgctgcaccggtaattgcaaaggcagccagagaagcaagagcggtagttaaagataaaggagcaaaagaaaaaaagatactgactgttggagttgtaactaagccgttcggttttgaaggtgtgcgacgtatgcgcattgcagagcttggacttgaagagttgcaaaaatacgtagatacacttattgtcattcccaatcaaaatttatttagaattgctaatgagaaaactacatttgctgacgcatttcaactcgccgataatgttctgcatattggcataagaggagtaactgatctgatggttatgccagggcttattaaccttgattttgctgatatagaaacagtaatgagtgagatgggtaaagcaatgattggcactggagaggcagaaggagaagatagggcaattagtgctggaatgcttccactcattttgaagcttaatagctccaactctttgcacttaaaaagcctaacttctgatcaagcaataactgcttctgtaaaagatgcactgcgtttaggctgcgcagctgttgggtttactatatatcctggctctgctaagtgctttgatatgatggaagaagctcgcgaaattatagctgaggctaaatcttgtggccttgctgtagtgctatggtcttatccacgtggtgaagggatttccaaagaaggtgaaacagcagttgatgtgattgcttatgctgcgcatatagcggctttgctcggtgccaacataataaaagtaaaacttccaaccaatcatctggaaagagaaaaaat------agaaaatattgaatcattatctaaaagaattgaatatattaaaaagtct
gaagctgcagaattcatgaaaaaattgaggcagattttgcgttacatcggttcatgtgatggtgatatggaaaaggggtcacttcgctgtgatgcaaatgtttctgttcgcccaaagggtagtagcacatttggcactcgttgtgaaataaaaaacttaaattcaatacgttatattgtacaagctatagattatgaagcacaaaggcagatcaaaattttggaaagcggaggagaaataagtcaagataccttattgtttgatgtcactttaggaaaaacaaaagtgatgagaagcaaagaagattcaagtgactatagatatttccctgaacctgatttgctacctgttgaaataagccaagacaaaatgcgtgcaaaaggtatgtcactaactaagataccactatttgtttggtctattttactcacgtcatttatgttaattgttgccttaccggtacttgctggtgctataactatgctgctcactgatcgtaatataggtacctccttttttgatcctgctggtggtggtgatcctgtgttatttcaacatctgttttggttttttggtcatccagaagtttacataattatttttcctgcatttggtatcatcagtcagattgtgtcaactttttctcataggccagtatttggttatatgggaatggtttatgccatgataggaatagcaacgtttggcttcatggtttgggctcaccatatgtttactgttgggcttagcgaggatgctgctatattttttgatcccgaactcaatccacgtcttcgctctgctatatttgctgcacgcaaggaaaatctaccaaaagataaaatagaaacagcaataaaaaatgcagctggtaacgttgctggagaaagttatgaagaaatacaatatgaaggttgcggaccttctggtgctgcacttattgtccatgctctgacaaataatcgcaaccgaactgcttctgagatacgttatatcttttctcgcaaaggcggtaatttgggagaaacaggatgtgtgagttaccttttcgatcatgtaggcttaattgtctataaagcagagggtataaattttgaagatttatttaactatggaattgaattagaagtattgaatgttgaggaaaataacaaagaagaattatatgttataacttgtgaagtaaaagactttggtaaagtacgtgacgctttcggtggtaccggaaccggtgctgcaccggtaattgcaaaggcagccagagaagcaagagcggtagttaaagataaaggagcaaaagaaaaaaagatactgactgttggagttgtaactaagccgttcggttttgaaggtgtgcgacgtatgcgcattgcagagcttggacttgaagagttgcaaaaatacgtagatacacttattgtcattcccaatcaaaatttatttagaattgctaatgagaaaactacatttgctgacgcatttcaactcgccgataatgttctgcatattggcataagaggagtaactgatctgatggttatgccagggcttattaaccttgattttgctgatatagaaacagtaatgagtgagatgggtaaagcaatgattggcactggagaggcagaaggagaagatagggcaattagtgctggaatgctaccacttattttgaagcttaatagcgctaactctttgcattcgaaaatcctaacttctgatcaagcaatcactgcctctgtaaaagatgcgctgcgtttgggctgcatggctgttgggtttactatatatcctggttctgctaagtgttttgatatgatggaagaagctcgcgaaattatagctgaggctaaatcttgtggccttgctgtagtgctatggtcttatccacgtggtgaagggatttcaaaagaaggtgaaacaccagttgatgtcattgcttatgctgcgcatatagcggctttgcttggtgccaacataataaaagtaaaacttccaactaaccacttggaaaaagaaaaaat------agaaaatattgaatcattattcaaaagaattgaatatattaaaaagtct
gaagctgcagaattcatgaaaaaattgaggcagattttgcgttacatcggttcatgtgatggtgatatggaaaaggggtcacttcgctgtgatgcaaatgtttctgttcgcccaaagggtagtagcacatttggcactcgttgtgaaataaaaaacttaaattcaatacgttatattgtacaagctatagattatgaagcacaaaggcagatcaaaattttggaaagcggaggagaaataagtcaagataccttattgtttgatgtcactttaggaaaaacaaaagtgatgagaagcaaagaagattcaagtgactatagatatttccctgaacctgatttgctacctgttgaaataaaccaagacaaaatgcgtgcaaaaggtatgtcactaactaagataccactatttgtttggtctattttactcacgtcatttatgttaattgttgccttaccggtacttgctggtgctataactatgctgctcactgatcgtaatataggtacctccttttttgatcctgctggtggtggtgatcctgtgttatttcaacatctgttttggttttttggtcatccagaagtttacataattatttttcctgcatttggtatcatcagtcagattgtgtcaactttttctcataggccagtatttggttatatgggaatggtttatgccatgataggaatagcaacgtttggcttcatggtttgggctcaccatatgtttactgttgggcttagcgaggatgctgctatattttttgatcccgagcttaatccacgtcttcgctctgctatcttttctgcgcgaaaggaaaatctaccaaaagataaaatagaaacagcaataaaaaatgcagctggtaacgttgctggagaaagttatgaagaaatacaatatgaaggctgcggaccttctggtgctgcacttattgtccatgctctgacaaataatcgcaaccgaactgcttctgagatacgttatatcttttctcgcaaaggcggtaatttgagagaaacaggatgtgtgagttaccttttcgatcatgtaggcttaattgtctataaagcagagggtataaattttgaagatttatttaactatggaattgaattagaagtattgaatgttgaggaaaataacaaggaagaattatatgttataacttgtggagtgaaagattttggtagagtgcgtgatgctttcggtggtactggaacaggtgctgcaccggtaattgcaaaagcagccagagaagcaagagcggtagttaaagataaaggagcaaaagaaaaaaagatactgactgttggagttgtaactaagccgttcggttttgaaggtgtgcgacgtatgcgcattgcagagcttggacttgaagagttgcaaaaatatgtagacacacttattgtcattcccaatcaaaatttatttagaattgctaacgagaaaactacatttgctgacgcatttcaactcgccgataatgttctacatattggcataagaggagtaactgatttgatgatcatgccaggactgattaatcttgattttgctgatatagaaacagtaatgagtgagatgggtaaagcaatgattggtactggagaggcagaaggagaagatagggcaattagtgctggaatgctaccacttattttgaagcttaatagcgctaactctttgcactcaaaaagcttaacttcagatcaagcaataactgcctctgtaaaagatgcgctgcgtttgggctgcatggctgttgggtttactatatatcctggttctgctaagtgttttgatatgatggaagaagctcgcaaaattatagctgaggctaaatcttgtggccttgttgtagtgctatggtcttatccacgtggtgaaggggtttccaaagaaggtgaaacagcagttgatgtgattgcctatgctgcgcatatagcggctttgctcggtgccaacataataaaagtaaaacttccaaccaatcatctggaaagagaaaaaat------agaaaatattgaatcattatctaaaagaattgaatatattaaaaagtct
gaagctgcagaattcatgaaaaaattgaggcagattttgcgttacatcggttcatgtgatggtgatatggaaaaggggtcacttcgctgtgatgcaaatgtttctgttcgcccaaagggtagtagcacatttggcactcgttgtgaaataaaaaacttaaattcaatacgttatattgtacaagctatagattatgaagcacaaaggcagatcaaaattttggaaagcggaggagaaataagtcaagataccttattgtttgatgtcactttaggaaaaacaaaagtgatgagaagcaaagaagattcaagtgactatagatatttccctgaacctgatttgctacctgttgaaataagccaagacaaaatgcgtgcaaaaggcatgtcattgaccaagatgccactatttgtttggtctgttttattaacgtcgtttatgttaattgttgccttaccggtacttgctggtgctataactatgctgctaactgatcgtaatataggtacttccttttttgatcctgctggtggcggtgatcctgtgttatttcaacacctgttttggttttttggtcatccagaagtttacataattatttttcctgcatttggcatcataagccaagtcgtatcaactttttcccataggccagtatttggctataaaggaatggtttatgctatgataggcatagcagcatttggctttatggtttgggctcaccatatgtttactgttgggcttagcgaagatgctgctatattttttgatcccgaactcaatccacgtcttcgctctgctatctttgctgcgcgaaaggaaaatctaccaaaagataaaatagaaacagcaataaaaaatgcagctggtaatgttgctggagaaagttatgaagaaatacaatatgaaggctgcggaccttctggtgctgcacttattgtccatgctctgacaaataatcgcaaccgaactgcttctgagatacgttatatcttttctcgcaaaggcggtaatttgggagaaacaggatgtgtgagttaccttttcgatcatgtaggcttaattgtctataaagcagggggtataaattttgaagatttatttaactatggaattgaattagaagtattgaatgttgaggaaaataacaaagaagaattatatgttataacttgtgaagtaaaagactttggtaaagtacgtgacgctttcggtggtactggaacaggtgctgcaccggtaattgcaaaggcagccagagaagcaagagcggtagttaaagataaaggagcaaaagaaaaaaagatactgactgttggagttgtaactaagccgttcggttttgaaggcgtgcgacgtatgcgcattgcagaacttggacttgaagagttgcaaaaatacgtagatacacttattgtcattcccaatcaaaatttatttagaattgctaacgagaaaactacatttgctgacgcatttcaactcgccgataatgttctgcatattggcataagaggagtaactgatttgatgatcatgccaggactgattaatcttgattttgctgatatagaaacagtaatgagtgagatgggtaaagcaatgattggtactggagaggcagaaggagaagatagggcaattagtgctgggatgctaccacttattttgaagcttaatagcgctaactctttgcactcaaaaagcttaacttcagatcaagcaataactgcctctgtaaaagatgcgctgcgtttgggctgcatggctgttgggtttactatatatcctggttctgctaagtgttttgatatgatggaagaagctcgcaaaattatagctgaggctaaatcttgtggccttgctgtagtgctatggtcttatccacgtggtgaagggatttccaaagaaggtgaaacagcagttgatgtgattgcttatgctgcgcatatagcggctttgctcggtgccaacataataaaagtaaaacttccaaccaatcatctggaaagagaaaaaat------agaaaatattgaatcattatctaaaagaattgaatatattaaaaagtct
gaagctgcagaattcatgaaaaaattgaggcagattttgcgttacatcggttcatgtgatggtgatatggaaaaggggtcacttcgctgtgatgcaaatgtttctgttcgcccaaagggtagtagcacatttggcactcgttgtgaaataaaaaacttaaattcaatacgttatattgtacaagctatagattatgaagcacaaaggcagatcaaaattttggaaagcggaggagaaataagtcaagataccttattgtttgatgtcactttaggaaaaacaaaagtgatgagaagcaaagaagattcaagtgactatagatatttccctgaacctgatttgctacctgttgaaataagccaagacaaaatgcgtgcaaaaggtatgtcattgaccaagatgccactatttgtttggtctgttttattaacgtcgtttatgttaattgttgccttaccggtacttgctggtgctataactatgctgctaactgatcgtaatataggtacttccttttttgatcctgctggtggcggtgatcctgtgttatttcaacacctgttttggttttttggtcatccagaagtttacataattatttttcctgcatttggcatcataagccaagtcgtatcaactttttcccataggccagtatttggttatatgggaatggtttatgccatgataggaatagcaacgtttggcttcatggtttgggctcaccatatgtttactgttgggcttagcgaggatgctgctatattttttgatcccgaactcaatccacgtcttcgctctgctatctttgctgcgcgaaaggaaaatctaccaaaagataaaatagaaacagcaataaaaaatgcagctggtaacgttgctggagaaagttatgaagaaatacaatatgaaggctgcggaccttctggtactgcacttattgttcatgctctgacaaataatcgcaaccgaactgcttctgagatacgttatatcttttctcgcaaaggcggtaatttgggagaaacaggatgtgtgagttaccttttcgatcatgtaggcttaattgtctataaagcagaggatatgaattttgaagatttatttaactatggaattgaattagaagtattgaatgttgaggaaaataacaaagaagaattatatgttataacttgtgaagtaaaagactttggtaaagtacgtgaccctttcggtggcactggaacaggtgctgcaccggtaattgcaaaagcagccagagaagcaagagcggtagttaaagataaaggagcaaaagaaaaaaagatactgactgttggagttgtaacgaagccgttcggttttgaaggtgtgcgacgtatgcgcattgcagaacttggacttgaagagttgcaaaaatacgtagatacacttattgtcattcccaatcaaaatttatttagaattgctaatgagaaaactacatttgctgacgcatttcaactcgccgataatgttctgcatattggcataagaggagtaactgatctgatggttatgccagggcttattaaccttgattttgctgatatagaaacagtaatgagtgagatgggtaaagcaatgattggtactggagaggcagaaggagaagatagggcaattagtgctgggatgctaccacttattttgaagcttaatagctccaactctttgcacttaaaaagcctaacttctgatcaagcaataacttcttctgtaaaagatgcactgcgtttaggctgcgcggctgttgggtttactatataccctggttctgctaaatgttttgatatgatggaagaagctcgcgaaattatagctgaggctaagtcttgcggccttgccgcagtgctatggtcttatccacgcggtgaagggatttccaaagaaggtgaaacagcagttgatgtcattgcttatgctgcgcatatagcagctttacttggcgctaatataatcaaagtaaaacttccaaccaaccatctggaaaaagaaaaaat------agaaaatattgagtcattatctaaaagaattgaatatattaaaaagtct
gaagctgcagaattcatgaaaaaattgaggcagattttgcgttacatcggttcatgtgatggtgatatggaaaaggggtcacttcgttgtgatgcaaatgtttctgttcgcccaaagggtagtagcacatttggcactcgttgtgaaataaaaaacttaaattcaatacgttatattgtacaagctatagattatgaagcacaaaggcagatcaaaattttggaaagcggaggagaaataagtcaagataccttattgtttgatgtcactttaggaaaaacaaaagtgatgagaagcaaagaagattcaagtgactatagatatttccctgaacctgatttgctacctgttgaaataagccaagacaaaatgcgtgcaaaaggcatgtcattgaccaagatgccactatttgtttggtctgttttattaacgtcgtttatgttaattgttgccttaccggtacttgctggtgctataactatgctgctaactgatcgcaatattggtacttccttttttgatcctgctggtggcggtgatcctgtgttatttcaacacctgttttggttttttggtcatccagaagtttacataattatttttcctgcatttggcatcataagccaagtcgtatcaactttttcccataggccagtatttggctataaaggaatggtttatgcaatgataggcatagcagcatttggctttatggtttgggctcaccatatgtttactgttgggcttagcgaagatgctgctatattttttgatcccgaactcaatccacgtcttcgctctgctatctttgctgcgcgaaaggaaaatctaccaaaagataaaatagaaacagcaataaaaaatgcagctggtaacgttgctggagaaagttatgaagaaatacaatatgaaggctgcggaccttctggtgctgcacttattgtccatgctctgacaaataatcgcaaccgaactgcttctgagatacgttatatcttttctcgcaaaggcggtaatttgggagaaacaggatgtgtgagttaccttttcgatcatgtaggcttaattgtctataaagtagagggtataaattttgaagatttatttaactatggaattgaattagaagtattgaatgttgaggaaaataacaaagaagaattatatgttataacttgtgaagtaaaagactttggtaaagtacgtgacgctttcggtggtactggaacaggtgctgcaccggtaattgcaaaagcagcaagagaagcaagagcggtagttaaagataaaggagcaaaagaaaaaaagatactgactgttggagttgtaactaagccgttcggttttgaaggtgtgcgacgtatgcgcattgcagagcttggacttgaagagttgcaaaaatacgtagatacacttattgtcattcccaatcaaaatttatttagaattgctaacgagaaaactacatttgctgacgcatttcaactcgccgataatgttctgcatattggcataagaggagtaactgatttgatgatcatgccaggactgattaatcttgattttgctgatatagaaacagtaatgagtgagatgggtaaagcaatgattggtactggagaggcagaaggagaagatagggcaattagtgctggaatgctaccacttattttgaagcttaatagtgctaactccttgcactccaaaaacttaacttctgatcaagcaataactgcttctgtaaaagatgcgctgcgtttgggttgcgtagctgttgggtttactatatatcctggttctgctaagtgcttcgatatgatggaagaagctcgcgaaattatagctgaggctaagtcttgcggccttgccgtagtgctatggtcttatccacgcggtgaaggaatttccaaagaaggcgaaacagcagttgatgttattgcctatgctgcgcacatagcagctttacttggcgctaatataatcaaagtaaaacttccaattaactatttggaaagggagaaaatagaaacagaaaatattgagtcattatctaaaagaattgaatatgttaaaagatct
gaagctgcagaattcatgaaaaaattgaggcagattttgcgttacatcggttcatgtgatggtgatatggaaaaggggtcacttcgctgtgatgcaaatgtttctgttcgcccaaagggcagtagcacatttggcactcgttgtgaaataaaaaacttaaattcaatacgttatattgtacaagctatagattatgaagcacaaaggcagatcaaaattttggaaagcggaggagaaataagtcaagataccttattgtttgatgtcactttaggaaaaacaaaagtgatgagaagcaaagaagattcaagtgactatagatatttccctgaacctgatttgctacctgttgaaataagccaagacaaaatgcgtgcaaaaggtatgtcactaactaagataccactatttgtttggtctattttactcacgtcatttatgttaattgttgccttaccggtacttgctggtgctataactatgctgctcactgatcgtaatataggtacctccttttttgatcctgctggtggtggtgatcctgtgttatttcaacatctgttttggttttttggtcatccagaagtttacataattatttttcctgcatttggtatcatcagtcagattgtgtcaactttttctcataggccagtatttggttatatgggaatggtttatgccatgataggaatagcaacgtttggcttcatggtttgggctcaccatatgtttactgttgggcttagcgaggatgctgctatattttttgatcccgagcttaatccacgtcttcgctctgctatcttttctgcgcgaaaggaaaatctaccaaaagataaaatagaaacagcaataaaaaatgcagctggtaacgttgctggagaaagttatgaagaaatacaatatgaaggctgcggaccttctggtgctgcacttattgtccatgctctgacaaataatcgcaaccgaactgcttctgagatacgttatatcttttctcgcaaaggcggtaatttgggagaaacaggatgtgtgagttaccttttcgatcatgtaggcttaattgtctataaagcagagggtataaattttgaagatttatttaactatggaattgaattagaagtattgaatgttgaggaaaataacaaggaagaattatatgttataacttgtgaagtgaaagattttggtagagtgcgtgatgctttcggtggtactggaacaggtgctgcaccggtaattgcaaaagcagccagagaagcaagagcggtagttaaagataaaggagcaaaagaaaaaaagatactgactgttggagttgtaactaagccgttcggttttgaaggtgtgcgacgtatgcgcattgcagagcttggacttgaagagttgcaaaaatacgtagatacacttattgtcattcccaatcaaaatttatttagaattgctaacgagaaaactacatttgctgacgcatttcaactcgccgataatgttctgcatattggcataagaggagtaactgatttgatgatcatgccaggactgattaatcttgattttgctgatatagaaacagtaatgagtgagatgggtaaagcaatgattggtactggagaggcagaaggagaagatagggcaattagtgctggaatgctaccacttattttgaagcttaatagtgctaactccttgcactcgaaaaacttaacttctgatcaagcaataactgcttctgtaaaagatgcgctgcgtttgggttgcgtagctgttgggtttactatatatcctggttctgctaagtgcttcgatatgatggaagaagctcgcgaaattatagctgaggctaagtcttgcggccttgccgtagtgctatggtcttatccacgcggtgaaggaatttccaaagaaggcgaaacagcagttgatgttattgcctatgctgcgcacatagcagttttacttggcgctaatataatcaaagtaaaacttccaattaactatttggaaagggagaaaatagaaacagaaaatattgagtcattatctaaaagaattgaatatgttaaaagatct
gaagctgcagaattcatgaaaaaattgaggcagattttgcgttacatcggttcatgtgatggtgatatggaaaaggggtcacttcgctgtgatgcaaatgtttctgttcgcccaaagggtagtagcacatttggcactcgttgtgaaataaaaaacttaaattcaatacgttatattgtacaagctatagattatgaagcacaaaggcagatcaaaattttggaaagcggaggagaaataagtcaagataccttattgtttgatgtcactttaggaaaaacaaaagtgatgagaagcaaagaagattcaagtgactatagatatttccctgaacctgatttgctacctgttgaaataagccaagacaaaatgcgtgcaaaaggtatgtcactcactaagataccactatttgtttggtctattttacttacgtcatttatgttaattgttgccttaccggtacttgctggtgctataactatgctgctcactgatcgtaatataggtacctccttttttgatcctgctggtggtggtgatcctgtgttatttcaacatctgttttggttttttggtcatccagaagtttacataattatttttcctgcatttggtatcatcagtcagattgtgtcaactttttctcataggccagtatttggttatatgggaatggtttatgctatgataggaatagcaacgtttggcttcatggtttgggctcaccatatgtttactattgggcttagcgaggatgctgctatattttttgatcccgagcttaatccacgtcttcgctctgctatctttgctgcgcgaaaggaaaatctaccaaaagataaaatagaaacagcaataaaaaatgcagctggtaacgttgctggagaaagttatgaagaaatacaatatgaaggctgcggaccttctggtgctgcacttattgtccatgctctgacaaataatcgcaaccgaactgcttctgagatacgttatatcttttctcgcaaaggcggtaatttgggagaaacaggatgtgtgagttaccttttcgatcatgtaggcttaattgtctataaagcagagggtataaattttgaagatctatttaactatggaattgaattagaagtattgaatgttgaggaaaataacaaggaagaattatatgttataacttgtgcagtaaaagactttggtaaagtacgtgacgctttcggtggtactggaacaggtgctgcaccggtaattgcaaaagcagccagagaagcaagagcggtagttaaagataaaggagcaaaagaaaaaaagatactgactgttggagttgtaactaagccgttcggttttgaaggtgtgcggcgtatgcgcattgcagagcttggacttgaagagttgcaaaaatacgtagatacacttattgtcattcccaatcaaaatttatttagaattgctaacgagaaaactacatttgctgacgcatttcaactcgccgataatgttctgcatattggcataagaggagtaactgatttgatgatcatgccaggactgattaatcttgattttgccgatatagaaacagtaatgagtgagatgggtaaagcaatgattggtactggagaggcagaaggagaagatagggcaattagtgctggaatgctaccacttattttgaagcttaatagtgctaactccttgcactcgaaaaacttaacttctgatcaagcaataactgcttctgtaaaagatgcgctgcgtttgggttgcgtagctgttgggtttactatatatcctggttctgctaagtgcttcgatatgatggaagaagctcgcgaaattatagctgaggctaagtcttgcggccttgccgtagtgctatggtcttatccacgcggtgaaggaatttccaaagaaggcgaaacagcagttgatgttattgcctatgctgcgcacatagcagctttacttggcgctaatataatcaaagtaaaacttccaattaactatttggaaagggagaaaatagaaacagaaaatattgagtcattatctaaaagaattgaatatgttaaaagatct
gaagctgcagaattcatgaaaaaattgaggcagattttgcgttatattggttcatgtgatggtgatatggaaaaggggtcgcttcgctgtgatgcaaatgtttctgttcgcccaaatggtagtagtgcatttggcacccgctgtgaaataaaaaacttaaattcaatacgttatattgtacaagctatagattatgaaacacaaaggcaaatcaaaattttggaaaacggaggagaaataagtcaagataccttattgtttgatgtcactttaggaaaaacaaaagtgatgagaagcaaagaagattcaagtgactatagatatttccctgaacctgatttgctacctgttgaaataagccaagacaaaatgcgtgcaaaaggcatgtcactcactaaaatgccactatttgtttggtctgttttactaacgtcatttatgttaattgttgccttaccggtacttgctggtgctataactatgctgctaactgatcgcaatattggtacttccttttttgatcctgctggtggcggtgatcctgtgttatttcaacacctgttttggttttttggtcatccagaagtttacataattatttttcctgcatttggcatcataagccaagtcgtatcaactttttcccataggccagtatttggctataaagggatggtttatgctatgataggtatagcagcatttggctttatggtttgggctcatcatatgtttactgtggggcttagcgaagatgctgctgtattttttgatcccgaactcaatccacgtcttcgctctgctatctttgctgcgcgaaaggaaaatctaccaaaagataaaatagaaacagcaataaaaaatgcatctggtaacgttgctggagaaagttatgaagaaatacaatatgaaggctgcggaccttctggtgctgcacttattgtccatgctctgacaaataatcgcaaccgaactgcttctgagatacgttatatcttttctcgcaaaggcggtaatttgggagaaacaggatgtgtgagttaccttttcgatcatgtaggcttaattgtctataaagcagagggtataaattttgaagatttatttaactatggaattgaattagaagtattgaatgttgaggaaaataacaaagaagaattatatgttataacttgtgaagtaaaagactttggtaaagtacgtgacgctttcggtggtactggaacaggtgctgcaccggtaattgcaaaagcagcaagagaagcaagagcggtagttaaagataaaggagcaaaagaaaaaaagatactgactgttggagttgtaactaagccgttcggttttgaaggtgtgcgacgtatgcgcattgcagagcttggacttgaagagttgcaaaaatacgtagatacacttattgtcattcccaatcaaaatttatttagaattgctaacgagaaaactacatttgctgacgcatttcaactcgccgataatgttctgcatattggcataagaggagtaactgatttgatgatcatgccaggactgattaatcttgattttgctgatatagaaacagtaatgagtgagatgggtaaagcaatgattggtactggagaggcagaaggagaagatagggcaatcagtgctggaatgctaccacttattttgaagcttaatagtgctaactccttgcactcgaaaaacttaacttctgatcaagcaataactgcttctgtaaaagatgcgctgcgtttgggttgcgtagctgttgggtttactatatatcctggttctgctaagtgcttcgatatgatggaagaagctcgcgaaattatagctgaggctaagtcttgcggccttgccgtagtgctatggtcttatccacgcggtgaaggaatttccaaagaaggtgaaacagcagttgatgttattgcctatgctgcgcatatagcggctttgctcggtgccaacataataaaagtaaaacttccaaccaatcatctggaaagagaaaaaat------agaaaatattgaatcattatctaaaagaattgaatatgttaaaagatct
gaagctgcagaattcatgaaaaaattgaggcagattttgcgttacatcggttcatgtgatggtgatatggaaaaggggtcacttcgctgtgatgcaaatgtttctgttcgcccaaagggtagtagcacatttggcactcgttgtgaaataaaaaacttaaattcaatacgttatattgtacaagctatagattatgaagcacaaaggcagatcaaaattttggaaagcggaggagaaataagtcaagataccttattgtttgatgtcactttaggaaaaacaaaagtgatgagaagcaaagaagattcaagtgactatagatatttccctgaacctgatttgctacctgttgaaataagccaagacaaaatgcgtgcaaaaggtatgtcactcactaaaatgccactatttgtttggtctgttttactaacgtcatttatgttaattgttgccttaccggtacttgctggtgctataactatgctgctaactgatcgcaatattggtacttccttttttgatcctgctggtggcggtgatcctgtgttatttcaacacctgttttggttttttggtcatccagaagtttacataattatttttcctgcatttggcatcataagtcaagttgtatcaactttttcccataggccagtatttggctataaagggatggtttatgctatgataggtatagcagcatttggctttatggtttgggctcatcatatgtttactgttgggcttagcgaagatgctgctgtgttttttgatcccgagcttaatccacgtcttcgctctgctatctttgctgcgcgaaaggaaaatctaccaaaagataaaatagaaacagcaataaaaaatgcagctggtaacgttgctggagaaagttatgaagaaatacaatatgaaggctgcggaccttctggtgctgcacttattgtccatgctctgacaaataatcgcaaccgaactgcttctgagatacgttatatcttttctcgcaaaggcggtaatttgggagaaacaggatgtgtgagttaccttttcgatcatgtaggcttaattgtctataaagtagagggtataaattttgaagatttatttaactatggaattgaattagaagtattgaatgttgaggaaaataacaaagaagaattatatgttataacttgtgaagtaaaagactttggtaaagtacgtgacgctttcggtggtactggaacaggtgctgcaccggtaattgcaaaagcagccagagaagcaagagcggtagttaaagataaaggagcaaaagaaaaaaagatactgactgttggagttgtaactaagccgttcggttttgaaggtgtgcgacgtatgcgcattgcagagcttggacttgaagagttgcaaaaatatgtagacacacttattgtcattcccaatcaaaatttatttagaattgctaacgagaaaactacatttgctgacgcatttcaactcgccgataatgttctacatattggcataagaggagtaactgatttgatgatcatgccaggactgattaatcttgattttgctgatatagaaacagtaatgagtgagatgggtaaagcaatgattggtactggagaggcagaaggagaagatagggcaattagtgctggaatgctaccacttattttgaagcttaatagcgctaactctttgcactcaaaaagcttaacttcagatcaagcaataactgcctctgtaaaagatgcgctgcgtttgggctgcatggctgttgggtttactatatatcctggttctgctaagtgttttgatatgatggaagaagctcgcaaaattatagctgaggctaaatcttgtggccttgttgtagtgctatggtcttatccacgtggtgaaggggtttccaaagaaggtgaaacagcagttgatgtgattgcctatgctgcgcatatagcggctttgctcggtgccaacataataaaagtaaaacttccaaccaatcatctggaaagagaaaaaat------agaaaatattgaatcattatctaaaagaattgaatatattaaaaagtct
gaagctgcagaattcatgaaaaaattgaggcagattttgcgttacatcggttcatgtgatggtgatatggaaaaggggtcacttcgctgtgatgcaaatgtttctgttcgcccaaagggtagtagcacatttggcactcgttgtgaaataaaaaacttaaattcaatacgttatattgtacaagctatagattatgaagcacaaaggcagatcaaaattttggaaagcggaggagaaataagtcaagataccttattgtttgatgtcactttaggaaaaacaaaagtgatgagaagcaaagaagattcaagtgactatagatatttccctgaacctgatttgctacctgttgaaataagccaagacaaaatgcgtgcaaaaggtatgtcactcactaaaatgccactatttgtttggtctgttttactaacgtcatttatgttaattgttgccttaccggtacttgctggtgctataactatgctgctaactgatcgcaatattggtacttccttttttgatcctgctggtggcggtgatcctgtgttatttcaacacctgttttggttttttggtcatccagaagtttacataattatttttcctgcatttggcatcataagtcaagttgtatcaactttttcccataggccattatttggctataaagggatggtttatgctatgataggtatagcagcatttggctttatggtttgggctcatcatatgtttactgttgggcttagcgaagatgctgctgtgttttttgatcccgagcttaatccacgtcttcgctctgctatctttgctgcgcgaaaggaaaatctaccaaaagataaaatagaaacagcaataaaaaatgcagctggtaacgttgctggagaaagttatgaagaaatacaatatgaaggctgcggaccttctggtgctgcacttattgtccatgctctgacaaataatcgcaaccgaactgcttctgagatacgttatatcttttctcgcaaaggcggtaatttgggagaaacaggatgtgtgagttaccttttcgatcatgtaggcttaattgtctataaagtagagggtataaattttgaagatttatttaactatggaattgaattagaagtattgaatgttgaggaaaataacaaagaagaattatatgttataacttgtgaagtaaaagactttggtaaagtacgtgacgctttcggtggtactggaacaggtgctgcaccggtaattgcaaaagcagccagagaagcaagagcggtagttaaagataaaggagcaaaagaaaaaaagatactgactgttggagttgtaactaagccgttcggttttgaaggtgtgcgacgtatgcgcattgcagagcttggacttgaagagttgcaaaaatatgtagacacacttattgtcattcccaatcaaaatttatttagaattgctaacgagaaaactacatttgctgacgcatttcaactcgccgataatgttctacatattggcataagaggagtaactgatttgatgatcatgccaggactgattaatcttgattttgctgatatagaaacagtaatgagtgagatgggtaaagcaatgattggtactggagaggcagaaggagaagatagggcaattagtgctggaatgctaccacttattttgaagcttaatagcgctaactctttgcactcaaaaagcttaacttcagatcaagcaataactgcctctgtaaaagatgcgctgcgtttgggctgcatggctgttgggtttactatatatcctggttctgctaagtgttttgatatgatggaagaagctcgcaaaattatagctgaggctaaatcttgtggccttgttgtagtgctatggtcttatccacgtggtgaaggggtttccaaagaaggtgaaacagcagttgatgtgattgcctatgctgcgcatatagcggctttgctcggtgccaacataataaaagtaaaacttccaaccaatcatctggaaagagaaaaaat------agaaaatattgaatcattatctaaaagaattgaatatattaaaaagtct
gaagctgcagaattcatgaaaaaattgaggcagattttgcgttacatcggttcatgtgatggtgatatggaaaaggggtcacttcgctgtgatgcaaatgtttctgttcgcccaaagggtagtagcacatttggcactcgttgtgaaataaaaaacttaaattcaatacgttatattgtacaagctatagattatgaagcacaaaggcagatcaaaattttggaaagcggaggagaaataagtcaagataccttattgtttgatgtcactttaggaaaaacaaaagtgatgagaagcaaagaagattcaagtgactatagatatttccctgaacctgatttactacctgttgaaataagccaagacaaaatgcgtgcaaaaggtatgtcactaactaagataccactatttgtttggtctattttactcacgtcatttatgttaattgttgccttaccggtacttgctggtgctataactatgctgctcactgatcgtaatataggtacctccttttttgatcctgctggtggtggtgatcctgtgttatttcaacatctgttttggttttttggtcatccagaagtttacataattatttttcctgcatttggtatcatcagtcagattgtatcaactttttctcataggccagtatttggttatatgggaatggtttatgccatgataggaatagcaacgtttggcttcatggtttgggctcaccatatgtttactgttgggcttagcgaggatgctgctatattttttgatcccgaactcaatccacgtcttcgctctgctatctttgctgcgcgaaaggaaaatctaccaaaagataaaatagaaacagcaataaaaaatgcagctggtaacgttgctggagaaagttatgaagaaatacaatatgaaggctgcggaccttctggtgctgcacttattgtccatgctctgacaaataatcgcaaccgaactgcttctgagatacgttatatcttttctcgcaaaggcggtaatttgggagaaacaggatgtgtgagttaccttctcgatcatgtaggcttaattgtctataaagcagggggtataaattttgaagatttatttaactatggaattgaattagaagtattgaatgttgaggaaaataacaaagaagaattatatgttataacttgtgaagtaaaagactttggtaaagtacgtgacgctttcggtggtactggaacaggtgctgcaccggtaattgcaaaagcagcaagagaagcaagagcggtagttaaagataaaggagcaaaagaaaaaaagatactgactgttggagttgtaactaagccgttcggttttgaaggtgtgcgacgtatgcgcattgcagagcttggacttgaagagttgcaaaaatacgtagatacacttattgtcattcccaatcaaaatttatttagaattgctaacgagaaaactacatttgctgacgcatttcaactcgccgataatgttctgcatattggcataagaggagtaactgatttgatgatcatgccaggactgattaatcttgattttgctgatatagaaacagtaatgagtgagatgggtaaagcaatgattggtactggagaggcagaaggagaagatagggcaattagtgctggaatgctaccacttattttgaagcttaatagtgctaactccttgcactcgaaaaacttaacttctgatcaagcaataactgcttctgtaaaagatgcgctgcgtttgggttgcgtagctgttgggtttactatatatcctggttctgctaagtgcttcgatatgatggaagaagctcgcgaaattatagctgaggctaagtcttgcggccttgccgtagtgctatggtcttatccacgcggtgaaggaatttccaaagaaggcgaaacagcggttgatgttattgcctatgctgcgcacatagcagctttacttggcgctaatataatcaaagtaaaacttccaattaactatttggaaagggagaaaatagaaacagaaaatattgagtcattatctaaaagaattgaatatgttaaaagatct
gaagctgcagaattcatgaaaaaattgaggcagattttgcgttacatcggttcatgtgatggtgatatggaaaaggggtcacttcgctgtgatgcaaatgtttctgttcgcccaaagggtagtagcacatttggcactcgttgtgaaataaaaaacttaaattcaatacgttatattgtacaagctatagattatgaagcacaaaggcagatcaaaattttggaaagcggaggagaaataagtcaagataccttattgtttgatgtcactttaggaaaaacaaaagtgatgagaagcaaagaagattcaagtgactatagatatttccctgaacctgatttgctacctgttgaaataagccaagacaaaatgcgtgcaaaaggtatgtcactcactaaaatgccactatttgtttggtctgttttactaacgtcatttatgttaattgttgccttaccggtacttgctggtgctataactatgctgctaactgatcgcaatattggtacttccttttttgatcctgctggtggcggtgatcctgtgttatttcaacacctgttttggttttttggtcatccagaagtttacataattattttccctgcatttggcatcataagtcaagttgtatcaactttttcccataggccagtatttggctataaagggatggtttatgctatgataggtatagcagcatttggctttatggtttgggctcatcatatgtttactgttgggcttagcgaagatgctgctgtgttttttgatcccgagcttaatccacgtcttcgctctgctatctttgctgcgcgaaaggaaaatctaccaaaagataaaatagaaacagcaataaaaaatgcaactggtaacgttgctggagaaaattatgaagaaatacaatatgaaggctgcggaccttctggtactgcaattattgttcatgctctgacgaataatcgcaaccgaaccgcttctgagatacgttatatcttttctcgcaaaggcggtaatttgggagaaacaggatgtgtgagttaccttttcgatcatgtaggcttaattgtctataaagcagagggtataaattttgaagatttatttaactatggaattgaattagaagtattgaatgttgaggaaaataacaaggaagaattatatgttataacttgtggagtgaaagattttggtagagtgcgtgatgctttcggtggtactggaacaggtgctgcaccggtaattgcaaaggcagccagagaagcaagagcggtagttaaagataagggagcaaaagaaaaaaagatactgactgttggagttgtaactaagccgttcggttttgaaggtgtgcgacgtatgcgcattgcagagcttggacttgaagagttgcaaaaatacgtagatacacttattgtcattcccaatcaaaatttatttagaattgctaacgagaaaactacatttgctgacgcatttcaactcgccgataatgttctgcatattggcataagaggagtaactgatttgatgatcatgccaggactgattaatcttgattttgctgatatagaaacagtaatgagtgagatgggtaaagcaatgattggtactggagaggcagaaggagaagatagggcaattagtgctggaatgctaccacttattttgaagcttaatagcgctaactctttgcactcaaaaagcttaacttcagatcaagcaataactgcttctgtaaaagatgccctgcgtttgggttgcgtagctgttgggtttactatatatcctggttctgctaagtgcttcgatatgatggaagaagctcgcgaaattatagctgaggctaagtcttgcggccttgccgtagtgctatggtcttatccacgcggtgaaggaatttccaaagaaggcgaaacagcagttgatgttattgcctatgctgcgcacatagcagctttacttggcgctaatataatcaaagtaaaacttccaattaactatttggaaagggagaaaatagaaacagaaaatattgagtcattatctaaaagaattgaatatgttaaaagatct
gaagctgcagaattcatgaaaaaattgaggcagattttgcgttacatcggttcatgtgatggtgatatggaaaaggggtcacttcgctgtgatgcaaatgtttctgttcgcccaaagggtagtagcacatttggcactcgttgtgaaataaaaaacttaaattcaatacgttatattgtacaagctatagattatgaagcacaaaggcagatcaaaattttggaaagcggaggagaaataagtcaagataccttattgtttgatgtcactttaggaaaaacaaaagtgatgagaagcaaagaagattcaagtgactatagatatttccctgaacctgatttgctacctgttgaaataagccaagacaaaatgcgtgcaaaaggtatgtcactaactaagataccactatttgtttggtctattttactcacgtcatttatgttaattgttgccttaccggtacttgctggtgctataactatgctgctcactgatcgtaatataggtacctccttttttgatcctgctggtggtggtgatcctgtgttatttcaacatctgttttggttttttggtcatccagaagtttacataattatttttcctgcatttggtatcatcagtcagattgtgtcaactttttctcataggccagtatttggttatatgggaatggtttatgccatgctaggaatagcaacgtttggcttcatggtttgggctcaccatatgtttactgttgggcttagcgaggatgctgctatattttttgatcccgagcttaatccacgtcttcgctctgctatctttgctgcgcgaaaggaaaatctaccaaaagataaaatagaaacagcaataaaaaatgcaactggtaacgttgctggagaaaattatgaagaaatacaatatgaaggctgcggaccttctggtactgcaattattgttcatgctctgacgaataatcgcaaccgaactgcttctgagatacgttatatcttttctcgcaaaggcggtaatttgggagaaacaggatgtgtgagttaccttttcgatcatgtaggcttaattgtctataaagcagagggtataaattttgaagatttatttaactatggaattgaattagaagtattgaatgttgaggaaaataacaaggaagaattatatgttataacttgtgaagtgaaagattttggtagagtgcgtgatgctttcggtggtactggaacaggtgctgcaccggtaattgcaaaagcagccagagaagcaagagcggtagttaaagataaaggagcaaaagaaaaaaagatactgactgttggagttgtaactaagccgttcggttttgaaggtgtgcgacgtatgcgcattgcagagcttggacttgaagagttgcaaaaatacgtagatacacttattgtcattcccaatcaaaatttatttagaattgctaacgagaaaactacatttgctgacgcatttcaactcgccgataatgttctgcatattggcataagaggagtaactgatttgatgatcatgccaggactgattaatcttgattttgctgatatagaaacagtaatgagtgagatgggtaaagcaatgattggtactggagaggcagaaggagaagatagggcaattagtgctggaatgctaccacttattttgaagcttaatagtgctaactccttgcactcgaaaaacttaacttctgatcaagcaataactgcttctgtaaaagatgcgctgcgtttgggttgcgtagctgttgggtttactatatatcctggttctgctaagtgcttcgatatgatggaagaagctcgcgaaattatagctgaggctaagtcttgcggccttgccgtagtgctatggtcttatccacgcggtgaaggaatttccaaagaaggcgaaacagcagttgatgttattgcctatgctgcgcacatagcagctttacttggcgctaatataatcaaagtaaaacttccaattaactatttggaaagggagaaaatagaaacagaaaatattgagtcattatctaaaagaattgaatatgttaaaagatct
gaagctgcagaattcatgaaaaaattgaggcagattttgcgttacatcggttcatgtgatggtgatatggaaaaggggtcacttcgctgtgatgcaaatgtttctgttcgcccaaagggtagtagcacatttggcactcgttgtgaaataaaaaacttaaattcaatacgttatattgtacaagctatagattatgaagcacaaaggcagatcaaaattttggaaagcggaggagaaataagtcaagataccttattgtttgatgtcactttaggaaaaacaaaagtgatgagaagcaaagaagattcaagtgactatagatatttccctgaacctgatttgctacctgttgaaataagccaagacaaaatgcgcgcaaaaggcatgtcattaactaagatgccactgtttgtttggtctgtcttgttaacagcatttatgttgattgttgccttaccagtgcttgccggtgctataactatgcttcttactgatcgcaatattggtacttccttttttgatcctgccggtggcggcgatcctgtgttatttcaacatctattttggttttttggtcatccagaagtttacgtaattatttttcctgcatttggcatcataagtcaggttgtatcaactttttctcacagacctgtatttggttacatagggatggtttatgcaatgataggtatagcagtatttggctttatggtttgggctcaccatatgttcactgttgggcttagtgctgacgctgctgcattttttgatcacgaactcaacccacgccttcgttctgctatatttgctgcgcgcaaggaaaatttgccaaaagataaaatagaaacagcaataaaaaatgcaactggtaacgttgctggagaaaattatgaggaaatccaatatgaaggtcatgggccttctggcactgcactcattgtccatgccttgactaataaccgcaaccgtactgcttctgaggtacgttatatcttttctcgtaaaggtggaaatttaggagaaacaggaagtgttagttaccttttcgatcatgtaggcttaatcgtctataaagcagagggtgtgaattttgacgatttattcagtcatggaatcgaattagaagtattgaatattgaggaaaatgacaaagaaggattacacgttataacttgtgaaataaaagattttggtaaagtacgcgatgcctttggtggtactggaaccggtgcagcaccggtaattgcaaaagcagccagagaagcaagagccgcagttaaggatagagcgccaaaagaaaaaaagatattgactgttggagttgtaactaaaccgttcggttttgaaggtgtgcgccgtatgcgcattgcagagcttggacttgaagaactgcaaaaatacgtggatacacttattgtcattccaaatcagaatttatttagaattacaaatgaaaaaactgcattttctgatgcatttaaacttgctgataatgttctgcacattggcatcagaggagtaactgacttgatggtcatgccagggcttatcaatcttgacttcgctgatatagaaacagtaatgagcgagatgggcaaagcgatgatcggcaccggagaggcagaaggagaagatagagcaattagtgctggaatgctcccacttattttgaaacttaatagttccaactctttacattcaaaggatctaacctctgatcaggcaataacctcttctgtgaaagatgcgctgcgtttgggctgcttagctgtcggatttactatatatcctggttctgctaagtgtttcgatatgatggaagaagcccgtggaatcatagctgaagccaaatcttatgggcttgcagtagtgctatggtcttatccacgcggtgaaggaatttccaaagaaggtgaaacagcggttgatgttattgcctatgctgcacacatggcagctttgcttggcgctaatataataaaagtaaaacttccaactaaatatttggaaagggagaaaatagaaacagaaaatattgaatcattacctaaaagaattgaatatgttaaaagatct
gaagctgcagaattcatgaaaaaattgaggcagattttgcgttacatcggttcatgtgatggtgatatggaaaaggggtcacttcgctgtgatgcaaatgtttctgtttgcccaaagggtagtagcacatttggcactcgttgtgaaataaaaaacttaaattcaatacgttatattgtacaagctatagattatgaagcacaaaggcagatcaaaattttggaaagcggaggagaaataagtcaagataccttattgtttgatgtcactttaggaaaaacaaaagtgatgagaagcaaagaagattcaagtgaatatagatatttccctgaacctgatttgctacctgttgaaataagccaagacaaaatgcgtgcaaaaggtatgtcactaactaagataccactatttgtttggtctattttactcacgtcatttatgttaattgttgccttaccggtacttgctggtgctataactatgctgctcactgatcgtaatataggtacctccttttttgatcctgctggtggtggtgatcctgtgttatttcaacatctgttttggttttttggtcatccagaagtttacataattatttttcctgcatttggtatcatcagtcagattgtgtcaactttttctcataggccagtatttggttatatgggaatggtttatgccatgctaggaatagcaacgtttggcttcatggtttgggctcaccatatgtttactgttgggcttagcgaggatgctgctatattttttgatcccgagcttaatccacgtcttcgctctgctatcttttctgcgcgaaaggaaaatctaccaaaagataaaatagaaacagcaataaaaaatgcagctggtaacgttgctggagaaagttatgaagaaatacaatatgaaggctgcggaccttctgttgctgcacttattgtccatgctctgacaaataatcgcaaccgaactgcttctgagatacgttatatcttttctcgcaaaggcggtaatttgggagaaacaggatgtgtgagttaccttttcgatcatgtaggcttaattgtctataaagcagagggtataaattttgaagatttatttaactatggaattgaattagaagtattgaatgttgaggaaaataacaaggaagaattatatgttataacttgtgaagtgaaagattttggtagagtgcgtgatgctttcggtggtactggaacaggtgctgcaccggtaattgcaaaagcagccagagaagcaagagcggtagttaaagataaaggagcaaaagaaaaaaagatactgactgttggagttgtaactaagccgttcggttttgaaggtgtgcgacgtatgcgcattgcagagcttggacttgaagagttgcaaaaatacgtagatacacttattgtcattcccaatcaaaatttatttagaattgctaacgagaaaactacatttgctgacgcatttcaactcgccgataatgttctgcatattggcataagaggagtaactgatttgatgatcatgccaggactgattaatcttgattttgctgatatagaaacagtaatgagtgagatgggtaaagcaatgattggtactggagaggcagaaggagaagatagggcaattagtgctggaatgctaccacttattttgaagcttaatagtgctaactccttgcactcgaaaaacttaacttctgatcaagcaataactgcttctgtaaaagatgcgctgcgtttgggttgcgtagctgttgggtttactatatatcctggttctgctaagtgcttcgatatgatggaagaagctcgcgaaattatagctgaggctaagtcttgcggccttgccgtagtgctatggtcttatccacgcggtgaaggaatttccaaagaaggcgaaacagcagttgatgttattgcctatgctgcgcacatagcagctttacttggcgctaatataatcaaagtaaaacttccaattaactatttggaaagggagaaaatagaaacagaaaatattgagtcattatctaaaagaattgaatatgttaaaagatct
gaagctgcagaattcatgaaaaaattgaggcagattttgcgttacatcggttcatgtgatggtgatatggaaaaggggtcacttcgctgtgatgcaaatgtttctgtttgcccaaagggtagaagcacatttggcactcgttgtgaaataaaaaacttaaattcaatacgttatattgtacaagctatagattatgaagcacaaaggcagatcaaaattttggaaagcggaggagaaataagtcaagataccttattgtttgatgtcactttaggaaaaacaaaagtgatgagaagcaaagaagattcaagtgaatatagatatttccctgaacctgatttgctacctgttgaaataagccaagacaaaatgcgtgcaaaaggtatgtcactaactaagataccactatttgtttggtctattttactcacgtcatttatgttaattgttgccttaccggtacttgctggtgctataactatgctgctcactgatcgtaatataggtacctccttttttgatcctgctggtggtggtgatcctgtgttatttcaacatctgttttggttttttggtcatccagaagtttacataattatttttcctgcatttggtatcatcagtcagattgtgtcaactttttctcataggccagtatttggttatatgggaatggtttatgccatgctaggaatagcaacgtttggcttcatggtttgggctcaccatatgtttactgttgggcttagcgaggatgctgctatattttttgatcccgaactcaacccgcgccttcgctctgctatatttgctgcacgcaaggaaaatctaccaaaagataaaatagaaacagcaataaaaaatgcagctggtaacgttgctggagaaaattacgaggaaatacaatatgaaggtcatgggccttttggcactgcactcattgtccatgccttgactaataaccgcaaccgtactgcttctgaggtacgttatatcttttctcgtaaaggtggaaatttaggagaaacaggaagtgttagttaccttttcgatcatgtaggcttaatcgtctataaagcggagggtatgaattttgacgatttattcagtcatggaatcgaattagaagtattgaatgttgaggaaaatgacaaagaaggattacacgttataacttgtgaaataaaagattttggtaaagtacgcgatgcctttggtggtactggaacaggtgctgcaccggtaattgcaaaagcagccagagaagcaagagcggtagttaaagataaaggagcaaaagaaaaaaagatactgactgttggagttgtaactaagccgttcggttttgaaggtgtgcgacgtatgcgcattgcagagcttggacttgaagagttgcaaaaatacgtagatacacttattgtcattcccaatcaaaatttatttagaattgctaacgagaaaactacatttgctgacgcatttcaactcgccgataatgttctgcatattggcataagaggagtaactgatttgatgatcatgccaggactgattaatcttgattttgctgatatagaaacagtaatgagtgagatgggtaaagcaatgattggtactggagaggcagaaggagaagatagggcaattagtgctggaatgctaccacttattttgaagcttaatagtgctaactccttgcactcgaaaaacttaacttctgatcaagcaataactgcttctgtaaaagatgcgctgcgtttgggttgcgtagctgttgggtttactatatatcctggttctgctaagtgcttcgatatgatggaagaagctcgcggaattatagctgaggctaagtcttgcggccttgccgtagtgctatggtcttatccacgcggtgaaggaatttccaaagaaggcgaaacagcagttgatgttattgcctatgctgcgcacatagcagctttacttggcgctaatataatcaaagtaaaacttccaattaactatttggaaagggagaaaatagaaacagaaaatattgagtcattatctaaaagaattgaatatgttaaaagatct
gaagctgcagaattcatgaaaaaattgaggcagattttgcgttacatcggttcatgtgatggtgatatggaaaaggggtcacttcgctgtgatgcaaatgtttctgttcgcccaaagggtagtagcacatttggcactcgttgtgaaataaaaaacttaaattcaatacgttatattgtacaagctatagattatgaagcacaaaggcagatcaaaattttggaaagcggaggagaaataagtcaagataccttattgtttgatgtcactttaggaaaaacaaaagtgatgagaagcaaagaagattcaagtgactatagatatttccctgaacctgatttgctacctgttgaaataagccaagacaaaatgcgtgcaaaaggtatgtcactcactaagataccactatttgtttggtctattttactcacatcatttatgttaattgttgccttaccggtacttgctggtgctataactatgctgctcactgatcgtaatataggtacctccttttttgatcctgctggtggtggtgatcctgtgttatttcaacatctgttttggttttttggtcatccagaagtttacataattatttttcctgcatttggtatcatcagtcaggttgtgtcaactttttctcataggccagtatttggttatatgggaatggtttatgctatgataggaatagcaacgtttggctttatggtttgggctcaccatatgtttactgttgggcttagcgaggatgctgctatattttttgatcccgaactcaatccacgtcttcgctctgctatctttgctgcgcgaaaggaaaatctaccaaaagataaaatagaaacagcaataaaaaatgcagctggtaacgttgctggagaaagttatgaagaaatacaatatgaaggctgcggaccttctggtgctgcacttattgtccatgctctgacaaataatcgcaaccgaactgcttctgagatacgttatatcttttctcgcaaaggcggtaatttgggagaaacaggatgtgtgagttacctttttgatcatgtaggcttaattgtctataaagcagagggtataaattttgaagatttatttaactatggaattgaattagaagtattgaatgttgaggaaaataacaaagaagaattatatgttataacttgtgaagtaaaagactttggtaaagtacgtgacgctttcggtggtactggaacaggtgctgcaccggtaattgcaaaagcagccagagaagcaagagcggtagttaaagataaaggagcaaaagaaaaaaagatactgactgttggagtcgtaactaagccgttcggttttgaaggtgtgcggcgtatgcgcattgcagagcttggacttgaagagttgcaaaaatacgtagatacacttattgtcattcccaatcaaaatttatttagaattgctaacgagaaaactacatttgctgacgcatttcaactcgccgataatgttctgcatattggcataagaggagtaactgatttgatgatcatgccaggactgattaatcttgattttgctgatatagaaacagtcatgagtgagatgggtaaagcaatgattggtactggagaggcagaaggagaagatagggcaattagtgctggaatgctaccacttattttgaagcttaatagcgctaactctttgcactcaaaaagcttaacttcagatcaagcaataacttcctctgtaaaagatgctctacgtttgggctgcgtggctgttgggtttactatatatcctggttctgctaagtgttttgatatgatggaagaagctcgcaaaattatagctgaggctaaatcttgtggccttgctgtagtgctatggtcttatccacgtggtgaagggatttccaaagaaggtgaaacagcagttgatgtcattgcttatgctgcgcatatagcggctttgctcggtgccaacataataaaagtaaaacttccaaccaaccatatggaaagagaaaaaat------agaaaatattgaatcattattcaaaagaattgaatatattaaaaagtct
gaagctgcagaattcatgaaaaaattgaggcagattttgcgttatatcggttcatgtgatggtgatatggaaaaggggtcacttcgctgtgatgcaaatgtttctgttcgcccaaagggtagtagcacatttggcactcgttgtgaaataaaaaacttaaattcaatacgttatattgtacaagctatagattatgaagcacaaaggcagatcaaaattttggaaagcggaggagaaataagtcaagataccttattgtttgatgtcactttaggaaaaacaaaagtgatgagaagcaaagaagattcaagtgactatagatatttccctgaacctgatttgccacctgttgaaataagccaagacaaaatgcgtgcaaaaggtatgtcgctcactaagatgccactatttgtttggtctgttttactaacgtcatttatgttaattgttgccttaccggtacttgctggtgctataactatgctgctaacagatcgcaatattggtacttccttttttgatcctgctggtggcggtgatcctgtgttatttcaacacctgttttggttttttggtcatccagaagtttacataattatttttcctgcatttggcattataagccaagtcgtatcaactttttcccataggccagtttttggttataagggaatgatttatgccatgatgggtatagcagcatttggttttatggtttgggctcaccatatgtttactgttggacttagcgaagatgctgctgtatttttcgattccgaactcaatccacgtcttcgccctgctatctttgctgcgcgaaaggaaaatctaccaaaagataaaatagaaacagcaataaaaaatgcagctggtaacgttgctggagaaagttatgaaggaatacaatatgaaggctgcggaccttctggtgctgcacttattgtccatgctctgacaaataatcgcaaccgaactgcttctgagatacgttatatcttttctcgcaaaggcggtaatttgggagaaacaggatgtgtgagttaccttttcgatcatgtaggcttaattgtctataaagcagggggtataaattttgaagatttatttaactatggaattgaattagaagtattgaatgttgaggaaaataacaaagaagaattatatgttataacttgtgaagtaaaagactctggtaaagtacgtgacgctttcggtggtactggaacaggtgctgcaccggtaattgcaaaagcagccagagaagcaagagcggtagttaaagataaaggagcaaaagaaaaaaagatactgactgttggagttgtaactaagccgttcggttttgaaggtgtgcgacgtatgcgcattgcagagcttggacttgaagagttgcaaaaatacgtagatacacttattgtcattcccaatcaaaatttatttagaattgctaacgagaaaactacatttgctgacgcatttcaactcgccgataatgttctgcatattggcataagaggagtaactgatttgatgatcatgccaggactgattaatcttgattttgctgatatagaaacagtaatgagtgagatgggtaaagcaatgattggtactggagaggcagaaggagaagatagggcaattagtgctggaatgctaccacttattttgaagcttaatagcgctaactctttgcactcaaaaagcttaacttcagatcaagcaataacttcctctgtaaaagatgctctacgtttgggctgcgtggctgttgggtttactatatatcctggttctgctaagtgttttgatatgatggaagaagctcgcaaaattatagctgaggctaaatcttgtggccttgctgtagtgctatggtcttatccacgtggtgaagggatttcaaaagaaggtgaaacagcagttgatgtcattgcttatgctgctcatatagcggctttgctcggtgccaacataataaaagtaaaacttccaattaactatttggaaagggagaaaatagaaacagaaaatattgagtcattatctaaaagaattgaatatgttaaaagatct
gaagctgcagaattcatgaaaaaattgaggcagattttgcgttacatcggttcatgtgatggtgatatggaaaaggggtcacttcgctgtgatgcaaatgtttctgttcgcccaaagggcagtagcacatttggcactcgttgtgaaataaaaaacttaaattcaatacgttatattgtacaagctatagattatgaagcacaaaggcagatcaaaattttggaaagcggaggagaaataagtcaagataccttattgtttgatgtcactttaggaaaaacaaaagtgatgagaagcaaagaagattcaagtgactatagatatttccctgaacctgatttgctacctgttgaaataagccaagacaaaatgcgtgcaaaaggtatgtcactaactaagataccactatttgtttggtctattttactcacgtcatttatgttaattgttgccttaccggtacttgctggtgctataactatgctgctcactgatcgtaatataggtacctccttttttgatcctgctggtggtggtgatcctgtgttatttcaacatctgttttggttttttggtcatccagaagtttacataattatttttcctgcatttggtatcatcagtcagattgtgtcaactttttctcataggccagtatttggttatatgggaatggtttatgccatgataggaatagcaacgtttggcttcatggtttgggctcaccatatgtttactgttgggcttagcgaggatgctgctatattttttgatcccgagcttaatccacgtcttcgctctgctatcttttctgcgcgaaaggaaaatctaccaaaagataaaatagaaacagcaataaaaaatgcagctggtaacgttgctggagaaagttatgaagaaatacaatatgaaggctgcggaccttctggtgctgcacttattgtccatgctctgacaaataatcgcaaccgaactgcttctgagatacgttatatcttttctcgcaaaggcggtaatttgggagaaacaggatgtgtgagttaccttttcgatcatgtaggcttaattgtctataaagcagagggtataaattttgaagatttatttaactatggaattgaattagaagtattgaatgttgaggaaaataacaaggaagaattatatgttataacttgtgaagtgaaagattttggtagagtgcgtgatgctttcggtggtactggaacaggtgctgcaccggtaattgcaaaagcagccagagaagcaagagcggtagttaaagataaaggagcaaaagaaaaaaagatactgactgttggagttgtaactaagccgttcggttttgaaggtgtgcgacgtatgcgcattgcagagcttggacttgaagagttgcaaaaatacgtagatacacttattgtcattcccaatcaaaatttatttagaattgctaacgagaaaactacatttgctgacgcatttcaactcgccgataatgttctgcatattggcataagaggagtaactgatttgatgatcatgccaggactgattaatcttgattttgctgatatagaaacagtaatgagtgagatgggtaaagcaatgattggtactggagaggcagaaggagaagatagggcaattagtgctggaatgctaccacttattttgaagcttaatagtgctaactccttgcactcgaaaaacttaacttctgatcaagcaataactgcttctgtaaaagatgcgctgcgtttgggttgcgtagctgttgggtttactatatatcctggttctgctaagtgcttcgatatgatggaagaagctcgcgaaattatagctgaggctaagtcttgcggccttgccgtagtgctatggtcttatccacgcggtgaaggaatttccaaagaaggtgaaacagcagttgatgttattgcctatgctgcgcatatagcggctttgctcggtgccaacataataaaagtaaaacttccaaccaatcatctggaaagagaaaaaat------agaaaatattgaatcattatctaaaagaattgaatatgttaaaagatct
gaagctgcagaattcatgaaaaaattgaggcagattttgcgttacatcggttcatgtgatggtgatatggaaaaggggtcacttcgctgtgatgcaaatgtttctgttcgcccaaagggtagtagcacatttggcactcgttgtgaaataaaaaacttaaattcaatacgttatattgtacaagctatagattatgaagcacaaaggcagatcaaaattttggaaagcggaggagaaataagtcaagataccttattgtttgatgtcactttaggaaaaacaaaagtgatgagaagcaaagaagattcaagtgactatagatatttccctgaacctgatttgctacctgttgaaataagccaagacaaaatgcgtgcaaaaggtatgtcactcactaagataccactatttgtttggtctattttactcacatcatttatgttaattgttgccttaccggtacttgctggtgctataactatgctgctcactgatcgtaatataggtacctccttttttgatcctgctggtggtggtgatcctgtgttatttcaacatctgttttggttttttggtcatccagaagtttacataattatttttcctgcatttggtatcatcagtcaggttgtgtcaactttttctcataggccagtatttggttatatgggaatggtttatgctatgataggaatagcaacgtttggctttatggtttgggctcaccatatgtttactgttgggcttagcgaggatgctgctatattttttgatcccgaactcaatccacgtcttcgctctgctatctttgctgcgcgaaaggaaaatctaccaaaagataaaatagaaacagcaataaaaaatgcagctggtaacgttgctggagaaagttatgaagaaatacaatatgaaggctgcggaccttctggtgctgcacttattgtccatgctctgacaaataatcgcaaccgaactgcttctgagatacgttatatcttttctcgcaaaggcggtaatttgggagaaacaggatgtgtgagttaccttttcgatcatgtaggcttaattgtctataaagcagagggtataaattttgaagatttatttaactatggaattgaattagaagtattgaatgttgaggaaaataacaaagaagaattatatgttataacttgtgaagtaaaagactttggtaaagtacgtgacgctttcggtggtactggaacaggtgctgcaccggtaattgcaaaagcagcaagagaagcaagagcggtagttaaagataaaggagcaaaagaaaaaaagatactgactgttggagttgtaactaagccgttcggttttgaaggtgtgcgacgtatgcgcattgcagagcttggacttgaagagttgcaaaaatacgtagatacacttattgtcattcccaatcaaaatttatttagaattgctaacgagaaaactacatttgctgacgcatttcaactcgccgataatgttctgcatattggcataagaggagtaactgatttgatgatcatgccaggactgattaatcttgattttgctgatatagaaacagtaatgagtgagatgggtaaagcaatgattggtactggagaggcagaaggagaagatagggcaattagtgctggaatgctaccacttattttgaagcttaatagtgctaactccttgcactcgaaaaacttaacttctgatcaagcaataactgcttctgtaaaagatgcgctgcgtttgggttgcgtagctgttgggtttactatatatcctggttctgctaagtgcttcgatatgatggaagaagctcgcgaaattatagctgaggctaagtcttgcggccttgccgtagtgctatggtcttatccacgcggtgaaggaatttccaaagaaggtgaaacagcagttgatgttattgcctatgctgcgcatatagcggctttgctcggtgccaacataataaaagtaaaacttccaaccaatcatctggaaagagaaaaaat------agaaaatattgaatcattatctaaaagaattgaatatgttaaaagatct
gaagctgcagaattcatgaaaaaattgaggcagattttgcgttacatcggttcatgtgatggtgatatggaaaaggggtcacttcgctgtgatgcaaatgtttctgttcgcccaaagggtagtagcacatttggcactcgttgtgaaataaaaaacttaaattcaatacgttatattgtacaagctatagattatgaagcacaaaggcagatcaaaattttggaaagcggaggagaaataagtcaagataccttattgtttgatgtcactttaggaaaaacaaaagtgatgagaagcaaagaagattcaagtgactatagatatttccctgaacctgatttgctacctgttgaaataagccaagacaaaatgcgtgcaaaaggtatgtcactaactaagataccactatttgtttggtctattttactcacgtcatttatgttaattgttgccttaccggtacttgctggtgctataactatgctgctcactgatcgtaatataggtacctccttttttgatcctgctggtggtggtgatcctgtgttatttcaacatctgttttggttttttggtcatccagaagtttacataattatttttcctgcatttggtatcatcagtcagattgtgtcaactttttctcataggccagtatttggttatatgggaatggtttatgctatgataggaatagcaacgtttggcttcatggtttgggctcaccatatgtttactgttgggcttagcgaggatgctgctatattttttgatcccgaactcaatccacgtcttcgctctgctatctttgctgcgcgaaaggaaaatctaccaaaagataaaatagaaacagcaataaaaaatgcagctggtaacgttgctggagaaagttatgaagaaatacaatatgaaggctgcggaccttctggtgctgcacttattgtccatgctctgacaaataatcgcaaccgaactgcttctgagatacgttatatcttttctcgcaaaggcggtaatttgggagaaacaggatgtgtgagttaccttttcgatcatgtaggcttaattgtctataaagcagagggtataaattttgaagatttatttaactatggaattgaattagaagtattgaatgttgaggaaaataacaaagaagaattatatgttataacttgtgaagtaaaagactttggtaaagtacgtgacgctttcggtggtactggaacaggtgctgcaccggtaattgcaaaagcagcaagagaagcaagagcggtagttaaagataaaggagcaaaagaaaaaaagatactgactgttggagttgtaactaagccgttcggttttgaaggtgtgcgacgtatgcgcattgcagagcttggacttgaagagttgcaaaaatacgtagatacacttattgtcattcccaatcaaaatttatttagaattgctaacgagaaaactacatttgctgacgcatttcaactcgccgataatgttctgcatattggcataagaggagtaactgatttgatgatcatgccaggactgattaatcttgattttgctgatatagaaacagtaatgagtgagatgggtaaagcaatgattggtactggagaggcagaaggagaagatagggcaattagtgctggaatgctaccacttattttgaagcttaatagtgctaactccttgcactcgaaaaacttaacttctgatcaagcaataactgcttctgtaaaagatgcgctgcgtttgggttgcgtagctgttgggtttactatatatcctggttctgctaagtgcttcgatatgatggaagaagctcgcgaaattatagctgaggctaagtcttgcggccttgccgtagtgctatggtcttatccacgcggtgaaggaatttccaaagaaggtgaaacagcagttgatgttattgcctatgctgcgcatatagcggctttgctcggtgccaacataataaaagtaaaacttccaaccaatcatctggaaagagaaaaaat------agaaaatattgaatcattatctaaaagaattgaatatgttaaaagatct
gaagctgcagaattcatgaaaaaattgaggcagattttgcgttacatcggttcatgtgatggtgatatggaaaaggggtcacttcgctgtgatgcaaatgtttctgttcgcccaaagggtagtagcacatttggcactcgttgtgaaataaaaaacttaaattcaatacgttatattgtacaagctatagattatgaagcacaaaggcagatcaaaattttggaaagcggaggagaaataagtcaagataccttattgtttgatgtcactttaggaaaaacaaaagtgatgagaagcaaagaagattcaagtgactatagatatttccctgaacctgatttgctacctgttgaaataagccaagacaaaatgcgtgcaaaaggtatgtcactaactaagataccactatttgtttggtctattttactcacgtcatttatgttaattgttgccttaccggtacttgctggtgctataactatgctgctcactgatcgtaatataggtacctccttttttgatcctgctggtggtggtgatcctgtgttatttcaacatctgttttggttttttggtcatccagaagtttacataattatttttcctgcatttggtatcatcagtcagattgtgtcaactttttctcataggccagtatttggttatatgggaatggtttatgctatgataggaatagcaacgtttggcttcatggtttgggctcaccatatgtttactgttgggcttagcgaggatgctgctatattttttgatcccgaactcaatccacgtcttcgctctgctatctttgctgcgcgaaaggaaaatctaccaaaagataaaatagaaacagcaataaaaaatgcagctggtaacgttgctggagaaagttatgaagaaatacaatatgaaggctgcggaccttctggtgctgcacttattgtccatgctctgacaaataatcgcaaccgaactgcttctgagatacgttatatcttttctcgcaaaggcggtaatttgggagaaacaggatgtgtgagttaccttttcgatcatgtaggcttaattgtctataaagcagagggtataaattttgaagatttatttaactatggaattgaattagaagtattgaatgttgaggaaaataacaaagaagaattatatgttataacttgtgaagtaaaagactttggtaaagtacgtgacgctttcggtggtactggaacaggtgctgcaccggtaattgcaaaagcagcaagagaagcaagagcggtagttaaagataaaggagcaaaagaaaaaaagatactgactgttggagttgtaactaagccgttcggttttgaaggtgtgcgacgtatgcgcattgcagagcttggacttgaagagttgcaaaaatacgtagatacacttattgtcattcccaatcaaaatttatttagaattgctaacgagaaaactacatttgctgacgcatttcaactcgccgataatgttctgcatattggcataagaggagtaactgatttgatgatcatgccaggactgattaatcttgattttgctgatatagaaacagtaatgagtgagatgggtaaagcaatgattggtactggagaggcagaaggagaagatagggcaattagtgctggaatgctaccacttattttgaagcttaatagtgctaactccttgcactcgaaaaacttaacttctgatcaagcaataactgcttctgtaaaagatgcgctgcgtttgggttgcgtagctgttgggtttactatatatcctggttctgctaagtgcttcgatatgatggaagaagctcgcgaaattatagctgaggctaagtcttgcggccttgccgtagtgctatggtcttatccacgcggtgaaggaatttccaaagaaggtgaaacagcagttgatgttattgcctatgctgcgcatatagcggctttgctcggtgccaacataataaaagtaaaacttccaaccaatcatctggaaagagaaaaaat------agaaaatattgaatcattatctaaaagaattgaatatgttaaaagatct
gaagctgcagaattcatgaaaaaattgaggcagattttgcgttacatcggttcatgtgatggtgatatggaaaaggggtcacttcgctgtgatgcaaatgtttctgttcgcccaaagggtagtagcacatttggcactcgttgtgaaataaaaaacttaaattcaatacgttatattgtacaagctatagattatgaagcacaaaggcagatcaaaattttggaaagcggaggagaaataagtcaagataccttattgtttgatgtcactttaggaaaaacaaaagtgatgagaagcaaagaagattcaagtgactatagatatttccctgaacctgatttgctacctgttgaaataagccaagacaaaatgcgtgcaaaaggtatgtcactaactaagataccactatttgtttggtctattttactcacgtcatttatgttaattgttgccttaccggtacttgctggtgctataactatgctgctcactgatcgtaatataggtacctccttttttgatcctgctggtggtggtgatcctgtgttatttcaacatctgttttggttttttggtcatccagaagtttacataattatttttcctgcatttggtatcatcagtcagattgtgtcaactttttctcataggccagtatttggttatatgggaatggtttatgctatgataggaatagcaacgtttggcttcatggtttgggctcaccatatgtttactgttgggcttagcgaggatgctgctatattttttgatcccgaactcaatccacgtcttcgctctgctatctttgctgcgcgaaaggaaaatctaccaaaagataaaatagaaacagcaataaaaaatgcagctggtaacgttgctggagaaagttatgaagaaatacaatatgaaggctgcggaccttctggtgctgcacttattgtccatgctctgacaaataatcgcaaccgaactgcttctgagatacgttatatcttttctcgcaaaggcggtaatttgggagaaacaggatgtgtgagttaccttttcgatcatgtaggcttaattgtctataaagcagagggtataaattttgaagatttatttaactatggaattgaattagaagtattgaatgttgaggaaaataacaaagaagaattatatgttataacttgtgaagtaaaagactttggtaaagtacgtgacgctttcggtggtactggaacaggtgctgcaccggtaattgcaaaagcagcaagagaagcaagagcggtagttaaagataaaggagcaaaagaaaaaaagatactgactgttggagttgtaactaagccgttcggttttgaaggtgtgcgacgtatgcgcattgcagagcttggacttgaagagttgcaaaaatacgtagatacacttattgtcattcccaatcaaaatttatttagaattgctaacgagaaaactacatttgctgacgcatttcaactcgccgataatgttctgcatattggcataagaggagtaactgatttgatgatcatgccaggactgattaatcttgattttgctgatatagaaacagtaatgagtgagatgggtaaagcaatgattggtactggagaggcagaaggagaagatagggcaattagtgctggaatgctaccacttattttgaagcttaatagtgctaactccttgcactcgaaaaacttaacttctgatcaagcaataactgcttctgtaaaagatgcgctgcgtttgggttgcgtagctgttgggtttactatatatcctggttctgctaagtgcttcgatatgatggaagaagctcgcgaaattatagctgaggctaagtcttgcggccttgccgtagtgctatggtcttatccacgcggtgaaggaatttccaaagaaggtgaaacagcagttgatgttattgcctatgctgcgcatatagcggctttgctcggtgccaacataataaaagtaaaacttccaaccaatcatctggaaagagaaaaaat------agaaaatattgaatcattatctaaaagaattgaatatgttaaaagatct
gaagctgcagaattcatgaaaaaattgaggcagattttgcgttacatcggttcatgtgatggtgatatggaaaaggggtcacttcgctgtgatgcaaatgtttctgttcgcccaaagggtagtagcacatttggcactcgttgtgaaataaaaaacttaaattcaatacgttatattgtacaagctatagattatgaagcacaaaggcagatcaaaattttggaaagcggaggagaaataagtcaagataccttattgtttgatgtcactttaggaaaaacaaaagtgatgagaagcaaagaagattcaagtgactatagatatttccctgaacctgatttgctacctgttgaaataagccaagacaaaatgcgtgcaaaaggtatgtcactaactaagataccactatttgtttggtctattttactcacgtcatttatgttaattgttgccttaccggtacttgctggtgctataactatgctgctcactgatcgtaatataggtacctccttttttgatcctgctggtggtggtgatcctgtgttatttcaacatctgttttggttttttggtcatccagaagtttacataattatttttcctgcatttggtatcatcagtcagattgtgtcaactttttctcataggccagtatttggttatatgggaatggtttatgctatgataggaatagcaacgtttggcttcatggtttgggctcaccatatgtttactgttgggcttagcgaggatgctgctatattttttgatcccgaactcaatccacgtcttcgctctgctatctttgctgcgcgaaaggaaaatctaccaaaagataaaatagaaacagcaataaaaaatgcagctggtaacgttgctggagaaagttatgaagaaatacaatatgaaggctgcggaccttctggtgctgcacttattgtccatgctctgacaaataatcgcaaccgaactgcttctgagatacgttatatcttttctcgcaaaggcggtaatttgggagaaacaggatgtgtgagttaccttttcgatcatgtaggcttaattgtctataaagcagagggtataaattttgaagatttatttaactatggaattgaattagaagtattgaatgttgaggaaaataacaaagaagaattatatgttataacttgtgaagtaaaagactttggtaaagtacgtgacgctttcggtggtactggaacaggtgctgcaccggtaattgcaaaagcagcaagagaagcaagagcggtagttaaagataaaggagcaaaagaaaaaaagatactgactgttggagttgtaactaagccgttcggttttgaaggtgtgcgacgtatgcgcattgcagagcttggacttgaagagttgcaaaaatacgtagatacacttattgtcattcccaatcaaaatttatttagaattgctaacgagaaaactacatttgctgacgcatttcaactcgccgataatgttctgcatattggcataagaggagtaactgatttgatgatcatgccaggactgattaatcttgattttgctgatatagaaacagtaatgagtgagatgggtaaagcaatgattggtactggagaggcagaaggagaagatagggcaattagtgctggaatgctaccacttattttgaagcttaatagtgctaactccttgcactcgaaaaacttaacttctgatcaagcaataactgcttctgtaaaagatgcgctgcgtttgggttgcgtagctgttgggtttactatatatcctggttctgctaagtgcttcgatatgatggaagaagctcgcgaaattatagctgaggctaagtcttgcggccttgccgtagtgctatggtcttatccacgcggtgaaggaatttccaaagaaggtgaaacagcagttgatgttattgcctatgctgcgcatatagcggctttgctcggtgccaacataataaaagtaaaacttccaaccaatcatctggaaagagaaaaaat------agaaaatattgaatcattatctaaaagaattgaatatgttaaaagatct
gaagctgcagaattcatgaaaaaattgaggcagattttgcgttacatcggttcatgtgatggtgatatggaaaaggggtcacttcgctgtgatgcaaatgtttctgttcgcccaaagggtagtagcacatttggcactcgttgtgaaataaaaaacttaaattcaatacgttatattgtacaagctatagattatgaagcacaaaggcagatcaaaattttggaaagcggaggagaaataagtcaagataccttattgtttgatgtcactttaggaaaaacaaaagtgatgagaagcaaagaagattcaagtgactatagatatttccctgaacctgatttgctacctgttgaaataagccaagacaaaatgcgtgcaaaaggtatgtcactaactaagataccactatttgtttggtctattttactcacgtcatttatgttaattgttgccttaccggtacttgctggtgctataactatgctgctcactgatcgtaatataggtacctccttttttgatcctgctggtggtggtgatcctgtgttatttcaacatctgttttggttttttggtcatccagaagtttacataattatttttcctgcatttggtatcatcagtcagattgtgtcaactttttctcataggccagtatttggttatatgggaatggtttatgctatgataggaatagcaacgtttggcttcatggtttgggctcaccatatgtttactgttgggcttagcgaggatgctgctatattttttgatcccgaactcaatccacgtcttcgctctgctatctttgctgcgcgaaaggaaaatctaccaaaagataaaatagaaacagcaataaaaaatgcagctggtaacgttgctggagaaagttatgaagaaatacaatatgaaggctgcggaccttctggtgctgcacttattgtccatgctctgacaaataatcgcaaccgaactgcttctgagatacgttatatcttttctcgcaaaggcggtaatttgggagaaacaggatgtgtgagttaccttttcgatcatgtaggcttaattgtctataaagcagagggtataaattttgaagatttatttaactatggaattgaattagaagtattgaatgttgaggaaaataacaaagaagaattatatgttataacttgtgaagtaaaagactttggtaaagtacgtgacgctttcggtggtactggaacaggtgctgcaccggtaattgcaaaagcagcaagagaagcaagagcggtagttaaagataaaggagcaaaagaaaaaaagatactgactgttggagttgtaactaagccgttcggttttgaaggtgtgcgacgtatgcgcattgcagagcttggacttgaagagttgcaaaaatacgtagatacacttattgtcattcccaatcaaaatttatttagaattgctaacgagaaaactacatttgctgacgcatttcaactcgccgataatgttctgcatattggcataagaggagtaactgatttgatgatcatgccaggactgattaatcttgattttgctgatatagaaacagtaatgagtgagatgggtaaagcaatgattggtactggagaggcagaaggagaagatagggcaattagtgctggaatgctaccacttattttgaagcttaatagtgctaactccttgcactcgaaaaacttaacttctgatcaagcaataactgcttctgtaaaagatgcgctgcgtttgggttgcgtagctgttgggtttactatatatcctggttctgctaagtgcttcgatatgatggaagaagctcgcgaaattatagctgaggctaagtcttgcggccttgccgtagtgctatggtcttatccacgcggtgaaggaatttccaaagaaggtgaaacagcagttgatgttattgcctatgctgcgcatatagcggctttgctcggtgccaacataataaaagtaaaacttccaaccaatcatctggaaagagaaaaaat------agaaaatattgaatcattatctaaaagaattgaatatgttaaaagatct
gaagctgcagaattcatgaaaaaattgaggcagattttgcgttacatcggttcatgtgatggtgatatggaaaaggggtcacttcgctgtgatgcaaatgtttctgttcgcccaaagggtagtagcacatttggcactcgttgtgaaataaaaaacttaaattcaatacgttatattgtacaagctatagattatgaagcacaaaggcagatcaaaattttggaaagcggaggagaaataagtcaagataccttattgtttgatgtcactttaggaaaaacaaaagtgatgagaagcaaagaagattcaagtgactatagatatttccctgaacctgatttgctacctgttgaaataagccaagacaaaatgcgtgcaaaaggtatgtcactaactaagataccactatttgtttggtctattttactcacgtcatttatgttaattgttgccttaccggtacttgctggtgctataactatgctgctcactgatcgtaatataggtacctccttttttgatcctgctggtggtggtgatcctgtgttatttcaacatctgttttggttttttggtcatccagaagtttacataattatttttcctgcatttggtatcatcagtcagattgtgtcaactttttctcataggccagtatttggttatatgggaatggtttatgctatgataggaatagcaacgtttggcttcatggtttgggctcaccatatgtttactgttgggcttagcgaggatgctgctatattttttgatcccgaactcaatccacgtcttcgctctgctatctttgctgcgcgaaaggaaaatctaccaaaagataaaatagaaacagcaataaaaaatgcagctggtaacgttgctggagaaagttatgaagaaatacaatatgaaggctgcggaccttctggtgctgcacttattgtccatgctctgacaaataatcgcaaccgaactgcttctgagatacgttatatcttttctcgcaaaggcggtaatttgggagaaacaggatgtgtgagttaccttttcgatcatgtaggcttaattgtctataaagcagagggtataaattttgaagatttatttaactatggaattgaattagaagtattgaatgttgaggaaaataacaaagaagaattatatgttataacttgtgaagtaaaagactttggtaaagtacgtgacgctttcggtggtactggaacaggtgctgcaccggtaattgcaaaagcagcaagagaagcaagagcggtagttaaagataaaggagcaaaagaaaaaaagatactgactgttggagttgtaactaagccgttcggttttgaaggtgtgcgacgtatgcgcattgcagagcttggacttgaagagttgcaaaaatacgtagatacacttattgtcattcccaatcaaaatttatttagaattgctaacgagaaaactacatttgctgacgcatttcaactcgccgataatgttctgcatattggcataagaggagtaactgatttgatgatcatgccaggactgattaatcttgattttgctgatatagaaacagtaatgagtgagatgggtaaagcaatgattggtactggagaggcagaaggagaagatagggcaattagtgctggaatgctaccacttattttgaagcttaatagtgctaactccttgcactcgaaaaacttaacttctgatcaagcaataactgcttctgtaaaagatgcgctgcgtttgggttgcgtagctgttgggtttactatatatcctggttctgctaagtgcttcgatatgatggaagaagctcgcgaaattatagctgaggctaagtcttgcggccttgccgtagtgctatggtcttatccacgcggtgaaggaatttccaaagaaggtgaaacagcagttgatgttattgcctatgctgcgcatatagcggctttgctcggtgccaacataataaaagtaaaacttccaaccaatcatctggaaagagaaaaaat------agaaaatattgaatcattatctaaaagaattgaatatgttaaaagatct
gaagctgcagaattcatgaaaaaattgaggcagattttgcgttacatcggttcatgtgatggtgatatggaaaaggggtcacttcgctgtgatgcaaatgtttctgttcgcccaaagggtagtagcacatttggcactcgttgtgaaataaaaaacttaaattcaatacgttatattgtacaagctatagattatgaagcacaaaggcagatcaaaattttggaaagcggaggagaaataagtcaagataccttattgtttgatgtcactttaggaaaaacaaaagtgatgagaagcaaagaagattcaagtgactatagatatttccctgaacctgatttgctacctgttgaaataagccaagacaaaatgcgtgcaaaaggtatgtcactaactaagataccactatttgtttggtctattttactcacgtcatttatgttaattgttgccttaccggtacttgctggtgctataactatgctgctcactgatcgtaatataggtacctccttttttgatcctgctggtggtggtgatcctgtgttatttcaacatctgttttggttttttggtcatccagaagtttacataattatttttcctgcatttggtatcatcagtcagattgtgtcaactttttctcataggccagtatttggttatatgggaatggtttatgctatgataggaatagcaacgtttggcttcatggtttgggctcaccatatgtttactgttgggcttagcgaggatgctgctatattttttgatcccgaactcaatccacgtcttcgctctgctatctttgctgcgcgaaaggaaaatctaccaaaagataaaatagaaacagcaataaaaaatgcagctggtaacgttgctggagaaagttatgaagaaatacaatatgaaggctgcggaccttctggtgctgcacttattgtccatgctctgacaaataatcgcaaccgaactgcttctgagatacgttatatcttttctcgcaaaggcggtaatttgggagaaacaggatgtgtgagttaccttttcgatcatgtaggcttaattgtctataaagcagagggtataaattttgaagatttatttaactatggaattgaattagaagtattgaatgttgaggaaaataacaaagaagaattatatgttataacttgtgaagtaaaagactttggtaaagtacgtgacgctttcggtggtactggaacaggtgctgcaccggtaattgcaaaagcagcaagagaagcaagagcggtagttaaagataaaggagcaaaagaaaaaaagatactgactgttggagttgtaactaagccgttcggttttgaaggtgtgcgacgtatgcgcattgcagagcttggacttgaagagttgcaaaaatacgtagatacacttattgtcattcccaatcaaaatttatttagaattgctaacgagaaaactacatttgctgacgcatttcaactcgccgataatgttctgcatattggcataagaggagtaactgatttgatgatcatgccaggactgattaatcttgattttgctgatatagaaacagtaatgagtgagatgggtaaagcaatgattggtactggagaggcagaaggagaagatagggcaattagtgctggaatgctaccacttattttgaagcttaatagtgctaactccttgcactcgaaaaacttaacttctgatcaagcaataactgcttctgtaaaagatgcgctgcgtttgggttgcgtagctgttgggtttactatatatcctggttctgctaagtgcttcgatatgatggaagaagctcgcgaaattatagctgaggctaagtcttgcggccttgccgtagtgctatggtcttatccacgcggtgaaggaatttccaaagaaggtgaaacagcagttgatgttattgcctatgctgcgcatatagcggctttgctcggtgccaacataataaaagtaaaacttccaaccaatcatctggaaagagaaaaaat------agaaaatattgaatcattatctaaaagaattgaatatgttaaaagatct
gaagctgcagaattcatgaaaaaattgaggcagattttgcgttacatcggttcatgtgatggtgatatggaaaaggggtcacttcgctgtgatgcaaatgtttctgttcgcccaaagggtagtagcacatttggcactcgttgtgaaataaaaaacttaaattcaatacgttatattgtacaagctatagattatgaagcacaaaggcagatcaaaattttggaaagcggaggagaaataagtcaagataccttattgtttgatgtcactttaggaaaaacaaaagtgatgagaagcaaagaagattcaagtgactatagatatttccctgaacctgatttgctacctgttgaaataagccaagacaaaatgcgtgcaaaaggtatgtcactaactaagataccactatttgtttggtctattttactcacgtcatttatgttaattgttgccttaccggtacttgctggtgctataactatgctgctcactgatcgtaatataggtacctccttttttgatcctgctggtggtggtgatcctgtgttatttcaacatctgttttggttttttggtcatccagaagtttacataattatttttcctgcatttggtatcatcagtcagattgtgtcaactttttctcataggccagtatttggttatatgggaatggtttatgctatgataggaatagcaacgtttggcttcatggtttgggctcaccatatgtttactgttgggcttagcgaggatgctgctatattttttgatcccgaactcaatccacgtcttcgctctgctatctttgctgcgcgaaaggaaaatctaccaaaagataaaatagaaacagcaataaaaaatgcagctggtaacgttgctggagaaagttatgaagaaatacaatatgaaggctgcggaccttctggtgctgcacttattgtccatgctctgacaaataatcgcaaccgaactgcttctgagatacgttatatcttttctcgcaaaggcggtaatttgggagaaacaggatgtgtgagttaccttttcgatcatgtaggcttaattgtctataaagcagagggtataaattttgaagatttatttaactatggaattgaattagaagtattgaatgttgaggaaaataacaaagaagaattatatgttataacttgtgaagtaaaagactttggtaaagtacgtgacgctttcggtggtactggaacaggtgctgcaccggtaattgcaaaagcagcaagagaagcaagagcggtagttaaagataaaggagcaaaagaaaaaaagatactgactgttggagttgtaactaagccgttcggttttgaaggtgtgcgacgtatgcgcattgcagagcttggacttgaagagttgcaaaaatacgtagatacacttattgtcattcccaatcaaaatttatttagaattgctaacgagaaaactacatttgctgacgcatttcaactcgccgataatgttctgcatattggcataagaggagtaactgatttgatgatcatgccaggactgattaatcttgattttgctgatatagaaacagtaatgagtgagatgggtaaagcaatgattggtactggagaggcagaaggagaagatagggcaattagtgctggaatgctaccacttattttgaagcttaatagtgctaactccttgcactcgaaaaacttaacttctgatcaagcaataactgcttctgtaaaagatgcgctgcgtttgggttgcgtagctgttgggtttactatatatcctggttctgctaagtgcttcgatatgatggaagaagctcgcgaaattatagctgaggctaagtcttgcggccttgccgtagtgctatggtcttatccacgcggtgaaggaatttccaaagaaggtgaaacagcagttgatgttattgcctatgctgcgcatatagcggctttgctcggtgccaacataataaaagtaaaacttccaaccaatcatctggaaagagaaaaaat------agaaaatattgaatcattatctaaaagaattgaatatgttaaaagatct
gaagctgcagaattcatgaaaaaattgaggcagattttgcgttatatcggttcatgtgatggtgatatggaaaagggatcacttcgctgtgatgcaaatgtttccgttcgcccaaagggtagtagcgtatttggcactcgctgtgaaataaaaaatttaaattcaatacgttatattgtacaagctatagattatgaagcacaaaggcaaatcaaaattctggaaagcggaggagaaataagtcaagataccttattgtttgatgtcactttaggaaaaacaaaagtgatgagaagcaaagaagattcaagtgactatagatatttccctgaacctgatttgctacctattgaaataagccaagacaaaatgcgtgcaaaaggtatgtcactcactaaaatgccactatttgtttggtctgttttactaacgtcatttatgttaattgttgccttaccggtacttgctggtgctataactatgctgctaactgatcgcaatattggtacttccttttttgatcctgctggtggcggtgatcctgtgttatttcaacacctgttttggttttttggtcatccagaagtttacataattatttttcctgcatttggcattataagccaagtcgtgtcaactttttcccataggccagtatttggctataaagggatggtttatgctatgataggtatagcagcatttggctttatggtttgggctcatcatatgtttactgttgggcttagcgaggatgctgctatattttttgatcccgaactcaatccacgtcttcgctctgctatctttgctgcgcgaaaggaaaatctaccaaaagataaaatagaaacagcaataaaaaatgcagctggtaacgttgctggagaaagttatgaagaaatacaatatgaaggctgcggaccttctggtgctgcacttattgtccatgctctgacaaataatcgcaaccgaactgcttctgagatacgttatatcttttctcgcaaaggcggtaatttgggagaaataggatgtgtgagttaccttttcgatcatgtaggcttaattgtctataaagcagagggtataaattttgaagatttatttaactatggaattgaattagaagtattgaatgttgaggaaaataacaaagaagaattatatgttataacttgtgaagtaaaagactttggtaaagtacgtgacgctttcggtggtactggaacaggtgctgcaccggtaattgcaaaagcagccagagaagcaagagcggtagttaaagataaaggagcaaaagaaaaaaagatactgactgttggagttgtaactaagccgttcggttttgaaggtgtgcgacgtatgcgcattgcagagcttggacttgaagagttgcaaaaatacgtagatacacttatcgtcattcccaatcaaaatttatttagaattgctaacgagaaaactacatttgctgacgcatttcaactcgccgataatgttctgcatattggcataagaggagtaactgatttgatgatcatgccaggactgattaatcttgattttgctgatatagaaacagtaatgagtgagatgggtaaagcaatgattggtactggagaggcagaaggagaagatagggcaattagtgctggaatgcttccacttattttgaagcttaatagtgccaactccttacactcaaaaagcttaacttctgatcaagcaataactgcctctgtaaaagatgcgctgcgtttgggctgcatggctgttgggtttactatatatcctggttctgctaaatgttttgatatgatggaagaagctcgcgaaattatagctgaggctaaatcttgtggccttgctgtagtgctatggtcttatccacgtggtgaagggatttcaaaagaaggtgaaacagcagttgatgtcattgcttatgctgcgcatatagcggctttgctcggtgccaacataataaaagtaaaacttccaaccaaccatctggaaagagaaaaaat------agaaaatattgaatcattattcaaaagaattgaatatattaaaaagtct
gaagctgcagaattcatgaaaaaattgaggcagattttgcgttacatcggttcatgtgatggtgatatggaaaaggggtcacttcgttgtgatgcaaatgtttctgttcgcccaaagggtagtagcacatttggcactcgttgtgaaataaaaaacttaaattcaatacgttatattgtacaagctatagattatgaagcacaaaggcagatcaaaattttggaaagcggaggagaaataagtcaagataccttattgtttgatgtcactttaggaaaaacaaaagtgatgagaagcaaagaagattcaagtgactatagatatttccctgaacctgatttgctacctgttgaaataagccaagacaaaatgcgtgcaaaaggtatgtcactaactaagataccactatttgtttggtctattttactcacgtcatttatgttaattgttgccttaccggtacttgctggtgctataactatgctgctcactgatcgtaatataggtacctccttttttgatcctgctggtggtggtgatcctgtgttatttcaacatctgttttggttttttggtcatccagaagtttacataattatttttcctgcatttggtatcatcagtcagattgtgtcaactttttctcataggccagtatttggttatatgggaatggtttatgccatgataggaatagcaacgtttggcttcatggtttgggctcaccatatgtttactgttgggcttagcgaggatgctgctatattttttgatcccgaactcaatccacgtcttcgctctgctatctttgctgcgcgaaaggaaaatctaccaaaagataaaatagaaacagcaataaaaaatgcagctggtaacgttgctggagaaagttatgaagaaatacaatatgaaggctgcggaccttctggtgctgcacttattgtccatgctctgacaaataatcgcaaccgaactgcttctgagatacgttatatcttttctcgcaaaggcggtaatttgggagaaacaggatgtgtgagttaccttttcgatcatgtaggcttaattgtctataaagcagagggtatgaattttgaagatttatttaactatggaattgaattagaagtattgaatgttgaggaaaataacaaagaagaattatatgttataacttgtgaagtaaaagactttggtaaagtacgtgacgctttcggtggtactggaacaggtgctgcaccggtaattgcaaaagcagcaagagaagcaagagcggtagttaaagataaaggagcaaaagaaaaaaagatactgactgttggagttgtaactaagccgttcggttttgaaggtgtgcgacgtatgcgcattgcagagcttggacttgaagagttgcaaaaatacgtagatacacttattgtcattcccaatcaaaatttatttagaattgctaacgagaaaactacatttgctgacgcatttcaactcgccgataatgttctgcatattggcataagaggagtaactgatttgatgatcatgccaggactgattaatcttgattttgctgatatagaaacagtaatgagtgagatgggtaaagcaatgattggtactggagaggcagaaggagaagatagggcaattagtgctggaatgctaccacttattttgaagcttaatagtgctaactccttgcactcgaaaaacttaacttctgatcaagcaataactgcttctgtaaaagatgcgctgcgtttgggttgcgtagctgttgggtttactatatatcctggttctgctaagtgcttcgatatgatggaagaagctcgcgaaattatagctgaggctaagtcttgcggccttgccgtagtgctatggtcttatccacgcggtgaaggaatttccaaagaaggtgaaacagcagttgatgttattgcctatgctgcgcatatagcggctttgctcggtgccaacataataaaagtaaaacttccaaccaatcatctggaaagagaaaaaat------agaaaatattgaatcattatctaaaagaattgaatatgttaaaagatct
gaagctgcagaattcatgaaaaaattgaggcagattttgcgttacatcggttcatgtgatggtgatatggaaaaggggtcacttcgctgtgatgcaaatgtttctgttcgcccaaagggtagtagcacatttggcactcgttgtgaaataaaaaacttaaattcaatacgttatattgtacaagctatagattatgaagcacaaaggcagatcaaaattttggaaagcggaggagaaataagtcaagataccttattgtttgatgtcactttaggaaaaacaaaagtgatgagaagcaaagaagattcaagtgactatagatatttccctgaacctgatttgctacctgttgaaataagccaagacaaaatgcgtgcaaaaggtatgtcactaactaagataccactatttgtttggtctattttactcacgtcatttatgttaattgttgccttaccggtacttgctggtgctataactatgctgctcactgatcgtaatataggtacctccttttttgatcctgctggtggtggtgatcctgtgttatttcaacatctgttttggttttttggtcatccagaagtttacataattatttttcctgcatttggtatcatcagtcagattgtgtcaactttttctcataggccagtatttggttatatgggaatggtttatgctatgataggaatagcaacgtttggcttcatggtttgggctcaccatatgtttactgttgggcttagcgaggatgctgctatattttttgatcccgaactcaatccacgtcttcgctctgctatctttgctgcgcgaaaggaaaatctaccaaaagataaaatagaaacagcaataaaaaatgcagctggtaacgttgctggagaaagttatgaagaaatacaatatgaaggctgcggaccttctggtgctgcacttattgtccatgctctgacaaataatcgcaaccgaactgcttctgagatacgttatatcttttctcgcaaaggcggtaatttgggagaaacaggatgtgtgagttaccttttcgatcatgtaggcttaattgtctataaagcagagggtataaattttgaagatttatttaactatggaattgaattagaagtattgaatgttgaggaaaataacaaagaagaattatatgttataacttgtgaagtaaaagactttggtaaagtacgtgacgctttcggtggtactggaacaggtgctgcaccggtaattgcaaaagcagcaagagaagcaagagcggtagttaaagataaaggagcaaaagaaaaaaagatactgactgttggagttgtaactaagccgttcggttttgaaggtgtgcgacgtatgcgcattgcagagcttggacttgaagagttgcaaaaatacgtagatacacttattgtcattcccaatcaaaatttatttagaattgctaacgagaaaactacatttgctgacgcatttcaactcgccgataatgttctgcatattggcataagaggagtaactgatttgatgatcatgccaggactgattaatcttgattttgctgatatagaaacagtaatgagtgagatgggtaaagcaatgattggtactggagaggcagaaggagaagatagggcaattagtgctggaatgctaccacttattttgaagcttaatagtgctaactccttgcactcgaaaaacttaacttctgatcaagcaataactgcttctgtaaaagatgcgctgcgtttgggttgcgtagctgttgggtttactatatatcctggttctgctaagtgcttcgatatgatggaagaagctcgcgaaattatagctgaggctaagtcttgcggccttgccgtagtgctatggtcttatccacgcggtgaaggaatttccaaagaaggtgaaacagcagttgatgttattgcctatgctgcgcatatagcggctttgctcggtgccaacataataaaagtaaaacttccaaccaatcatctggaaagagaaaaaat------agaaaatattgaatcattatctaaaagaattgaatatgttaaaagatct
gaagctgcagaattcatgaaaaaattgaggcagattttgcgttacatcggttcatgtgatggtgatatggaaaaggggtcacttcgctgtgatgcaaatgtttctgttcgcccaaagggtagtagcacatttggcactcgttgtgaaataaaaaacttaaattcaatacgttatattgtacaagctatagattatgaagcacaaaggcagatcaaaattttggaaagcggaggagaaataagtcaagataccttattgtttgatgtcactttaggaaaaacaaaagtgatgagaagcaaagaagattcaagtgactatagatatttccctgaacctgatttgctacctgttgaaataagccaagacaaaatgcgtgcaaaaggtatgtcactaactaagataccactatttgtttggtctattttactcacgtcatttatgttaattgttgccttaccggtacttgctggtgctataactatgctgctcactgatcgtaatataggtacctccttttttgatcctgctggtggtggtgatcctgtgttatttcaacatctgttttggttttttggtcatccagaagtttacataattatttttcctgcatttggtatcatcagtcagattgtgtcaactttttctcataggccagtatttggttatatgggaatggtttatgctatgataggaatagcaacgtttggcttcatggtttgggctcaccatatgtttactgttgggcttagcgaggatgctgctatattttttgatcccgaactcaatccacgtcttcgctctgctatctttgctgcgcgaaaggaaaatctaccaaaagataaaatagaaacagcaataaaaaatgcagctggtaacgttgctggagaaagttatgaagaaatacaatatgaaggctgcggaccttctggtgctgcacttattgtccatgctctgacaaataatcgcaaccgaactgcttctgagatacgttatatcttttctcgcaaaggcggtaatttgggagaaacaggatgtgtgagttaccttttcgatcatgtaggcttaattgtctataaagcagagggtatgaattttgaagatttatttaactatggaattgaattagaagtattgaatgttgaggaaaataacaaagaagaattatatgttataacttgtgaagtaaaagactttggtaaagtacgtgacgctttcggtggtactggaacaggtgctgcaccggtaattgcaaaagcagcaagagaagcaagagcggtagttaaagataaaggagcaaaagaaaaaaagatactgactgttggagttgtaactaagccgttcggttttgaaggtgtgcgacgtatgcgcattgcagagcttggacttgaagagttgcaaaaatacgtagatacacttattgtcattcccaatcaaaatttatttagaattgctaacgagaaaactacatttgctgacgcatttcaactcgccgataatgttctgcatattggcataagaggagtaactgatttgatgatcatgccaggactgattaatcttgattttgctgatatagaaacagtaatgagtgagatgggtaaagcaatgattggtactggagaggcagaaggagaagatagggcaattagtgctggaatgctaccacttattttgaagcttaatagtgctaactccttgcactcgaaaaacttaacttctgatcaagcaataactgcttctgtaaaagatgcgctgcgtttgggttgcgtagctgttgggtttactatatatcctggttctgctaagtgcttcgatatgatggaagaagctcgcgaaattatagctgaggctaagtcttgcggccttgccgtagtgctatggtcttatccacgcggtgaaggaatttccaaagaaggtgaaacagcagttgatgttattgcctatgctgcgcatatagcggctttgctcggtgccaacataataaaagtaaaacttccaaccaatcatctggaaagagaaaaaat------agaaaatattgaatcattatctaaaagaattgaatatgttaaaagatct
gaagctgcagaattcatgaaaaaattgaggcagattttgcgttacatcggttcatgtgatggtgatatggaaaaggggtcacttcgctgtgatgcaaatgtttctgttcgcccaaagggtagtagcacatttggcactcgttgtgaaataaaaaacttaaattcaatacgttatattgtacaagctatagattatgaagcacaaaggcagatcaaaattttggaaagcggaggagaaataagtcaagataccttattgtttgatgtcactttaggaaaaacaaaagtgatgagaagcaaagaagattcaagtgactatagatatttccctgaacctgatttgctacctgttgaaataagccaagacaaaatgcgtgcaaaaggtatgtcactaactaagataccactatttgtttggtctattttactcacgtcatttatgttaattgttgccttaccggtacttgctggtgctataactatgctgctcactgatcgtaatataggtacctccttttttgatcctgctggtggtggtgatcctgtgttatttcaacatctgttttggttttttggtcatccagaagtttacataattatttttcctgcatttggtatcatcagtcagattgtgtcaactttttctcataggccagtatttggttatatgggaatggtttatgctatgataggaatagcaacgtttggcttcatggtttgggctcaccatatgtttactgttgggcttagcgaggatgctgctatattttttgatcccgaactcaatccacgtcttcgctctgctatctttgctgcgcgaaaggaaaatctaccaaaagataaaatagaaacagcaataaaaaatgcagctggtaacgttgctggagaaagttatgaagaaatacaatatgaaggctgcggaccttctggtgctgcacttattgtccatgctctgacaaataatcgcaaccgaactgcttctgagatacgttatatcttttctcgcaaaggcggtaatttgggagaaacaggatgtgtgagttaccttttcgatcatgtaggcttaattgtctataaagcagagggtataaattttgaagatttatttaactatggaattgaattagaagtattgaatgttgaggaaaataacaaagaagaattatatgttataacttgtgaagtaaaagactttggtaaagtacgtgacgctttcggtggtactggaacaggtgctgcaccggtaattgcaaaagcagcaagagaagcaagagcggtagttaaagataaaggagcaaaagaaaaaaagatactgactgttggagttgtaactaagccgttcggttttgaaggtgtgcgacgtatgcgcattgcagagcttggacttgaagagttgcaaaaatacgtagatacacttattgtcattcccaatcaaaatttatttagaattgctaacgagaaaactacatttgctgacgcatttcaactcgccgataatgttctgcatattggcataagaggagtaactgatttgatgatcatgccaggactgattaatcttgattttgctgatatagaaacagtaatgagtgagatgggtaaagcaatgattggtactggagaggcagaaggagaagatagggcaattagtgctggaatgctaccacttattttgaagcttaatagtgctaactccttgcactcgaaaaacttaacttctgatcaagcaataactgcttctgtaaaagatgcgctgcgtttgggttgcgtagctgttgggtttactatatatcctggttctgctaagtgcttcgatatgatggaagaagctcgcgaaattatagctgaggctaagtcttgcggccttgccgtagtgctatggtcttatccacgcggtgaaggaatttccaaagaaggtgaaacagcagttgatgttattgcctatgctgcgcatatagcggctttgctcggtgccaacataataaaagtaaaacttccaaccaatcatctggaaagagaaaaaat------agaaaatattgaatcattatctaaaagaattgaatatgttaaaagatct
gaagctgcagaattcatgaaaaaattgaggcagattttgcgttacatcggttcatgtgatggtgatatggaaaaggggtcacttcgctgtgatgcaaatgtttctgttcgcccaaagggtagtagcacatttggcactcgttgtgaaataaaaaacttaaattcaatacgttatattgtacaagctatagattatgaagcacaaaggcagatcaaaattttggaaagcggaggagaaataagtcaagataccttattgtttgatgtcactttaggaaaaacaaaagtgatgagaagcaaagaagattcaagtgactatagatatttccctgaacctgatttgctacctgttgaaataagccaagacaaaatgcgtgcaaaaggtatgtcactaactaagataccactatttgtttggtctattttactcacgtcatttatgttaattgttgccttaccggtacttgctggtgctataactatgctgctcactgatcgtaatataggtacctccttttttgatcctgctggtggtggtgatcctgtgttatttcaacatctgttttggttttttggtcatccagaagtttacataattatttttcctgcatttggtatcatcagtcagattgtgtcaactttttctcataggccagtatttggttatatgggaatggtttatgctatgataggaatagcaacgtttggcttcatggtttgggctcaccatatgtttactgttgggcttagcgaggatgctgctatattttttgatcccgaactcaatccacgtcttcgctctgctatctttgctgcgcgaaaggaaaatctaccaaaagataaaatagaaacagcaataaaaaatgcagctggtaacgttgctggagaaagttatgaagaaatacaatatgaaggctgcggaccttctggtgctgcacttattgtccatgctctgacaaataatcgcaaccgaactgcttctgagatacgttatatcttttctcgcaaaggcggtaatttgggagaaacaggatgtgtgagttaccttttcgatcatgtaggcttaattgtctataaagcagagggtataaattttgaagatttatttaactatggaattgaattagaagtattgaatgttgaggaaaataacaaagaagaattatatgttataacttgtgaagtaaaagactttggtaaagtacgtgacgctttcggtggtactggaacaggtgctgcaccggtaattgcaaaagcagcaagagaagcaagagcggtagttaaagataaaggagcaaaagaaaaaaagatactgactgttggagttgtaactaagccgttcggttttgaaggtgtgcgacgtatgcgcattgcagagcttggacttgaagagttgcaaaaatacgtagatacacttattgtcattcccaatcaaaatttatttagaattgctaacgagaaaactacatttgctgacgcatttcaactcgccgataatgttctgcatattggcataagaggagtaactgatttgatgatcatgccaggactgattaatcttgattttgctgatatagaaacagtaatgagtgagatgggtaaagcaatgattggtactggagaggcagaaggagaagatagggcaattagtgctggaatgctaccacttattttgaagcttaatagtgctaactccttgcactcgaaaaacttaacttctgatcaagcaataactgcttctgtaaaagatgcgctgcgtttgggttgcgtagctgttgggtttactatatatcctggttctgctaagtgcttcgatatgatggaagaagctcgcgaaattatagctgaggctaagtcttgcggccttgccgtagtgctatggtcttatccacgcggtgaaggaatttccaaagaaggtgaaacagcagttgatgttattgcctatgctgcgcatatagcggctttgctcggtgccaacataataaaagtaaaacttccaaccaatcatctggaaagagaaaaaat------agaaaatattgaatcattatctaaaagaattgaatatgttaaaagatct
gaagctgcagaattcatgaaaaaattgaggcagattttgcgttacatcggttcatgtgatggtgatatggaaaaggggtcacttcgctgtgatgcaaatgtttctgttcgcccaaagggtagtagcacatttggcactcgttgtgaaataaaaaacttaaattcaatacgttatattgtacaagctatagattatgaagcacaaaggcagatcaaaattttggaaagcggaggagaaataagtcaagataccttattgtttgatgtcactttaggaaaaacaaaagtgatgagaagcaaagaagattcaagtgactatagatatttccctgaacctgatttgctacctgttgaaataagccaagacaaaatgcgtgcaaaaggtatgtcactaactaagataccactatttgtttggtctattttactcacgtcatttatgttaattgttgccttaccggtacttgctggtgctataactatgctgctcactgatcgtaatataggtacctccttttttgatcctgctggtggtggtgatcctgtgttatttcaacatctgttttggttttttggtcatccagaagtttacataattatttttcctgcatttggtatcatcagtcagattgtgtcaactttttctcataggccagtatttggttatatgggaatggtttatgctatgataggaatagcaacgtttggcttcatggtttgggctcaccatatgtttactgttgggcttagcgaggatgctgctatattttttgatcccgaactcaatccacgtcttcgctctgctatctttgctgcgcgaaaggaaaatctaccaaaagataaaatagaaacagcaataaaaaatgcagctggtaacgttgctggagaaagttatgaagaaatacaatatgaaggctgcggaccttctggtgctgcacttattgtccatgctctgacaaataatcgcaaccgaactgcttctgagatacgttatatcttttctcgcaaaggcggtaatttgggagaaacaggatgtgtgagttaccttttcgatcatgtaggcttaattgtctataaagcagagggtataaattttgaagatttatttaactatggaattgaattagaagtattgaatgttgaggaaaataacaaagaagaattatatgttataacttgtgaagtaaaagactttggtaaagtacgtgacgctttcggtggtactggaacaggtgctgcaccggtaattgcaaaagcagcaagagaagcaagagcggtagttaaagataaaggagcaaaagaaaaaaagatactgactgttggagttgtaactaagccgttcggttttgaaggtgtgcgacgtatgcgcattgcagagcttggacttgaagagttgcaaaaatacgtagatacacttattgtcattcccaatcaaaatttatttagaattgctaacgagaaaactacatttgctgacgcatttcaactcgccgataatgttctgcatattggcataagaggagtaactgatttgatgatcatgccaggactgattaatcttgattttgctgatatagaaacagtaatgagtgagatgggtaaagcaatgattggtactggagaggcagaaggagaagatagggcaattagtgctggaatgctaccacttattttgaagcttaatagtgctaactccttgcactcgaaaaacttaacttctgatcaagcaataactgcttctgtaaaagatgcgctgcgtttgggttgcgtagctgttgggtttactatatatcctggttctgctaagtgcttcgatatgatggaagaagctcgcgaaattatagctgaggctaagtcttgcggccttgccgtagtgctatggtcttatccacgcggtgaaggaatttccaaagaaggtgaaacagcagttgatgttattgcctatgctgcgcatatagcggctttgctcggtgccaacataataaaagtaaaacttccaaccaatcatctggaaagagaaaaaat------agaaaatattgaatcattatctaaaagaattgaatatgttaaaagatct
gaagctgcagaattcatgaaaaaattgaggcagattttgcgttacatcggttcatgtgatggtgatatggaaaaggggtcacttcgctgtgatgcaaatgtttctgttcgcccaaagggtagtagcacatttggcactcgttgtgaaataaaaaacttaaattcaatacgttatattgtacaagctatagattatgaagcacaaaggcagatcaaaattttggaaagcggaggagaaataagtcaagataccttattgtttgatgtcactttaggaaaaacaaaagtgatgagaagcaaagaagattcaagtgactatagatatttccctgaacctgatttgctacctgttgaaataagccaagacaaaatgcgtgcaaaaggtatgtcactaactaagataccactatttgtttggtctattttactcacgtcatttatgttaattgttgccttaccggtacttgctggtgctataactatgctgctcactgatcgtaatataggtacctccttttttgatcctgctggtggtggtgatcctgtgttatttcaacatctgttttggttttttggtcatccagaagtttacataattatttttcctgcatttggtatcatcagtcagattgtgtcaactttttctcataggccagtatttggttatatgggaatggtttatgctatgataggaatagcaacgtttggcttcatggtttgggctcaccatatgtttactgttgggcttagcgaggatgctgctatattttttgatcccgaactcaatccacgtcttcgctctgctatctttgctgcgcgaaaggaaaatctaccaaaagataaaatagaaacagcaataaaaaatgcagctggtaacgttgctggagaaagttatgaagaaatacaatatgaaggctgcggaccttctggtgctgcacttattgtccatgctctgacaaataatcgcaaccgaactgcttctgagatacgttatatcttttctcgcaaaggcggtaatttgggagaaacaggatgtgtgagttaccttttcgatcatgtaggcttaattgtctataaagcagagggtataaattttgaagatttatttaactatggaattgaattagaagtattgaatgttgaggaaaataacaaagaagaattatatgttataacttgtgaagtaaaagactttggtaaagtacgtgacgctttcggtggtactggaacaggtgctgcaccggtaattgcaaaagcagcaagagaagcaagagcggtagttaaagataaaggagcaaaagaaaaaaagatactgactgttggagttgtaactaagccgttcggttttgaaggtgtgcgacgtatgcgcattgcagagcttggacttgaagagttgcaaaaatacgtagatacacttattgtcattcccaatcaaaatttatttagaattgctaacgagaaaactacatttgctgacgcatttcaactcgccgataatgttctgcatattggcataagaggagtaactgatttgatgatcatgccaggactgattaatcttgattttgctgatatagaaacagtaatgagtgagatgggtaaagcaatgattggtactggagaggcagaaggagaagatagggcaattagtgctggaatgctaccacttattttgaagcttaatagtgctaactccttgcactcgaaaaacttaacttctgatcaagcaataactgcttctgtaaaagatgcgctgcgtttgggttgcgtagctgttgggtttactatatatcctggttctgctaagtgcttcgatatgatggaagaagctcgcgaaattatagctgaggctaagtcttgcggccttgccgtagtgctatggtcttatccacgcggtgaaggaatttccaaagaaggtgaaacagcagttgatgttattgcctatgctgcgcatatagcggctttgctcggtgccaacataataaaagtaaaacttccaaccaatcatctggaaagagaaaaaat------agaaaatattgaatcattatctaaaagaattgaatatgttaaaagatct
gaagctgcagaattcatgaaaaaattgaggcagattttgcgttacatcggttcatgtgatggtgatatggaaaaggggtcacttcgttgtgatgcaaatgtttctgttcgcccaaagggtagtagcacatttggcactcgttgtgaaataaaaaacttaaattcaatacgttatattgtacaagctatagattatgaagcacaaaggcagatcaaaattttggaaagcggaggagaaataagtcaagataccttattgtttgatgtcactttaggaaaaacaaaagtgatgagaagcaaagaagattcaagtgactatagatatttccctgaacctgatttgctacctgttgaaataagccaagacaaaatgcgtgcaaaaggtatgtcactaactaagataccactatttgtttggtctattttactcacgtcatttatgttaattgttgccttaccggtacttgctggtgctataactatgctgctcactgatcgtaatataggtacctccttttttgatcctgctggtggtggtgatcctgtgttatttcaacatctgttttggttttttggtcatccagaagtttacataattatttttcctgcatttggtatcatcagtcagattgtgtcaactttttctcataggccagtatttggttatatgggaatggtttatgccatgataggaatagcaacgtttggcttcatggtttgggctcaccatatgtttactgttgggcttagcgaggatgctgctatattttttgatcccgaactcaatccacgtcttcgctctgctatctttgctgcgcgaaaggaaaatctaccaaaagataaaatagaaacagcaataaaaaatgcagctggtaacgttgctggagaaagttatgaagaaatacaatatgaaggctgcggaccttctggtgctgcacttattgtccatgctctgacaaataatcgcaaccgaactgcttctgagatacgttatatcttttctcgcaaaggcggtaatttgggagaaacaggatgtgtgagttaccttttcgatcatgtaggcttaattgtctataaagcagagggtatgaattttgaagatttatttaactatggaattgaattagaagtattgaatgttgaggaaaataacaaagaagaattatatgttataacttgtgaagtaaaagactttggtaaagtacgtgacgctttcggtggtactggaacaggtgctgcaccggtaattgcaaaagcagcaagagaagcaagagcggtagttaaagataaaggagcaaaagaaaaaaagatactgactgttggagttgtaactaagccgttcggttttgaaggtgtgcgacgtatgcgcattgcagagcttggacttgaagagttgcaaaaatacgtagatacacttattgtcattcccaatcaaaatttatttagaattgctaacgagaaaactacatttgctgacgcatttcaactcgccgataatgttctgcatattggcataagaggagtaactgatttgatgatcatgccaggactgattaatcttgattttgctgatatagaaacagtaatgagtgagatgggtaaagcaatgattggtactggagaggcagaaggagaagatagggcaattagtgctggaatgctaccacttattttgaagcttaatagtgctaactccttgcactcgaaaaacttaacttctgatcaagcaataactgcttctgtaaaagatgcgctgcgtttgggttgcgtagctgttgggtttactatatatcctggttctgctaagtgcttcgatatgatggaagaagctcgcgaaattatagctgaggctaagtcttgcggccttgccgtagtgctatggtcttatccacgcggtgaaggaatttccaaagaaggtgaaacagcagttgatgttattgcctatgctgcgcatatagcggctttgctcggtgccaacataataaaagtaaaacttccaaccaatcatctggaaagagaaaaaat------agaaaatattgaatcattatctaaaagaattgaatatgttaaaagatct
gaagctgcagaattcatgaaaaaattgaggcagattttgcgttacatcggttcatgtgatggtgatatggaaaaggggtcacttcgctgtgatgcaaatgtttctgttcgcccaaagggtagtagcacatttggcactcgttgtgaaataaaaaacttaaattcaatacgttatattgtacaagctatagattatgaagcacaaaggcagatcaaaattttggaaagcggaggagaaataagtcaagataccttattgtttgatgtcactttaggaaaaacaaaagtgatgagaagcaaagaagattcaagtgactatagatatttccctgaacctgatttgctacctgttgaaataagccaagacaaaatgcgtgcaaaaggtatgtcactaactaagataccactatttgtttggtctattttactcacgtcatttatgttaattgttgccttaccggtacttgctggtgctataactatgctgctcactgatcgtaatataggtacctccttttttgatcctgctggtggtggtgatcctgtgttatttcaacatctgttttggttttttggtcatccagaagtttacataattatttttcctgcatttggtatcatcagtcagattgtgtcaactttttctcataggccagtatttggttatatgggaatggtttatgctatgataggaatagcaacgtttggcttcatggtttgggctcaccatatgtttactgttgggcttagcgaggatgctgctatattttttgatcccgaactcaatccacgtcttcgctctgctatctttgctgcgcgaaaggaaaatctaccaaaagataaaatagaaacagcaataaaaaatgcagctggtaacgttgctggagaaagttatgaagaaatacaatatgaaggctgcggaccttctggtgctgcacttattgtccatgctctgacaaataatcgcaaccgaactgcttctgagatacgttatatcttttctcgcaaaggcggtaatttgggagaaacaggatgtgtgagttaccttttcgatcatgtaggcttaattgtctataaagcagagggtataaattttgaagatttatttaactatggaattgaattagaagtattgaatgttgaggaaaataacaaagaagaattatatgttataacttgtgaagtaaaagactttggtaaagtacgtgacgctttcggtggtactggaacaggtgctgcaccggtaattgcaaaagcagcaagagaagcaagagcggtagttaaagataaaggagcaaaagaaaaaaagatactgactgttggagttgtaactaagccgttcggttttgaaggtgtgcgacgtatgcgcattgcagagcttggacttgaagagttgcaaaaatacgtagatacacttattgtcattcccaatcaaaatttatttagaattgctaacgagaaaactacatttgctgacgcatttcaactcgccgataatgttctgcatattggcataagaggagtaactgatttgatgatcatgccaggactgattaatcttgattttgctgatatagaaacagtaatgagtgagatgggtaaagcaatgattggtactggagaggcagaaggagaagatagggcaattagtgctggaatgctaccacttattttgaagcttaatagtgctaactccttgcactcgaaaaacttaacttctgatcaagcaataactgcttctgtaaaagatgcgctgcgtttgggttgcgtagctgttgggtttactatatatcctggttctgctaagtgcttcgatatgatggaagaagctcgcgaaattatagctgaggctaagtcttgcggccttgccgtagtgctatggtcttatccacgcggtgaaggaatttccaaagaaggtgaaacagcagttgatgttattgcctatgctgcgcatatagcggctttgctcggtgccaacataataaaagtaaaacttccaaccaatcatctggaaagagaaaaaat------agaaaatattgaatcattatctaaaagaattgaatatgttaaaagatct
gaagctgcagaattcatgaaaaaattgaggcagattttgcgttacatcggttcatgtgatggtgatatggaaaaggggtcacttcgttgtgatgcaaatgtttctgttcgcccaaagggtagtagcacatttggcactcgttgtgaaataaaaaacttaaattcaatacgttatattgtacaagctatagattatgaagcacaaaggcagatcaaaattttggaaagcggaggagaaataagtcaagataccttattgtttgatgtcactttaggaaaaacaaaagtgatgagaagcaaagaagattcaagtgactatagatatttccctgaacctgatttgctacctgttgaaataagccaagacaaaatgcgtgcaaaaggtatgtcactaactaagataccactatttgtttggtctattttactcacgtcatttatgttaattgttgccttaccggtacttgctggtgctataactatgctgctcactgatcgtaatataggtacctccttttttgatcctgctggtggtggtgatcctgtgttatttcaacatctgttttggttttttggtcatccagaagtttacataattatttttcctgcatttggtatcatcagtcagattgtgtcaactttttctcatagaccagtatttggttatatgggaatggtttatgccatgataggaatagcaacgtttggcttcatggtttgggctcaccatatgtttactgttgggcttagcgaggatgctgctatattttttgatcccgaactcaatccacgtcttcgctctgctatctttgctgcgcgaaaggaaaatctaccaaaagataaaatagaaacagcaataaaaaatgcagctggtaacgttgctggagaaagttatgaagaaatacaatatgaaggctgcggaccttctggtgctgcacttattgtccatgctctgacaaataatcgcaaccgaactgcttctgagatacgttatatcttttctcgcaaaggcggtaatttgggagaaacaggatgtgtgagttaccttttcgatcatgtaggcttaattgtctataaagcagagggtatgaattttgaagatttatttaactatggaattgaattagaagtattgaatgttgaggaaaataacaaagaagaattatatgttataacttgtgaagtaaaagactttggtaaagtacgtgacgctttcggtggtactggaacaggtgctgcaccggtaattgcaaaagcagcaagagaagcaagagcggtagttaaagataaaggagcaaaagaaaaaaagatactgactgttggagttgtaactaagccgttcggttttgaaggtgtgcgacgtatgcgcattgcagagcttggacttgaagagttgcaaaaatacgtagatacacttattgtcattcccaatcaaaatttatttagaattgctaacgagaaaactacatttgctgacgcatttcaactcgccgataatgttctgcatattggcataagaggagtaactgatttgatgatcatgccaggactgattaatcttgattttgctgatatagaaacagtaatgagtgagatgggtaaagcaatgattggtactggagaggcagaaggagaagatagggcaattagtgctggaatgctaccacttattttgaagcttaatagtgctaactccttgcactcgaaaaacttaacttctgatcaagcaataactgcttctgtaaaagatgcgctgcgtttgggttgcgtagctgttgggtttactatatatcctggttctgctaagtgcttcgatatgatggaagaagctcgcgaaattatagctgaggctaagtcttgcggccttgccgtagtgctatggtcttatccacgcggtgaaggaatttccaaagaaggtgaaacagcagttgatgttattgcctatgctgcgcatatagcggctttgctcggtgccaacataataaaagtaaaacttccaaccaatcatctggaaagagaaaaaat------agaaaatattgaatcattatctaaaagaattgaatatgttaaaagatct
gaagctgcagaattcatgaaaaaattgaggcagattttgcgttacatcggttcatgtgatggtgatatggaaaaggggtcacttcgctgtgatgcaaatgtttctgttcgcccaaagggtagtagcacatttggcactcgttgtgaaataaaaaacttaaattcaatacgttatattgtacaagctatagattatgaagcacaaaggcagatcaaaattttggaaagcggaggagaaataagtcaagataccttattgtttgatgtcactttaggaaaaacaaaagtgatgagaagcaaagaagattcaagtgactatagatatttccctgaacctgatttgctacctgttgaaataagccaagacaaaatgcgtgcaaaaggtatgtcactaactaagataccactatttgtttggtctattttactcacgtcatttatgttaattgttgccttaccggtacttgctggtgctataactatgctgctcactgatcgtaatataggtacctccttttttgatcctgctggtggtggtgatcctgtgttatttcaacatctgttttggttttttggtcatccagaagtttacataattatttttcctgcatttggtatcatcagtcagattgtgtcaactttttctcataggccagtatttggttatatgggaatggtttatgctatgataggaatagcaacgtttggcttcatggtttgggctcaccatatgtttactgttgggcttagcgaggatgctgctatattttttgatcccgaactcaatccacgtcttcgctctgctatctttgctgcgcgaaaggaaaatctaccaaaagataaaatagaaacagcaataaaaaatgcagctggtaacgttgctggagaaagttatgaagaaatacaatatgaaggctgcggaccttctggtgctgcacttattgtccatgctctgacaaataatcgcaaccgaactgcttctgagatacgttatatcttttctcgcaaaggcggtaatttgggagaaacaggatgtgtgagttaccttttcgatcatgtaggcttaattgtctataaagcagagggtataaattttgaagatttatttaactatggaattgaattagaagtattgaatgttgaggaaaataacaaagaagaattatatgttataacttgtgaagtaaaagactttggtaaagtacgtgacgctttcggtggtactggaacaggtgctgcaccggtaattgcaaaagcagcaagagaagcaagagcggtagttaaagataaaggagcaaaagaaaaaaagatactgactgttggagttgtaactaagccgttcggttttgaaggtgtgcgacgtatgcgcattgcagagcttggacttgaagagttgcaaaaatacgtagatacacttattgtcattcccaatcaaaatttatttagaattgctaacgagaaaactacatttgctgacgcatttcaactcgccgataatgttctgcatattggcataagaggagtaactgatttgatgatcatgccaggactgattaatcttgattttgctgatatagaaacagtaatgagtgagatgggtaaagcaatgattggtactggagaggcagaaggagaagatagggcaattagtgctggaatgctaccacttattttgaagcttaatagtgctaactccttgcactcgaaaaacttaacttctgatcaagcaataactgcttctgtaaaagatgcgctgcgtttgggttgcgtagctgttgggtttactatatatcctggttctgctaagtgcttcgatatgatggaagaagctcgcgaaattatagctgaggctaagtcttgcggccttgccgtagtgctatggtcttatccacgcggtgaaggaatttccaaagaaggtgaaacagcagttgatgttattgcctatgctgcgcatatagcggctttgctcggtgccaacataataaaagtaaaacttccaaccaatcatctggaaagagaaaaaat------agaaaatattgaatcattatctaaaagaattgaatatgttaaaagatct
gaagctgcagaattcatgaaaaaattgaggcagattttgcgttacatcggttcatgtgatggtgatatggaaaaggggtcacttcgttgtgatgcaaatgtttctgttcgcccaaagggtagtagcacatttggcactcgttgtgaaataaaaaacttaaattcaatacgttatattgtacaagctatagattatgaagcacaaaggcagatcaaaattttggaaagcggaggagaaataagtcaagataccttattgtttgatgtcactttaggaaaaacaaaagtgatgagaagcaaagaagattcaagtgactatagatatttccctgaacctgatttgctacctgttgaaataagccaagacaaaatgcgtgcaaaaggtatgtcactaactaagataccactatttgtttggtctattttactcacgtcatttatgttaattgttgccttaccggtacttgctggtgctataactatgctgctcactgatcgtaatataggtacctccttttttgatcctgctggtggtggtgatcctgtgttatttcaacatctgttttggttttttggtcatccagaagtttacataattatttttcctgcatttggtatcatcagtcagattgtgtcaactttttctcatagaccagtatttggttatatgggaatggtttatgccatgataggaatagcaacgtttggcttcatggtttgggctcaccatatgtttactgttgggcttagcgaggatgctgctatattttttgatcccgaactcaatccacgtcttcgctctgctatctttgctgcgcgaaaggaaaatctaccaaaagataaaatagaaacagcaataaaaaatgcagctggtaacgttgctggagaaagttatgaagaaatacaatatgaaggctgcggaccttctggtgctgcacttattgtccatgctctgacaaataatcgcaaccgaactgcttctgagatacgttatatcttttctcgcaaaggcggtaatttgggagaaacaggatgtgtgagttaccttttcgatcatgtaggcttaattgtctataaagcagagggtatgaattttgaagatttatttaactatggaattgaattagaagtattgaatgttgaggaaaataacaaagaagaattatatgttataacttgtgaagtaaaagactttggtaaagtacgtgacgctttcggtggtactggaacaggtgctgcaccggtaattgcaaaagcagcaagagaagcaagagcggtagttaaagataaaggagcaaaagaaaaaaagatactgactgttggagttgtaactaagccgttcggttttgaaggtgtgcgacgtatgcgcattgcagagcttggacttgaagagttgcaaaaatacgtagatacacttattgtcattcccaatcaaaatttatttagaattgctaacgagaaaactacatttgctgacgcatttcaactcgccgataatgttctgcatattggcataagaggagtaactgatttgatgatcatgccaggactgattaatcttgattttgctgatatagaaacagtaatgagtgagatgggtaaagcaatgattggtactggagaggcagaaggagaagatagggcaattagtgctggaatgctaccacttattttgaagcttaatagtgctaactccttgcactcgaaaaacttaacttctgatcaagcaataactgcttctgtaaaagatgcgctgcgtttgggttgcgtagctgttgggtttactatatatcctggttctgctaagtgcttcgatatgatggaagaagctcgcgaaattatagctgaggctaagtcttgcggccttgccgtagtgctatggtcttatccacgcggtgaaggaatttccaaagaaggtgaaacagcagttgatgttattgcctatgctgcgcatatagcggctttgctcggtgccaacataataaaagtaaaacttccaaccaatcatctggaaagagaaaaaat------agaaaatattgaatcattatctaaaagaattgaatatgttaaaagatct
gaagctgcagaatttatgaaaaaattgaggcagattttacgttacattggctcatgtgatggtgatatggagaagggatcacttcgttgtgatgcaaatgtttctgtgcacccaaaaggcagcagcacatttggcactcgttgtgaaataaaaaatctaaactcaatacgttatattacgcaggctatagattatgaaatacaaaggcagattgaaattttggaaagtgggggagaaataagtcaagataccttattgtttgatgtcgctttgggaaaaacaaaagtgatgcgaaataaagaagatgcaagcgattacagatattttcctgaacctgatttgttgcctgttgaaataagccaggacaaaatgcgtgcaaagggcatgtcattaactaagatgccactatttgtttggtctgttttattaacgtcattcatgttaattgttgctttacctgtgcttgctggtgctataactatgctgctcactgatcgcaacattggtacttccttttttgatcctgccggaggtggtgaccctgtattgtttcaacatctgttttggttttttggtcatccggaagtttacataattatttttcctgcgtttggtatcataagccaagtcgtgtcaactttttctcataggccgatatttggttatatgggaatggtttatgcaatgataggcatagcagtgtttggctttatggtttgggctcaccatatgtttactgttgggcttagtgaagatgctgccatattttttgatcctgaactcaatccacgtcttcgttctgctatatttgctgcacgtaaggaaaatttgccaaaagataaaatagaaacagcaataaaaaacgcaactggcagtgttgcaggagaaaattatgaagaaatacaatatgagggctatggaccttctggcactgcacttattgttcatgctctaacgaataaccgcaaccgaactgcttctgaggtacgttatatattctctcgcaagggtggaaatttgggagaaacaggaagtgttagttaccttttcgatcatgtaggcttaatcgtctataaagcagagggtgtaaattttgaagatttgtttgattacggaatcgaattagaagtgttgaatgttgaggaaaataacaaagaagaattgtacgttataacctgtgaagtaaaagattttggtaaagtgcgtgatgcttttggtggtactggaacaggtgcagcgccagtaattgcgaaagcagcaagagaagcaagagctgcagttaaggataaagcgttaaaagaaaaaaagatactgactgttggagttgtaactaagccatttagctttgaaggtgtgcgtcgtatgcgcattgcagaacttggacttgaggaattacaaaaatacgtggacactctcattgttatcccaaaccaaaacttgtttagaattgccaatgagaaaactacattctctgatgcatttaaacttgctgataatgtcctgcatattggtatcagaggagtgactgatttaatggttatgccggggctcattaatcttgattttgctgatatagaaacagtgatgagcgaaatgggcaaagcaatgattggtactggagaagcggagggagaagatagagcaattagtgctggaatgcttccacttattttaaaacttaatagctccaattctttgcattcaaaaagtctaacttctgatcaggcaataaccgcctctgtgaaagatgcgctgcgtttgggctgtacagccgttggatttaccatatatcctggttctgctaagtgttttgatatgatagaagaggctcgtgaaatcatagctgaggctaagtcctatgggcttgcagtggtgctatggtcttacccacgaggtgagggaatttccaaagaaggtgaaacagcagttgatgttattgcttatgctgcgcacatagcagctttgcttggtgctaacataataaaagtaaaactccctactaaccaattggaaaaagaaaaaatagaagtgggaaatattgagtcgttatccaaaagaattgaatatgtcaagaaatct
gaagctgcagaatttatgaaaaaattgaggcagattttacgttacattggctcatgtgatggtgatatggagaagggatcacttcgttgtgatgcaaatgtttctgtgcacccaaaaggcagcagcacatttggcactcgttgtgaaataaaaaatctaaactcaatacgttatattacgcaggctatagattatgaaatacaaaggcagattgaaattttggaaagtgggggagaaataagtcaagataccttattgtttgatgtcgctttgggaaaaacaaaagtgatgcgaaataaagaagatgcaagcgattacagatattttcctgaacctgatttgttgcctgttgaaataagccaggacaaaatgcgtgcaaagggcatgtcattaactaagatgccactatttgtttggtctgttttattaacgtcattcatgttaattgttgctttacctgtgcttgctggtgctataactatgctgctcactgatcgcaacattggtacttccttttttgatcctgccggaggtggtgaccctgtattgtttcaacatctgttttggttttttggtcatccggaagtttacataattatttttcctgcgtttggtatcataagccaagtcgtgtcaactttttctcataggccgatatttggttatatgggaatggtttatgcaatgataggcatagcagtgtttggctttatggtttgggctcaccatatgtttactgttgggcttagtgaagatgctgccatattttttgatcctgaactcaatccacgtcttcgttctgctatatttgctgcacgtaaggaaaatttgccaaaagataaaatagaaacagcaataaaaaacgcaactggcagtgttgcaggagaaaattatgaagaaatacaatatgagggctatggaccttctggcactgcacttattgttcatgctctaacgaataaccgcaaccgaactgcttctgaggtacgttatatattctctcgcaagggtggaaatttgggagaaacaggaagtgttagttaccttttcgatcatgtaggcttaatcgtctataaagcagagggtgtaaattttgaagatttgtttgattacggaatcgaattagaagtgttgaatgttgaggaaaataacaaagaagaattgtacgttataacctgtgaagtaaaagattttggtaaagtgcgtgatgcttttggtggtactggaacaggtgcagcgccagtaattgcgaaagcagcaagagaagcaagagctgcagttaaggataaagcgttaaaagaaaaaaagatactgactgttggagttgtaactaagccatttagctttgaaggtgtgcgtcgtatgcgcattgcagaacttggacttgaggaattacaaaaatacgtggacactctcattgttatcccaaaccaaaacttgtttagaattgccaatgagaaaactacattctctgatgcatttaaacttgctgataatgtcctgcatattggtatcagaggagtgactgatttaatggttatgccggggctcattaatcttgattttgctgatatagaaacagtgatgagcgaaatgggcaaagcaatgattggtactggagaagcggagggagaagatagagcaattagtgctggaatgcttccacttattttaaaacttaatagctccaattctttgcattcaaaaagtctaacttctgatcaggcaataaccgcctctgtgaaagatgcgctgcgtttgggctgtacagccgttggatttaccatatatcctggttctgctaagtgttttgatatgatagaagaggctcgtgaaatcatagctgaggctaagtcctatgggcttgcagtggtgctatggtcttacccacgaggtgagggaatttccaaagaaggtgaaacagcagttgatgttattgcttatgctgcgcacatagcagctttgcttggtgctaacataataaaagtaaaactccctactaaccaattggaaaaagaaaaaatagaagtgggaaatattgagtcgttatccaaaagaattgaatatgtcaagaaatct
gaagctgcagaattcatgaaaaaattgaggcagattttgcgttacatcggttcatgtgatggtgatatggaaaaggggtcacttcgctgtgatgcaaatgtttctgttcgcccaaagggtagtagcacatttggcactcgttgtgaaataaaaaacttaaattcaatacgttatattgtacaagctatagattatgaagcacaaaggcagatcaaaattttggaaagcggaggagaaataagtcaagataccttattgtttgatgtcactttaggaaaaacaaaagtgatgagaagcaaagaagattcaagtgactatagatatttccctgaacctgatttgctacctgttgaaataagccaagacaaaatgcgtgcaaaaggtatgtcactaactaagataccactatttgtttggtctattttactcacgtcatttatgttaattgttgccttaccggtacttgctggtgctataactatgctgctcactgatcgtaatataggtacctccttttttgatcctgctggtggtggtgatcctgtgttatttcaacatctgttttggttttttggtcatccagaagtttacataattatttttcctgcatttggtatcatcagtcagattgtgtcaactttttctcataggccagtatttggttatatgggaatggtttatgctatgataggaatagcaacgtttggcttcatggtttgggctcaccatatgtttactgttgggcttagcgaggatgctgctatattttttgatcccgaactcaatccacgtcttcgctctgctatctttgctgcgcgaaaggaaaatctaccaaaagataaaatagaaacagcaataaaaaatgcagctggtaacgttgctggagaaagttatgaagaaatacaatatgaaggctgcggaccttctggtgctgcacttattgtccatgctctgacaaataatcgcaaccgaactgcttctgagatacgttatatcttttctcgcaaaggcggtaatttgggagaaacaggatgtgtgagttaccttttcgatcatgtaggcttaattgtctataaagcagagggtataaattttgaagatttatttaactatggaattgaattagaagtattgaatgttgaggaaaataacaaagaagaattatatgttataacttgtgaagtaaaagactttggtaaagtacgtgacgctttcggtggtactggaacaggtgctgcaccggtaattgcaaaagcagcaagagaagcaagagcggtagttaaagataaaggagcaaaagaaaaaaagatactgactgttggagttgtaactaagccgttcggttttgaaggtgtgcgacgtatgcgcattgcagagcttggacttgaagagttgcaaaaatacgtagatacacttattgtcattcccaatcaaaatttatttagaattgctaacgagaaaactacatttgctgacgcatttcaactcgccgataatgttctgcatattggcataagaggagtaactgatttgatgatcatgccaggactgattaatcttgattttgctgatatagaaacagtaatgagtgagatgggtaaagcaatgattggtactggagaggcagaaggagaagatagggcaattagtgctggaatgctaccacttattttgaagcttaatagtgctaactccttgcactcgaaaaacttaacttctgatcaagcaataactgcttctgtaaaagatgcgctgcgtttgggttgcgtagctgttgggtttactatatatcctggttctgctaagtgcttcgatatgatggaagaagctcgcgaaattatagctgaggctaagtcttgcggccttgccgtagtgctatggtcttatccacgcggtgaaggaatttccaaagaaggtgaaacagcagttgatgttattgcctatgctgcgcatatagcggctttgctcggtgccaacataataaaagtaaaacttccaaccaatcatctggaaagagaaaaaat------agaaaatattgaatcattatctaaaagaattgaatatgttaaaagatct
gaagctgcagaattcatgaaaaaattgaggcagattttgcgttacatcggttcatgtgatggtgatatggaaaaggggtcacttcgttgtgatgcaaatgtttctgttcgcccaaagggtagtagcacatttggcactcgttgtgaaataaaaaacttaaattcaatacgttatattgtacaagctatagattatgaagcacaaaggcagatcaaaattttggaaagcggaggagaaataagtcaagataccttattgtttgatgtcactttaggaaaaacaaaagtgatgagaagcaaagaagattcaagtgactatagatatttccctgaacctgatttgctacctgttgaaataagccaagacaaaatgcgtgcaaaaggtatgtcactaactaagataccactatttgtttggtctattttactcacgtcatttatgttaattgttgccttaccggtacttgctggtgctataactatgctgctcactgatcgtaatataggtacctccttttttgatcctgctggtggtggtgatcctgtgttatttcaacatctgttttggttttttggtcatccagaagtttacataattatttttcctgcatttggtatcatcagtcagattgtgtcaactttttctcataggccagtatttggttatatgggaatggtttatgccatgataggaatagcaacgtttggcttcatggtttgggctcaccatatgtttactgttgggcttagcgaggatgctgctatattttttgatcccgaactcaatccacgtcttcgctctgctatctttgctgcgcgaaaggaaaatctaccaaaagataaaatagaaacagcaataaaaaatgcagctggtaacgttgctggagaaagttatgaagaaatacaatatgaaggctgcggaccttctggtgctgcacttattgtccatgctctgacaaataatcgcaaccgaactgcttctgagatacgttatatcttttctcgcaaaggcggtaatttgggagaaacaggatgtgtgagttaccttttcgatcatgtaggcttaattgtctataaagcagagggtatgaattttgaagatttatttaactatggaattgaattagaagtattgaatgttgaggaaaataacaaagaagaattatatgttataacttgtgaagtaaaagactttggtaaagtacgtgacgctttcggtggtactggaaccggtgcagcaccggtaattgcaaaagcagccagagaagcaagagccgcagttaaggatagagcgccaaaagaaaaaaagatattgactgttggagttgtaactaaaccgttcggttttgaaggtgtgcgccgcatgcgcattgcagagcttggacttgaagaattgcaaaaatacgtggatacacttattgtcattccaaatcagaatttatttagaattgcaaatgaaaaaactacattttctgatgcatttaaacttgctgataatgttctgcacattggcatcagaggagtaactgacttgatggtcatgccagggcttattaatcttgattttgctgatatagaaacagtaatgagcgagatgggcaaagcgatgatcggcaccggagaggcagaaggagaagatagagcaattagtgctggaatgctaccacttattttgaagcttaatagtgctaactccttgcactcgaaaaacttaacttctgatcaagcaataactgcttctgtaaaagatgcgctgcgtttgggttgcgtagctgttgggtttactatatatcctggttctgctaagtgcttcgatatgatggaagaagctcgcgaaattatagctgaggctaagtcttgcggccttgccgtagtgctatggtcttatccacgcggtgaaggaatttccaaagaaggtgaaacagcagttgatgttattgcctatgctgcgcatatagcggctttgctcggtgccaacataataaaagtaaaacttccaaccaatcatctggaaagagaaaaaat------agaaaatattgaatcattatctaaaagaattgaatatgttaaaagatct
gaagctgcagaatttatgaaaaaattgaggcagattttacgttacattggctcatgtgatggtgatatggagaagggatcacttcgttgtgatgcaaatgtttctgtgcacccaaaaggcagcagcacatttggcactcgttgtgaaataaaaaatctaaactcaatacgttatattacgcaggctatagattatgaaatacaaaggcagattgaaattttggaaagtgggggagaaataagtcaagataccttattgtttgatgtcgctttgggaaaaacaaaagtgatgcgaaataaagaagatgcaagcgattacagatattttcctgaacctgatttgttgcctgttgaaataagccaggacaaaatgcgtgcaaagggcatgtcattaactaagatgccactatttgtttggtctgttttattaacgtcattcatgttaattgttgctttacctgtgcttgctggtgctataactatgctgctcactgatcgcaacattggtacttccttttttgatcctgccggaggtggtgaccctgtattgtttcaacatctgttttggttttttggtcatccggaagtttacataattatttttcctgcgtttggtatcataagccaagtcgtgtcaactttttctcataggccgatatttggttatatgggaatggtttatgcaatgataggcatagcagtgtttggctttatggtttgggctcaccatatgtttactgttgggcttagtgaagatgctgccatattttttgatcctgaactcaatccacgtcttcgttctgctatatttgctgcacgtaaggaaaatttgccaaaagataaaatagaagcagcaataaaaaacgcaactggcagtgttgcaggagaaaattatgaggaaatacaatatgagggctatggaccttctggcactgcacttattgttcatgctctaacgaataaccgcaaccgaactgcttctgaggtgcgttatatattctctcgcaagggtggaaatttgggagaaacaggaagtgttagttaccttttcgatcatgtaggcttaatcgtctataaagcagagggtgtaaattttgaagatttgtttgattacggaatcgagttagaagtattgaatgttgaggaaaataacaaagaagaattgtacgttataacctgtgaagtaaaagattttggtaaagtgcgtgatgcttttggtggtactggaacaggtgcagcgccagtaattgcgaaagcagcaagagaagcaagagctgcagttaaggataaagcgttaaaagaaaaaaagatactgactgttggagttgtaactaagccatttagctttgaaggtgtgcgtcgtatgcgcattgcagaacttggacttgaggaattacaaaaatacgtggacactctcattgttatcccaaaccaaaacttgtttagaattgccaatgagaaaactacattctctgatgcatttaaacttgctgataatgtcctgcatattggtatcagaggagtgactgatttaatggttatgccggggctcattaatcttgattttgctgatatagaaacagtgatgagcgaaatgggcaaagcaatgattggtactggagaagcggagggagaagatagagcaattagtgctggaatgcttccacttattttaaaacttaatagctccaattctttgcattcaaaaagtctaacttctgatcaggcaataaccgcctctgtgaaagatgcgctgcgtttgggctgtacagccgttggatttaccatatatcctggttctgctaagtgttttgatatgatagaagaggctcgtgaaatcatagctgaggctaagtcctatgggcttgcagtggtgctatggtcttacccacgaggtgagggaatttccaaagaaggtgaaacagcagttgatgttattgcttatgctgcgcacatagcagctttgcttggtgctaacataataaaagtaaaactccctactaaccaattggaaaaagaaaaaatagaagtgggaaatattgagtcgttatccaaaagaattgaatatgtcaagaaatct
gaagctgcagaattcatgaaaaaattgaggcagattttgcgttacatcggttcatgtgatggtgatatggaaaaggggtcacttcgctgtgatgcaaatgtttctgttcgcccaaagggtagtagcacatttggcactcgttgtgaaataaaaaacttaaattcaatacgttatattgtacaagctatagattatgaagcacaaaggcagatcaaaattttggaaagcggaggagaaataagtcaagataccttattgtttgatgtcactttaggaaaaacaaaagtgatgagaagcaaagaagattcaagtgactatagatatttccctgaacctgatttgctacctgttgaaataagccaagacaaaatgcgtgcaaaaggtatgtcactaactaagataccactatttgtttggtctattttactcacgtcatttatgttaattgttgccttaccggtacttgctggtgctataactatgctgctcactgatcgtaatataggtacctccttttttgatcctgctggtggtggtgatcctgtgttatttcaacatctgttttggttttttggtcatccagaagtttacataattatttttcctgcatttggtatcatcagtcagattgtgtcaactttttctcataggccagtatttggttatatgggaatggtttatgccatgataggaatagcaacgtttggcttcatggtttgggctcaccatatgtttactgttgggcttagcgaggatgctgctatattttttgatcccgaactcaatccacgtcttcgctctgctatctttgctgcgcgaaaggaaaatctaccaaaagataaaatagaaacagcaataaaaaatgcagctggtaacgttgctggagaaagttatgaagaaatacaatatgaaggctgcggaccttctggtgctgcacttattgtccatgctctgacaaataatcgcaaccgaactgcttctgagatacgttatatcttttctcgcaaaggcggtaatttgggagaaacaggatgtgtgagttaccttttcgatcatgtaggcttaattgtctataaagcagagggtataaattttgaagatttatttaactatggaattgaattagaagtattgaatgttgaggaaaataacaaagaagaattatatgttataacttgtgaagtaaaagactttggtaaagtacgtgacgctttcggtggtactggaacaggtgctgcaccggtaattgcaaaagcagcaagagaagcaagagcggtagttaaagataaaggagcaaaagaaaaaaagatactgactgttggagttgtaactaagccgttcggttttgaaggtgtgcgacgtatgcgcattgcagagcttggacttgaagagttgcaaaaatacgtagatacacttattgtcattcccaatcaaaatttatttagaattgctaacgagaaaactacatttgctgacgcatttcaactcgccgataatgttctgcatattggcataagaggagtaactgatttgatgatcatgccaggactgattaatcttgattttgctgatatagaaacagtaatgagtgagatgggtaaagcaatgattggtactggagaggcagaaggagaagatagggcaattagtgctggaatgctaccacttattttgaagcttaatagtgctaactccttgcactcgaaaaacttaacttctgatcaagcaataactgcttctgtaaaagatgcgctgcgtttgggttgcgtagctgttgggtttactatatatcctggttctgctaagtgcttcgatatgatggaagaagctcgcgaaattatagctgaggctaagtcttgcggccttgccgtagtgctatggtcttatccacgcggtgaaggaatttccaaagaaggtgaaacagcagttgatgttattgcctatgctgcgcatatagcggctttgctcggtgccaacataataaaagtaaaacttccaaccaatcatctggaaagagaaaaaat------agaaaatattgaatcattatctaaaagaattgaatatgttaaaagatct
gaagctgcagaattcatgaaaaaattgaggcagattttgcgttacatcggttcatgtgatggtgatatggaaaaggggtcacttcgctgtgatgcaaatgtttctgttcgcccaaagggtagtagcacatttggcactcgttgtgaaataaaaaacttaaattcaatacgttatattgtacaagctatagattatgaagcacaaaggcagatcaaaattttggaaagcggaggagaaataagtcaagataccttattgtttgatgtcactttaggaaaaacaaaagtgatgagaagcaaagaagattcaagtgactatagatatttccctgaacctgatttgctacctgttgaaataagccaagacaaaatgcgtgcaaaaggtatgtcactaactaagataccactatttgtttggtctattttactcacgtcatttatgttaattgttgccttaccggtacttgctggtgctataactatgctgctcactgatcgtaatataggtacctccttttttgatcctgctggtggtggtgatcctgtgttatttcaacatctgttttggttttttggtcatccagaagtttacataattatttttcctgcatttggtatcatcagtcagattgtgtcaactttttctcataggccagtatttggttatatgggaatggtttatgccatgataggaatagcaacgtttggcttcatggtttgggctcaccatatgtttactgttgggcttagcgaggatgctgctatattttttgatcccgaactcaatccacgtcttcgctctgctatctttgctgcgcgaaaggaaaatctaccaaaagataaaatagaaacagcaataaaaaatgcagctggtaacgttgctggagaaagttatgaagaaatacaatatgaaggctgcggaccttctggtgctgcacttattgtccatgctctgacaaataatcgcaaccgaactgcttctgagatacgttatatcttttctcgcaaaggcggtaatttgggagaaacaggatgtgtgagttaccttttcgatcatgtaggcttaattgtctataaagcagagggtataaattttgaagatttatttaactatggaattgaattagaagtattgaatgttgaggaaaataacaaagaagaattatatgttataacttgtgaagtaaaagactttggtaaagtacgtgacgctttcggtggtactggaacaggtgctgcaccggtaattgcaaaagcagcaagagaagcaagagcggtagttaaagataaaggagcaaaagaaaaaaagatactgactgttggagttgtaactaagccgttcggttttgaaggtgtgcgacgtatgcgcattgcagagcttggacttgaagagttgcaaaaatacgtagatacacttattgtcattcccaatcaaaatttatttagaattgctaacgagaaaactacatttgctgacgcatttcaactcgccgataatgttctgcatattggcataagaggagtaactgatttgatgatcatgccaggactgattaatcttgattttgctgatatagaaacagtaatgagtgagatgggtaaagcaatgattggtactggagaggcagaaggagaagatagggcaattagtgctggaatgctaccacttattttgaagcttaatagtgctaactccttgcactcgaaaaacttaacttctgatcaagcaataactgcttctgtaaaagatgcgctgcgtttgggttgcgtagctgttgggtttactatatatcctggttctgctaagtgcttcgatatgatggaagaagctcgcgaaattatagctgaggctaagtcttgcggccttgccgtagtgctatggtcttatccacgcggtgaaggaatttccaaagaaggtgaaacagcagttgatgttattgcctatgctgcgcatatagcggctttgctcggtgccaacataataaaagtaaaacttccaaccaatcatctggaaagagaaaaaat------agaaaatattgaatcattatctaaaagaattgaatatgttaaaagatct
gaagctgcagaattcatgaaaaaattgaggcagattttgcgttacatcggttcatgtgatggtgatatggaaaaggggtcacttcgctgtgatgcaaatgtttctgttcgcccaaagggtagtagcacatttggcactcgttgtgaaataaaaaacttaaattcaatacgttatattgtacaagctatagattatgaagcacaaaggcagatcaaaattttggaaagcggaggagaaataagtcaagataccttattgtttgatgtcactttaggaaaaacaaaagtgatgagaagcaaagaagattcaagtgactatagatatttccctgaacctgatttgctacctgttgaaataagccaagacaaaatgcgtgcaaaaggtatgtcactaactaagataccactatttgtttggtctattttactcacgtcatttatgttaattgttgccttaccggtacttgctggtgctataactatgctgctcactgatcgtaatataggtacctccttttttgatcctgctggtggtggtgatcctgtgttatttcaacatctgttttggttttttggtcatccagaagtttacataattatttttcctgcatttggtatcatcagtcagattgtgtcaactttttctcataggccagtatttggttatatgggaatggtttatgccatgataggaatagcaacgtttggcttcatggtttgggctcaccatatgtttactgttgggcttagcgaggatgctgctatattttttgatcccgaactcaatccacgtcttcgctctgctatctttgctgcgcgaaaggaaaatctaccaaaagataaaatagaaacagcaataaaaaatgcagctggtaacgttgctggagaaagttatgaagaaatacaatatgaaggctgcggaccttctggtgctgcacttattgtccatgctctgacaaataatcgcaaccgaactgcttctgagatacgttatatcttttctcgcaaaggcggtaatttgggagaaacaggatgtgtgagttaccttttcgatcatgtaggcttaattgtctataaagcagagggtataaattttgaagatttatttaactatggaattgaattagaagtattgaatgttgaggaaaataacaaagaagaattatatgttataacttgtgaagtaaaagactttggtaaagtacgtgacgctttcggtggtactggaacaggtgctgcaccggtaattgcaaaagcagcaagagaagcaagagcggtagttaaagataaaggagcaaaagaaaaaaagatactgactgttggagttgtaactaagccgttcggttttgaaggtgtgcgacgtatgcgcattgcagagcttggacttgaagagttgcaaaaatacgtagatacacttattgtcattcccaatcaaaatttatttagaattgctaacgagaaaactacatttgctgacgcatttcaactcgccgataatgttctgcatattggcataagaggagtaactgatttgatgatcatgccaggactgattaatcttgattttgctgatatagaaacagtaatgagtgagatgggtaaagcaatgattggtactggagaggcagaaggagaagatagggcaattagtgctggaatgctaccacttattttgaagcttaatagtgctaactccttgcactcgaaaaacttaacttctgatcaagcaataactgcttctgtaaaagatgcgctgcgtttgggttgcgtagctgttgggtttactatatatcctggttctgctaagtgcttcgatatgatggaagaagctcgcgaaattatagctgaggctaagtcttgcggccttgccgtagtgctatggtcttatccacgcggtgaaggaatttccaaagaaggtgaaacagcagttgatgttattgcctatgctgcgcatatagcggctttgctcggtgccaacataataaaagtaaaacttccaaccaatcatctggaaagagaaaaaat------agaaaatattgaatcattatctaaaagaattgaatatgttaaaagatct
gaagctgcagaattcatgaaaaaattgaggcagattttgcgttacatcggttcatgtgatggtgatatggaaaaggggtcacttcgctgtgatgcaaatgtttctgttcgcccaaagggtagtagcacatttggcactcgttgtgaaataaaaaacttaaattcaatacgttatattgtacaagctatagattatgaagcacaaaggcagatcaaaattttggaaagcggaggagaaataagtcaagataccttattgtttgatgtcactttaggaaaaacaaaagtgatgagaagcaaagaagattcaagtgactatagatatttccctgaacctgatttgctacctgttgaaataagccaagacaaaatgcgtgcaaaaggtatgtcactaactaagataccactatttgtttggtctattttactcacgtcatttatgttaattgttgccttaccggtacttgctggtgctataactatgctgctcactgatcgtaatataggtacctccttttttgatcctgctggtggtggtgatcctgtgttatttcaacatctgttttggttttttggtcatccagaagtttacataattatttttcctgcatttggtatcatcagtcagattgtgtcaactttttctcataggccagtatttggttatatgggaatggtttatgccatgataggaatagcaacgtttggcttcatggtttgggctcaccatatgtttactgttgggcttagcgaggatgctgctatattttttgatcccgaactcaatccacgtcttcgctctgctatctttgctgcgcgaaaggaaaatctaccaaaagataaaatagaaacagcaataaaaaatgcagctggtaacgttgctggagaaagttatgaagaaatacaatatgaaggctgcggaccttctggtgctgcacttattgtccatgctctgacaaataatcgcaaccgaactgcttctgagatacgttatatcttttctcgcaaaggcggtaatttgggagaaacaggatgtgtgagttaccttttcgatcatgtaggcttaattgtctataaagcagagggtataaattttgaagatttatttaactatggaattgaattagaagtattgaatgttgaggaaaataacaaagaagaattatatgttataacttgtgaagtaaaagactttggtaaagtacgtgacgctttcggtggtactggaacaggtgctgcaccggtaattgcaaaagcagcaagagaagcaagagcggtagttaaagataaaggagcaaaagaaaaaaagatactgactgttggagttgtaactaagccgttcggttttgaaggtgtgcgacgtatgcgcattgcagagcttggacttgaagagttgcaaaaatacgtagatacacttattgtcattcccaatcaaaatttatttagaattgctaacgagaaaactacatttgctgacgcatttcaactcgccgataatgttctgcatattggcataagaggagtaactgatttgatgatcatgccaggactgattaatcttgattttgctgatatagaaacagtaatgagtgagatgggtaaagcaatgattggtactggagaggcagaaggagaagatagggcaattagtgctggaatgctaccacttattttgaagcttaatagtgctaactccttgcactcgaaaaacttaacttctgatcaagcaataactgcttctgtaaaagatgcgctgcgtttgggttgcgtagctgttgggtttactatatatcctggttctgctaagtgcttcgatatgatggaagaagctcgcgaaattatagctgaggctaagtcttgcggccttgccgtagtgctatggtcttatccacgcggtgaaggaatttccaaagaaggtgaaacagcagttgatgttattgcctatgctgcgcatatagcggctttgctcggtgccaacataataaaagtaaaacttccaaccaatcatctggaaagagaaaaaat------agaaaatattgaatcattatctaaaagaattgaatatgttaaaagatct
gaagctgcagaattcatgaaaaaattgaggcagattttgcgttacatcggttcatgtgatggtgatatggaaaaggggtcacttcgctgtgatgcaaatgtttctgttcgcccaaagggtagtagcacatttggcactcgttgtgaaataaaaaacttaaattcaatacgttatattgtacaagctatagattatgaagcacaaaggcagatcaaaattttggaaagcggaggagaaataagtcaagataccttattgtttgatgtcactttaggaaaaacaaaagtgatgagaagcaaagaagattcaagtgactatagatatttccctgaacctgatttgctacctgttgaaataagccaagacaaaatgcgtgcaaaaggtatgtcactaactaagataccactatttgtttggtctattttactcacgtcatttatgttaattgttgccttaccggtacttgctggtgctataactatgctgctcactgatcgtaatataggtacctccttttttgatcctgctggtggtggtgatcctgtgttatttcaacatctgttttggttttttggtcatccagaagtttacataattatttttcctgcatttggtatcatcagtcagattgtgtcaactttttctcataggccagtatttggttatatgggaatggtttatgccatgataggaatagcaacgtttggcttcatggtttgggctcaccatatgtttactgttgggcttagcgaggatgctgctatattttttgatcccgaactcaatccacgtcttcgctctgctatctttgctgcgcgaaaggaaaatctaccaaaagataaaatagaaacagcaataaaaaatgcagctggtaacgttgctggagaaagttatgaagaaatacaatatgaaggctgcggaccttctggtgctgcacttattgtccatgctctgacaaataatcgcaaccgaactgcttctgagatacgttatatcttttctcgcaaaggcggtaatttgggagaaacaggatgtgtgagttaccttttcgatcatgtaggcttaattgtctataaagcagagggtataaattttgaagatttatttaactatggaattgaattagaagtattgaatgttgaggaaaataacaaagaagaattatatgttataacttgtgaagtaaaagactttggtaaagtacgtgacgctttcggtggtactggaacaggtgctgcaccggtaattgcaaaagcagcaagagaagcaagagcggtagttaaagataaaggagcaaaagaaaaaaagatactgactgttggagttgtaactaagccgttcggttttgaaggtgtgcgacgtatgcgcattgcagagcttggacttgaagagttgcaaaaatacgtagatacacttattgtcattcccaatcaaaatttatttagaattgctaacgagaaaactacatttgctgacgcatttcaactcgccgataatgttctgcatattggcataagaggagtaactgatttgatgatcatgccaggactgattaatcttgattttgctgatatagaaacagtaatgagtgagatgggtaaagcaatgattggtactggagaggcagaaggagaagatagggcaattagtgctggaatgctaccacttattttgaagcttaatagtgctaactccttgcactcgaaaaacttaacttctgatcaagcaataactgcttctgtaaaagatgcgctgcgtttgggttgcgtagctgttgggtttactatatatcctggttctgctaagtgcttcgatatgatggaagaagctcgcgaaattatagctgaggctaagtcttgcggccttgccgtagtgctatggtcttatccacgcggtgaaggaatttccaaagaaggtgaaacagcagttgatgttattgcctatgctgcgcatatagcggctttgctcggtgccaacataataaaagtaaaacttccaaccaatcatctggaaagagaaaaaat------agaaaatattgaatcattatctaaaagaattgaatatgttaaaagatct
gaagctgcagaatttatgaaaaaattgaggcagattttacgttacattggctcatgtgatggtgatatggagaagggatcacttcgttgtgatgcaaatgtttctgtgcgcccaaaaggcagcagcacatttggcactcgttgtgaaataaaaaatctaaactcaatacgttatattacgcaggctatagattatgaaatacaaaggcagattgaaattttggaaagtgggggagaaataagtcaagataccttattgtttgatgtcgctttgggaaaaacaaaagtgatgcgaaataaagaagatgcaagcgattacagatattttcctgaacctgatttgttgcctgttgaaataagccaggacaaaatgcgtgcaaagggcatgtcattaactaagatgccactatttgtttggtctgttttattaacgtcattcatgttaattgttgctttacctgtgcttgctggtgctataactatgctgctcactgatcgcaacattggtacttccttttttgatcctgccggaggtggtgaccctgtattgtttcaacatctgttttggttttttggtcatccggaagtttacataattatttttcctgcgtttggtatcataagccaagtcgtgtcaactttttctcataggccgatatttggttatatgggaatggtttatgcaatgataggcatagcagtgtttggctttatggtttgggctcaccatatgtttactgttgggcttagtgaagatgctgccatattttttgatcctgaactcaatccacgtcttcgttctgctatatttgctgcacgtaaggaaaatttgccaaaagataaaatagaaacagcaataaaaaacgcaactggcagtgttgcaggagaaaattatgaagaaatacaatatgagggctatggaccttctggcactgcacttattgttcatgctctaacgaataaccgcaaccgaactgcttctgaggtacgttatatattctctcgcaagggtggaaatttgggagaaacaggaagtgttagttaccttttcgatcatgtaggcttaatcgtctataaagcagagggtgtaaattttgaagatttgtttgattacggaatcgaattagaagtgttgaatgttgaggaaaataacaaagaagaattgtacgttataacctgtgaagtaaaagattttggtaaagtgcgtgatgcttttggtggcactggaacaggtgcagcaccagtaattgcgaaagcagcaagagaagcaagagctgcagttaaggataaaacgttaaaagaaaaaaagatactgactgttggagttgtaaccaagccatttagctttgaaggtgtgcgtcgtatgcgcattgcagaacttggacttgaggaattacaaaaatacgtggacactctcattgttatcccaaaccaaaacttgtttagaattgccaatgagaaaactacattctctgatgcatttaaacttgctgataatgtcctgcatattggtatcagaggagtgactgatttaatggttatgccggggctcattaatcttgattttgctgatatagaaacagtaatgagcgaaatgggcaaagcaatgattggtactggagaagcggagggagaagatagagcaattagtgctggaatgcttccacttattttaaaacttaatagctccaattctttgcattcaaaaagtctaacttctgatcaggcaataaccgcctctgtgaaagatgcgctgcgtttgggctgtacagccgttggatttaccatatatcctggttctgctaagtgttttgatatgatagaagaggctcgtgaaatcatagctgaggctaagtcctatgggcttgcagtggtgctatggtcttacccacgaggtgagggaatttccaaagaaggtgaaacagcagttgatgttattgcttatgctgcgcacatagcagctttgcttggtgctaacataataaaagtaaaactccctactaaccaattggaaaaagaaaaaatagaagtgggaaatattgagtcgttatccaaaagaattgaatatgtcaagaaatct
gaagctgcagaattcatgaaaaaattgaggcagattttgcgttacatcggttcatgtgatggtgatatggaaaaggggtcacttcgctgtgatgcaaatgtttctgttcgcccaaagggtagtagcacatttggcactcgttgtgaaataaaaaacttaaattcaatacgttatattgtacaagctatagattatgaagcacaaaggcagatcaaaattttggaaagcggaggagaaataagtcaagataccttattgtttgatgtcactttaggaaaaacaaaagtgatgagaagcaaagaagattcaagtgactatagatatttccctgaacctgatttgctacctgttgaaataagccaagacaaaatgcgtgcaaaaggtatgtcactaactaagataccactatttgtttggtctattttactcacgtcatttatgttaattgttgccttaccggtacttgctggtgctataactatgctgctcactgatcgtaatataggtacctccttttttgatcctgctggtggtggtgatcctgtgttatttcaacatctgttttggttttttggtcatccagaagtttacataattatttttcctgcatttggtatcatcagtcagattgtgtcaactttttctcataggccagtatttggttatatgggaatggtttatgccatgataggaatagcaacgtttggcttcatggtttgggctcaccatatgtttactgttgggcttagcgaggatgctgctatattttttgatcccgaactcaatccacgtcttcgctctgctatctttgctgcgcgaaaggaaaatctaccaaaagataaaatagaaacagcaataaaaaatgcagctggtaacgttgctggagaaagttatgaagaaatacaatatgaaggctgcggaccttctggtgctgcacttattgtccatgctctgacaaataatcgcaaccgaactgcttctgagatacgttatatcttttctcgcaaaggcggtaatttgggagaaacaggatgtgtgagttaccttttcgatcatgtaggcttaattgtctataaagcagagggtataaattttgaagatttatttaactatggaattgaattagaagtattgaatgttgaggaaaataacaaagaagaattatatgttataacttgtgaagtaaaagactttggtaaagtacgtgacgctttcggtggtactggaacaggtgctgcaccggtaattgcaaaagcagcaagagaagcaagagcggtagttaaagataaaggagcaaaagaaaaaaagatactgactgttggagttgtaactaagccgttcggttttgaaggtgtgcgacgtatgcgcattgcagagcttggacttgaagagttgcaaaaatacgtagatacacttattgtcattcccaatcaaaatttatttagaattgctaacgagaaaactacatttgctgacgcatttcaactcgccgataatgttctgcatattggcataagaggagtaactgatttgatgatcatgccaggactgattaatcttgattttgctgatatagaaacagtaatgagtgagatgggtaaagcaatgattggtactggagaggcagaaggagaagatagggcaattagtgctggaatgctaccacttattttgaagcttaatagtgctaactccttgcactcgaaaaacttaacttctgatcaagcaataactgcttctgtaaaagatgcgctgcgtttgggttgcgtagctgttgggtttactatatatcctggttctgctaagtgcttcgatatgatggaagaagctcgcgaaattatagctgaggctaagtcttgcggccttgccgtagtgctatggtcttatccacgcggtgaaggaatttccaaagaaggtgaaacagcagttgatgttattgcctatgctgcgcatatagcggctttgctcggtgccaacataataaaagtaaaacttccaaccaatcatctggaaagagaaaaaat------agaaaatattgaatcattatctaaaagaattgaatatgttaaaagatct
gaagctgcagaatttatgaaaaaattgaggcagattttacgttacattggctcatgtgatggtgatatggagaagggatcacttcgttgtgatgcaaatgtttctgtgcgcccaaaaggcagcagcacatttggcactcgttgtgaaataaaaaatctaaactcaatacgttatattacgcaggctatagattatgaaatacaaaggcagattgaaattttggaaagtgggggagaaataagtcaagataccttattgtttgatgtcgctttgggaaaaacaaaagtgatgcgcaataaagaagatgcaagcgattacagatattttcctgaacctgatttgttgcctgttgaaataagccaggacaaaatgcgtgcaaagggcatgtcattaactaagatgccactatttgtttggtctgttttattaacgtcattcatgttaattgttgctttacckgtgcttgctggtgctataactatgctgctcactgatcgcaacattggtacttccttttttgatcctgccggaggtggtgaccctgtattgtttcaacatctgttttggttttttggtcatccggaagtttacataattatttttcctgcgtttggtatcataagccaartcgtgtcaactttttctcataggccgatatttggttatatgggaatggtttatgcaatgataggcatagcagtgtttggctttatggtttgggctcaccatatgtttactgttgggcttagtgaagatgctgccatattttttgatcctgaactcaatccacgtcttcgttctgctatatttgctgcacgtaaggaaaatttgccaaaagataaaatagaaacagcaataaaaaacgcaactggcagtgttgcaggagaaaattatgaggaaatacaatatgagggctatggaccttctggcactgcacttattgttcatgctctaacgaataaccgcaaccgaactgcttctgaggtacgttatatattctctcgcaagggtggaaatttgggagaaacaggaagtgttagttaccttttcgatcatgtaggcttaatcgtctataaagcagagggtgtaaattttgaagatttgtttgattacggaatcgaattagaagtattgaatgttgaggaaaataacaaagaagaattgtacgttataacctgtgaagtaaaagattttggtaaagtgcgtgatgcttttggtggcactggaacaggtgcagcrccagtaattgcaaaagcagcaagagaagcaagagctgcagttaaggataaaacgttaaaagaaaaaaagatactgactgttggagttgtaaccaagccatttagctttgaaggtgtgcgtcgtatgcgcattgcagaacttggacttgaggaattacaaaaatacgtggacactctcattgttatcccaaaccaaaacttgtttagaattgccaatgagaaaactacattctctgatgcatttaaacttgctgataatgtcctgcatattggtatcagaggagtgactgatttaatggttatgccggggctcattaatcttgattttgctgatatagaaacagtratgagcgaaatgggcaaagcaatgattggtactggagaagcggagggagaagatagagcaattagtgctggaatgcttccacttattttaaaacttaatagctccaattctttgcattcaaaaagtctaacttctgatcaggcaataaccgcctctgtgaaagatgcgctgcgtttgggctgtacagccgttggatttaccatatatcctggttctgctaagtgttttgatatgatagaagaggctcgtgaaatcatagctgaggctaagtcctatgggcttgcagtggtgctatggtcttacccacgaggtgagggaatttccaaagaaggtgaaacagcagttgatgttattgcttatgctgcgcacatagcagctttgcttggtgctaacataataaaagtaaaactccctactaaccaattggaaaaagaaaaaatagaagtgggaaatattgagtcgttatccaaaagaattgaatatgtcaagaaatct
gaagctgcagaatttatgaaaaaattgaggcagattttacgttacattggctcatgtgatggtgatatggagaagggatcacttcgttgtgatgcaaatgtttctgtgcgyccaaaaggcagcagcacatttggcactcgttgtgaaataaaaaatctaaactcaatacgttatattacgcaggctatagattatgaaatacaaaggcagattgaaattttggaaagtgggggagaaataagtcaagacaccttattgtttgatgtcgctttgggaaaaacaaaagtgatgcgcaataaagaagatgcaagcgattacagatattttcctgaacctgatttgttgcctgttgaaataagccaggacaaaatgcgtgyaaagggyatgtcattaactaagatgccactatttgtttggtctgttttattaacgtcattcatgytaattgttgctttacckgtgcttgctggtgctataactatgctgctcactgatcgcaacattggtacttcyttttttgatcctgccggaggtggtgaccctgtattgtttcaacatctrttttggttttttggtcatccggaagtttacataattatttttcctgcgtttggtatcataagccaartcgtgtcaactttttctcataggccgatatttggttatatgggaatggtytatgcaatgataggcatagcagtgtttggctttatggtttgggctcaccatatgtttactgttgggcttagtgaagatgctgccatattttttgatcctgaactcaatccacgycttcgttctgctatatttgctgcacgtaaggaaaatttgccaaaagataaaatagaarcagcaataaaaaacgcaactggcagtgttgcaggagaaaattatgaggaaatacaatatgagggctatggaccttctggcactgcacttattgttcatgctctaacgaataaccgcaaccgaactgcttctgaggtrcgttatatattctctcgcaagggtggaaayttgggagaaacaggaagtgttagttaccttttcgatcatgtaggcttmatmgtctataaagcagagggkgtaaattttgaagatttgtttgattacggaatcgaattagaagtattgaatgttgaggaaaataacaaagaagaattgtacgttataacctgtgaagtaaaagattttggtaaagtgcgtgatgcttttggtggcactggaacaggtgcagcgccagtaattgcgaaagcagcaagagaagcaagagctgcagttaaggataaaacgttaaaagaaaaaaagatactgactgttggagttgtaaccaagccatttagctttgaaggtgtgcgtcgtatgcgcattgcagaacttggacttgaggaattacaaaaatacgtggacactctcattgttatcccaaaccaaaacttgtttagaattgccaatgagaaaactacattctctgatgcatttaaacttgctgataatgtcctgcatattggtatcagaggagtgactgatttaatggttatgccggggctcattaatcttgattttgctgatatagaaacagtgatgagcgaaatgggcaaagcaatgattggtactggagaagcggagggagaagatagagcaattagtgctggaatgcttccacttattttaaaacttaatagctccaattctttgcattcaaaaagtctaacttctgatcaggcaataaccgcctctgtgaaagatgcgctgcgtttgggctgtacagccgttggatttaccatatatcctggttctgctaagtgttttgatatgatagaagaggctcgtgaaatcatagctgaggctaagtcctatgggcttgcagtggtgctatggtcttacccacgaggtgagggaatttccaaagaaggtgaaacagcagttgatgttattgcttatgctgcgcacatagcagctttgcttggtgctaacataataaaagtaaaactccctactaaccaattggaaaaagaaaaaatagaagtgggaaatattgagtcgttatccaaaagaattgaatatgtcaagaaatct
gaagctgcagaattcatgaaaaaattgaggcagattttgtgttacatcggttcatgtgatggtgatatggaaaaggggtcacttcgctgtgatgcaaatgtttctgttcgcccaaagggcagtagcacatttggcactcgttgtgaaataaaaaacttaaattcaatacgttatattgtacaagctatagattatgaagcacaaaggcagatcaaaattttggaaagcggaggagaaataagtcaagataccttattgtttgatgtcactttaggaaaaacaaaagtgatgagaagcaaagaagattcaagtgactatagatatttccctgagcctgatttattacctgttgaggtaagccagaagaaaatgcgtgcaaaaggtacgtcactcactaagataccactatttgtttggtctattttactcacgtcatttatgttaattgttgccttaccggtacttgctggtgctataactatgctgctcactgatcgtaatataggtacctccttttttgatcctgctggtggtggtgatcctgtgttatttcaacatctgttttggttttttggtcatccagaagtttacataattatttttcctgcatttggtatcatcagtcagattgtgtcaactttttctcataggccagtatttggttatatgggaatgatttatgctatgataggaatagcaacgtttggcttcatggtttgggctcaccatatgtttactgttgggcttagcgaggatgctgctatattttttgatcccgaactcaatccacgtcttcgctctgctatctttgctgcgcgaaaggaaaatctaccaaaagataaaatagaaacagcaataaaaaatgcagctggtaacgttgctggagaaagttatgaagaaatacaatatgaaggctgcggaccttctggtgctgcacttattgtccatgctctgacaaataatcgcaaccgaactgcttctgagatacgttatatcttttctcgcaaaggcggtaatttgggagaaacaggatgtgtgagttaccttttcgatcatgtaggcttaattgtctataaagcagagggtataaattttgaagatttatttaattatggaattgaattagaaatattgaatgttgaggaaaataacaaagaagaattatatgttataacttgtgaagtaaaagactttggtaaagtacgtgacgctttcggtggtactggaacaggtgctgcaccggtaattgcaaaggcagccagagaagcaagagctacagttaaagataaaggactaaaagaaaaaaagatactgactgttggagttgtaactaaaccgttcggttttgaaggtgtgcgtcgtatgcgtattgcagagcttggacttgaagagttgcaaaaatacgtagatacacttattgtcattcccaatcaaaacttatttagaattgctaatgacaaaactacatttgctgatgcatttaaactcgctgataatgttctacatattggcatcagaggagtaactgatttaatggttatgccaggactgattaatcttgattttgctgatatagaaacagtaatgagtgagatgggtaaggcaatgattggtactggggaggcagaaggagaagatagggctattagtgctggaatgctaccacttattttgaagcttaatagcgctaactctttgcattcgaaaatcctaacttctgatcaagcaataactgcttctgtaaaagatgcgctgcgtttgggttgcgtagctgttgggtttactatatatcctggttctgctaagtgcttcgatatgatggaagaagctcgcgaaattatagctgaggctaagtcttgcggccttgccgtagtgctatggtcctatccacgcggtgaaggaatttccaaagaaggcgaaacagcagttgatgttattgcctatgctgcgcacatagcagctttacttggcgctaatataatcaaagtaaaacttccaattaactatttggaaagggagaaaatagaaacagaaaatattgagtcattatctaaaagaattgaatatgttaaaagatct
gaagctgcagaattcatgaaaaaattgaggcagattttgcgttacatcggttcatgtgatggtgatatggaaaaggggtcacttcgctgtgatgcaaatgtttctgttcgcccaaagggtagtagcacatttggcactcgttgtgaaataaaaaacttaaattcaatacgttatattgtacaagctatagattatgaagcacaaaggcagatcaaaattttggaaagcggaggagaaataagtcaagataccttattgtttgatgtcactttaggaaaaacaaaagtgatgagaagcaaagaagattcaagtgactatagatatttccctgaacctgatttgctacctgttgaaataagccaagacaaaatgcgtgcaaaaggtatgtcgctcactaagatgccactatttgtttggtctgttttactaacgtcatttatgttaattgttgccttaccggtacttgctggtgctataactatgctgctaacagatcgcaatattggtacttccttttttgatcctgctggtggcggtgatcctgtgttatttcaacacctgttttggttttttggtcatccagaagtttacataattatttttcctgcatttggcatcataagccaagtcgtatcaactttttcccataggccagtatttggctataaagggatggtttatgctatgataggtatagcagcatttggctttatggtttgggctcatcatatgtttactgttgggcttagcgaagatgctgctatattttttgatcccgaactcaatccacgtcttcgctctgctatctttgctgcgcgaaaggaaaatctaccaaaagataaaatagaaacagcaataaaaaatgcagctggtaacgttgctggagaaagttatgaagaaatacaatatgaaggctgcggaccttctggtgctgcacttattgtccatgctctgacaaataatcgcaaccgaactgcttctgagatacgttatatcttttctcgcaaaggcggtaatttgggagaaacaggatgtgtgagttaccttttcgatcatgtaggcttaattgtctataaagcagagggtgtggattttgatgatttatttaactatggaattgaattagaagtattgaatgttgagaaaaataacaaagaagaattgtatgttataacttgtgaagtaaaagactttggtaaagtacgtgatactttcggtggtactggaacaggtgctgcaccggtaattgcaaaagcagccagagaagcaagagcggtagttaaagataaaggagcaaaagaaaaaaagatactgactgttggagttgtaactaagccgttcggttttgaaggtgtgcgacgtatgcgcattgcagagcttggacttgaagagttgcaaaaatacgtagatacacttatcgtcattcccaatcaaaatttatttagaattgctaacgagaaaactacatttgctgacgcatttcaactcgccgataatgttctgcatattggcataagaggagtaactgatttgatgatcatgccaggactgattaatcttgattttgctgatatagaaacagtaatgagtgagatgggtaaagcaatgattggtactggagaggcagaaggagaagatagggcaattagtgctggaatgcttccacttattttgaagcttaatagtgccaactccttacactcaaaaagcttaacttctgatcaagcaataactgcctctgtaaaagatgcgctgcgtttgggctgcatggctgttgggtttactatatatcctggttctgctaaatgttttgatatgatggaagaagctcgcgaaattatagctgaggctaaatcttgtggccttgctgtagtgctatggtcttatccacgtggtgaagggatttcaaaagaaggtgaaacagcagttgatgtcattgcttatgctgcgcatatagcggctttgctcggtgccaacataataaaagtaaaacttccaaccaaccatctggaaagagaaaaaat------agaaaatattgaatcattattcaaaagaattgaatatattaaaaagtct
gaagctgcagaattcatgaaaaaattgaggcagattttgcgttacatcggttcatgtgatggtgatatggaaaaggggtcacttcgctgtgatgcaaatgtttctgttcgcccaaagggtagtagcacatttggcactcgttgtgaaataaaaaacttaaattcaatacgttatattgtacaagctatagattatgaagcacaaaggcagatcaaaatcttggaaagcggaggagaaataagtcaagataccttattgtttgatgtcactttaggaaaaacaaaagtgatgagaagcaaagaagattcaagtgactatagatatttccctgaacctgatttgctacctgttgaaataagccaagacaaaatgcgtgcaaaaggtatgtcactcactaaaatgccactatttgtttggtctgttttactaacgtcatttatgttaattgttgccttaccggtacttgctggtgctataactatgctgctaactgatcgcaatattggtacttccttttttgatcctgctggtggcggtgatcctgtgttatttcaacacctgttttggttttttggtcatccagaagtttacataattatttttcctgcatttggcattataagccaagtcgtgtcaactttttcccataggccagtatttggctataaagggatggtttatgctatgataggtatagcagcatttggctttatggtttgggctcatcatatgtttactgttgggcttagcgaggatgctgctatattttttgatcccgaactcaatccacgtcttcgctctgctatctttgctgcgcgaaaggaaaatctaccaaaagataaaatagaaacagcaataaaaaatgcagctggtaacgttgctggagaaagttatgaagaaatacaatatgaaggctgcggaccttctggtgctgcacttattgtccatgctctgacaaataatcgcaaccgaactgcttctgagatacgttatatcttttctcgcaaaggcggtaatttgggagaaacaggatgtgtgagttaccttttcgatcatgtaggcttaattgtctataaagcagagggtgtggattttgatgatttatttaactatggaattgaattagaagtattgaatgttgagaaaaataacaaagaagaattgtatgttataacttgtgaagtaaaagactttggtaaagtacgtgatactttcggtggtactggaacaggtgctgcaccggtaattgcaaaagcagccagagaagcaagagcggtagttaaagataaaggagcaaaagaaaaaaagatactgactgttggagttgtaactaagccgttcggttttgaaggtgtgcgacgtatgcgcattgcagagcttggacttgaagagttgcaaaaatacgtagatacacttatcgtcattcccaatcaaaatttatttagaattgctaacgagaaaactacatttgctgacgcatttcaactcgccgataatgttctgcatattggcataagaggagtaactgatttgatgatcatgccaggactgattaatcttgattttgctgatatagaaacagtaatgagtgagatgggtaaagcaatgattggtactggagaggcagaaggagaagatagggcaattagtgctggaatgctaccacttattttgaagcttaatagcgctaactctttgcactcaaaaagcttaacttcagatcaagcaataactgcctctgtaaaagatgcgctgcgtttgggctgcatggctgttgggtttactatatatcctggttctgctaagtgttttgatatgatggaagaagctcgcaaaattatagctgaggctaaatcttgtggccttgttgtagtgctatggtcttatccacgtggtgaaggggtttccaaagaaggtgaaacagcagttgatgtgattgcctatgctgcgcatatagcggctttgctcggtgccaacataataaaagtaaaacttccaaccaatcatctggaaagagaaaaaat------agaaaatattgaatcattatctaaaagaattgaatatattaaaaagtct
gaagctgcagaattcatgaaaaaattgaggcagattttacgttatattggctcatgtgatggcgatatggaaaaggggtcacttcgttgtgatgcgaatgtttctgtgcgcccaaaaggcagcagtacattcggcactcgttgtgaaataaaaaacctaaattcaatacgttacattacgcaggctatagattatgaaatacaaaggcagattgagattttggaaagtgggggagaaataagtcaagataccttattgtttgatgtcgctttgggaaaaacaaaagtgatgcgaaataaagaagatgcaagcgattacagatattttcccgaacctgatttattgcctgttgaagtaagccaggacaaaatgcgtgcaaagggcatgtcattaactaagatgccactatttgtttggtctgttttattaacgtcattcatgttaattgtcgctttaccggtgctcgctggtgctataactatgctgcttactgatcgcaatattggtacttccttttttgatcctgccggaggtggtgaccctgtattgtttcaacatctattttggttttttggtcatccggaagtttacgtaattatttttcctgcgtttggtatcataagccaaatcgtatcaactttttctcataggccgatatttggttatatgggaatggtttacgcaatgataggcatagcagtatttggctttatggtttgggctcatcatatgtttactgttgggcttagtgaagatgctgccatattttttgatcctgaactcaatccacgtcttcgttctgctatatttgctgcacgtaaggaaaatttgccaaaagataaaatagaaacagcgataaaaaacgcaactggtagtgttgcaggggaaaattatgaggaaatgcaatatgagggctatggaccttctggcactgcacttattgttcatgctctaacaaataaccgcaaccgaactgcttctgaggtgcgttatatattctctcgcaagggtggaaatttgggagaaacaggaagtgttagctatcttttcgatcatgtaggcttaatcatctataaagcagagggcgcaaactttgaagatttgtttgattacggaatcgaattagaagtattgaatgttgaggaaaataacaaagaagaattgtatgttataacctgtgaagtaaaagattttggtaaagtgcgtgatgcttttggtggcactggaacaggtgcagcaccagtaattgcgaaagcagcaagagaagcaagagctgcagttaaggataaaacgttaaaagaaaaaaagatactgactgttggagttgtaaccaagccatttagctttgaaggtgtgcgtcgtatgcgcattgcagaacttggacttgaagaattacaaaaatacgtggacactctcattgttatcccaaaccaaaatttgtttagaattgccaatgagaaaactacattctctgatgcatttaaacttgctgataatgtcctgcatattggtatcagaggagtgactgatttaatggttatgccggggctcattaatcttgattttgctgatatagaaacagtgatgagcgaaatgggcaaagcaatgattggtactggagaagcggagggagaagatagagcaattagtgctggaatgcttccgctcattttaaaacttaatagctccaattctttgcattcaaaaagtctcacttctgatcaagcaataactgcctctgtgaaagatgcgctgcgtttgggctgcacagccgttggatttactatatatcctggttctgctaagtgttttgatatgatagaagaggctcgtgaaatcatagctgaggctaagtcctgtgggcttgcagtagtgctatggtcttacccacgaggtgaggggatttccaaagaaggtgaaacagcagttgatgttattgcttatgctgcgcacatggcagctttgcttggtgccaatataataaaagtaaaactccctactaaccaattggaaaaagaaaaaatagaagtgggaaatattgaatcgttatccaaacgaattggatatgtcaagaaatct
gaagctgcagaattcatgaaaaaattgaggcagattttgggttacatcggttcatgtgatggtgatatggaaaaggggtcacttcgctgtgatgcaaatgtttctgttcgcccaaagggtagtagcacatttggcactcgttgtgaaataaaaaacttaaattcaatacgttatattgtacaagctatagattatgaagcacaaaggcagatcaaaattttggaaagcggaggagaaataagtcaagataccttattgtttgatgtcactttaggaaaaacaaaagtgatgagaagcaaagaagattcaagtgactatagatatttccctgaacctgatttgctacctgttgaaataagccaagacaaaatgcgtgcaaaaggtatgtcgctcactaagatgccactatttgtttggtctgttttactaacgtcatttatgttaattgttgccttaccggtacttgctggtgctataactatgctgctaacagatcgcaatattggtacttccttttttgatcctgctggtggcggtgatcctgtgttatttcaacacctgttttggttttttggtcatccagaagtttacataattatttttcctgcatttggcattataagccaagtcgtgtcaactttttcccataggccagtttttggttataagggaatgatttatgccatgataggtatagcagcatttggttttatggtttgggctcaccatatgtttactgttggacttagcgaagatgctgctgtatttttcgatcccgagcttaatccacgtcttcgctctgctatctttgctgcgcgaaaggaaaatctaccaaaagataaaatagaaacagcaataaaaaatgcaactggtaatgttgctggagaaaattatgaagaaatacaatatgaaggctgcggaccttctggtgctgcacttattgtccatgctctgacaaataatcgcaaccgaactgcttctgagatacgttatatcttttctcgcaaaggcggtaatttgggagaaacaggatgtgtgagttaccttttcgatcatgtaggcttaattgtctataaagcagagagtataaattttgaagatttatttaactatggaattgaattagaagtattgaatgttgaggaaaataacaaagaagaattatatgttataacttgtgaagtaaaagactttagtaaagtacgtgacgctttcggtggtactggaacaggtgctgcaccggtaattgcaaaggcagccagagaagcaagagcggtagttaaagataaaggagcaaaagaaaaaaagatactgactgttggagttgtaactaagccgttcggttttgaaggtgtgcgacgtatgcgcattgcagagcttggacttgaagagttgcaaaaatacgtagatacacttattgtcattcccaatcaaaatttatttagaattgctaacgagaaaactacatttgctgacgcatttcaactcgccgataatgttctacatattggcataagaggagtaactgatttgatgatcatgccaggactgattaatcttgattttgctgatatagaaacagtaatgagtgagatgggtaaagcaatgattggtactggagaggcagaaggagaagatagggcaattagtgctggaatgcttccacttattttgaagcttaatagtgccaactccttacactcaaaaagcttaacttctgatcaagcaataactgcttctgtaaaagatgcactgcgtttaggctgtacggctgttgggtttactatatatcctggttctgctaaatgttttgatatgatggaagaagctcgcgaaattatagctgaggctaagtccttcggacttgctgtggtgctatggtcttatccacgtggtgaagggatttccaaagaaggtgaaacagcagttgatgtaattgcttatgctgcgcatatagcggctttgcttggtgccaacataataaaagtaaaacttccaaccaaccatctggaaagagaaaaaat------agaaaatattgaatcattatctaaaagaattgaatatattaaaaagtct
gaagctgcagaattcatgaaaaaattgaggcagattttgcgttacatcggttcatgtgatggtgatatggaaaaggggtcacttcgctgtgatgcaaatgtttctgttcgcccaaagggtagtagcacatttggcactcgttgtgaaataaaaaacttaaattcaatacgttatattgtacaagctatagattatgaagcacaaaggcagatcaaaattttggaaagcggaggagaaataagtcaagataccttattgtttgatgtcactttaggaaaaacaaaagtgatgagaagcaaagaagattcaagtgactatagatatttccctgaacctgatttgctacctgttgaaataagccaagacaaaatgcgtgcaaaaggtatgtcactcactaaaatgccactatttgtttggtctgttttactaacgtcatttatgttaattgttgccttaccggtacttgctggtgctataactatgctgctaactgatcgcaatattggtacttccttttttgatcctgctggtggcggtgatcctgtgttatttcaacacctgttttggttttttggtcatccagaagtttacataattatttttcctgcatttggcatcataagtcaagttgtatcaactttttcccataggccagtatttggctataaagggatggtttatgctatgataggtatagcagcatttggctttatggtttgggctcatcatatgtttactgttgggcttagcgaagatgctgctttgttttttgatcccgagcttaatccacgtcttcgctctgctatctttgctgcgcgaaaggaaaatctaccaaaagataaaatagaaacagcaataaaaaatgcagctggtaacgttgctggagaaagttatgaagaaatacaatatgaaggctgcggaccttctggtgctgcacttattgtccatgctctgacaaataatcgcaaccgaactgcttctgagatacgttatatcttttctcgcaaaggcggtaatttgggagaaacaggatgtgtgagttaccttttcgatcatgtaggcttaattgtctataaagtagagggtataaattttgaagatttatttaactatggaattgaattagaagtattgaatgttgaggaaaataacaaagaagaattatatgttataacttgtgaagtaaaagactttggtaaagtacgtgacgctttcggtggtactggaacaggtgctgcaccggtaattgcaaaagcagccagagaagcaagagcggtagttaaagataaaggagcaaaagaaaaaaagatactgactgttggagttgtaactaagccgttcggttttgaaggtgtgcgacgtatgcgcattgcagagcttggacttgaagagttgcaaaaatatgtagacacacttattgtcattcccaatcaaaatttatttagaattgctaacgagaaaactacatttgctgacgcatttcaactcgccgataatgttctacatattggcataagaggagtaactgatttgatgatcatgccaggactgattaatcttgattttgctgatatagaaacagtaatgagtgagatgggtaaagcaatgattggtactggagaggcagaaggagaagatagggcaattagtgctggaatgctaccacttattttgaagcttaatagcgctaactctttgcactcaaaaagcttaacttcagatcaagcaataactgcctctgtaaaagatgcgctgcgtttgggctgcatggctgttgggtttactatatatcctggttctgctaagtgttttgatatgatggaagaagctcgcaaaattatagctgaggctaaatcttgtggccttgttgtagtgctatggtcttatccacgtggtgaaggggtttccaaagaaggtgaaacagcagttgatgtgattgcctatgctgcgcatatagcggctttgctcggtgccaacataataaaagtaaaacttccaaccaatcatctggaaagagaaaaaat------agaaaatattgaatcattatctaaaagaattgaatatattaaaaagtct
gaagctgcagaattcatgaaaaaattgaggcagattttgcgttacatcggttcatgtgatggtgatatggaaaaggggtctcttcgctgtgatgcaaatgtttctgttcgcccaaagggtagtagcacatttggcactcgttgtgaaataaaaaacttaaattcaatacgttatattgtacaagctatagattatgaagcacaaaggcagatcaaaattttggaaagcggaggagaaataagtcaagataccttattgtttgatgtcactttaggaaaaacaaaagtgatgagaagcaaagaagattcaagtgactatagatatttccctgaacctgatttgctacctgttgaaataagccaagacaaaatgcgtgcaaaaggtatgtcactaactaagataccactatttgtttggtctattttactcacgtcatttatgttaattgttgccttaccggtacttgctggtgctataactatgctgctcactgatcgtaatataggtacctccttttttgatcctgctggtggtggtgatcctgtgttatttcaacatctgttttggttttttggtcatccagaagtttacataattatttttcctgcatttggtatcatcagtcagattgtgtcaactttttctcataggccagtatttggttatatgggaatggtttatgccatgataggaatagcgacgtttggcttcatggtttgggctcaccatatgtttactgttgggcttagcgaggatgctgctatattttttgatcccgagcttaatccacgtcttcgctctgctatcttttctgcgcgaaaggaaaatctaccaaaagataaaatagaaacagcaataaaaaatgcagctggtaacgttgctggagaaagttatgaagaaatacaatatgaaggctgcggaccttctggtgctgcacttattgtccatgctctgacaaataatcgcaaccgaactgcttctgagatacgttatatcttttctcgcaaaggcggtaatttgggagaaacaggatgtgtgagttaccttttcgatcatgtaggcttaattgtctataaagcagagggtataaattttgaagatttatttaactatggaattgaattagaagtattgaatgttgaggaaaataacaaggaagaattatatgttataacttgtgaagtgaaagattttggtagagtgcgtgatgctttcggtggtactggaacaggtgctgcaccggtaattgcaaaagcagcaagagaagcaagagcggtagttaaagataaaggagcaaaagaaaaaaagatactgactgttggagttgtaactaagccgttcggttttgaaggtgtgcgacgtatgcgcattgcagagcttggacttgaagagttgcaaaaatacgtagatacacttattgtcattcccaatcaaaatttatttagaattgctaacgagaaaactacatttgctgacgcatttcaactcgccgataatgttctgcatattggcataagaggagtaactgatttgatgatcatgccaggactgattaatcttgattttgctgatatagaaacagtaatgagtgagatgggtaaagcaatgattggtactggagaggcagaaggagaagatagggcaattagtgctggaatgctaccacttattttgaagcttaatagtgctaactccttgcactcgaaaaacttaacttctgatcaagcaataactgcttctgtaaaagatgcgctgcgtttgagttgcgtagctgttgggtttactatatatcctggttctgctaagtgcttcgatatgatggaagaagctcgcgaaattatagctgaggctaagtcttgcggccttgccgtagtgctatggtcttatccacgcggtgaaggaatttccaaagaaggcgaaacagcggttgatgttattgcctatgctgcgcacatagcagctttacttggcgctaatataatcaaagtaaaacttccaattaactatttggaaagggagaaaatagaaacagaaaatattgagtcattatctaaaagaattgaatatgttaaaagatct
gaagctgcagaattcatgaaaaaattgatgcagattttgcgttacatcggttcatgtgatggtgatatggaaaaggggtcacttcgctgtgatgcaaatgtttctgttcgcccaaagggtagtagcacatttggcactcgttgtgaaataaaaaacttaaattcaatacgttatattgtacaagctatagattatgaagcacaaaggcagatcaaaattttggaaagcggaggagaaataagtcaagataccttattgtttgatgtcactttaggaaaaacaaaagtgatgagaagcaaagaagattcaagtgactatagatatttccctgaacctgatttgctacctgttgaaataaaccaagacaaaatgcgtgcaaaaggtatgtcactcactaaaatgccactatttgtttggtctgttttactaacgtcatttatgttaattgttgccttaccggtacttgctggtgctataactatgctgctaactgatcgcaatattggtacttccttttttgatcctgctggtggcggtgatcctgtgttatttcaacacctgttttggttttttggtcatccagaagtttacataattatttttcctgcatttggcatcataagtcaagttgtatcaactttttcccataggccagtatttggctataaagggatggtttatgctatgataggtatagcagcatttggctttatggtttgggctcatcatatgtttactgttgggcttagcgaagatgctgctgtgttttttgatcccgagcttaatccacgtcttcgctctgctatcttttctgcgcgaaaggaaaatctaccaaaagataaaatagaaacagcaataaaaaatgcagctggtaacgttgctggagaaagttatgaagaaatacaatatgaaggctgcggaccttctggtgctgcacttattgtccatgctctgacaaataatcgcaaccgaactgcttctgagatacgttatatcttttctcgcaaaggcggtaatttgggagaaacaggatgtgtgagttaccttttcgatcatgtaggcttaattgtctataaagcagagggtataaattttgaagatttatttaactatggaattgaattagaagtattgaatgttgaggaaaataacaaggaagaattatatgttataacttgtgaagtgaaagattttggtagagtgcgtgatgctttcggtggtactggaacaggtgctgcaccggtaattgcaaaagcagccagagaagcaagagcggtagttaaagataaaggagcaaaagaaaaaaagatactgactgttggagttgtaactaagccgttcggttttgaaggtgtgcgacgtatgcgcattgcagagcttggacttgaagagttgcaaaaatacgtagatacacttattgtcattcccaatcaaaatttatttagaattgctaacgagaaaactacatttgctgacgcatttcaactcgccgataatgttctacatattggcataagaggagtaactgatttgatgatcatgccaggactgattaatcttgattttgctgatatagaaacagtaatgagtgagatgggtaaagcaatgattggtactggagaggcagaaggagaagatagggcaattagtgctggaatgctaccacttattttgaagcttaatagcgctaactctttgcactcaaaaagcttaacttcagatcaagcaataactgcctctgtaaaagatgcgctgcgtttgggctgcatggctgttgggtttactatatatcctggttctgctaagtgttttgatatgatggaagaagctcgcaaaattatagctgaggctaaatcttgtggccttgttgtagtgctatggtcttatccacgtggtgaaggggtttccaaagaaggtgaaacagcagttgatgtgattgcctatgctgcgcatatagcggctttgctcggtgccaacataataaaagtaaaacttccaaccaatcatctggaaagagaaaaaat------agaaaatattgaatcattatctaaaagaattgaatatattaaaaagtct
gaagctgcagaattcatgaaaaaattgaggcagattttgcgttacatcggttcatgtgatggtgatatggaaaaggggtctcttcgctgtgatgcaaatgtttctgttcgcccaaagggtagtagcacatttggcactcgttgtgaaataaaaaacttaaattcaatacgttatattgtacaagctatagattatgaagcacaaaggcagatcaaaattttggaaagcggaggagaaataagtcaagataccttattgtttgatgtcactttaggaaaaacaaaagtgatgagaagcaaagaagattcaagtgactatagatatttccctgaacctgatttgctacctgttgaaataagccaagacaaaatgcgtgcaaaaggtatgtcactaactaagataccactatttgtttggtctattttactcacgtcatttatgttaattgttgccttaccggtacttgctggtgctataactatgctgctcactgatcgtaatataggtacctccttttttgatcctgctggtggtggtgatcctgtgttatttcaacatctgttttggttttttggtcatccagaagtttacataattatttttcctgcatttggtatcatcagtcagattgtgtcaactttttctcataggccagtatttggttatatgggaatggtttatgccatgataggaatagcgacgtttggcttcatggtttgggctcaccatatgtttactgttgggcttagcgaggatgctgctatattttttgatcccgagcttaatccacgtcttcgctctgctatcttttctgcgcgaaaggaaaatctaccaaaagataaaatagaaacagcaataaaaaatgcagctggtaacgttgctggagaaagttatgaagaaatacaatatgaaggctgcggaccttctggtgctgcacttattgtccatgctctgacaaataatcgcaaccgaactgcttctgagatacgttatatcttttctcgcaaaggcggtaatttgggagaaacaggatgtgtgagttaccttttcgatcatgtaggcttaattgtctataaagcagagggtataaattttgaagatttatttaactatggaattgaattagaagtattgaatgttgaggaaaataacaaggaagaattatatgttataacttgtgaagtgaaagattttggtagagtgcgtgatgctttcggtggtactggaacaggtgctgcaccggtaattgcaaaagcagcaagagaagcaagagcggtagttaaagataaaggagcaaaagaaaaaaagatactgactgttggagttgtaactaagccgttcggttttgaaggtgtgcgacgtatgcgcattgcagagcttggacttgaagagttgcaaaaatacgtagatacacttattgtcattcccaatcaaaatttatttagaattgctaacgagaaaactacatttgctgacgcatttcaactcgccgataatgttctgcatattggcataagaggagtaactgatttgatgatcatgccaggactgattaatcttgattttgctgatatagaaacagtaatgagtgagatgggtaaagcaatgattggtactggagaggcagaaggagaagatagggcaattagtgctggaatgctaccacttattttgaagcttaatagtgctaactccttgcactcgaaaaacttaacttctgatcaagcaataactgcttctgtaaaagatgcgctgcgtttgggttgcgtagctgttgggtttactatatatcctggttctgctaagtgcttcgatatgatggaagaagctcgcgaaattatagctgaggctaagtcttgcggccttgccgtagtgctatggtcttatccacgcggtgaaggaatttccaaagaaggcgaaacagcggttgatgttattgcctatgctgcgcacatagcagctttacttggcgctaatataatcaaagtaaaacttccaattaactatttggaaagggagaaaatagaaacagaaaatattgagtcattatctaaaagaattgaatatgttaaaagatct
gaagctgcagaattcatgaaaaaattgaggcagattttgcgttacatcggttcatgtgatggtgatatggaaaaggggtctcttcgctgtgatgcaaatgtttctgttcgcccaaagggtagtagcacatttggcactcgttgtgaaataaaaaacttaaattcaatacgttatattgtacaagctatagattatgaagcacaaaggcagatcaaaattttggaaagcggaggagaaataagtcaagataccttattgtttgatgtcactttaggaaaaacaaaagtgatgagaagcaaagaagattcaagtgactatagatatttccctgaacctgatttgctacctgttgaaataagccaagacaaaatgcgtgcaaaaggtatgtcactaactaagataccactatttgtttggtctattttactcacgtcatttatgttaattgttgccttaccggtacttgctagtgctataactatgctgctcactgatcgtaatataggtacctccttttttgatcctgctggtggtggtgatcctgtgttatttcaacatctgttttggttttttggtcatccagaagtttacataattatttttcctgcatttggtatcatcagtcagattgtgtcaactttttctcataggccagtatttggttatatgggaatggtttatgccatgataggaatagcgacgtttggcttcatggtttgggctcaccatatgtttactgttgggcttagcgaggatgctgctatattttttgatcccgagcttaatccacgtcttcgctctgctatcttttctgcgcgaaaggaaaatctaccaaaagataaaatagaaacagcaataaaaaatgcagctggtaacgttgctggagaaagttatgaagaaatacaatatgaaggctgcggaccttctggtgctgcacttattgtccatgctctgacaaataatcgcaaccgaactgcttctgagatacgttatatcttttctcgcaaaggcggtaatttgggagaaacaggatgtgtgagttaccttttcgatcatgtaggcttaattgtctataaagcagagggtataaattttgaagatttatttaactatggaattgaattagaagtattgaatgttgaggaaaataacaaggaagaattatatgttataacttgtgaagtgaaagattttggtagagtgcgtgatgctttcggtggtactggaacaggtgctgcaccggtaattgcaaaagcagcaagagaagcaagagcggtagttaaagataaaggagcaaaagaaaaaaagatactgactgttggagttgtaactaagccgttcggttttgaaggtgtgcgacgtatgcgcattgcagagcttggacttgaagagttgcaaaaatacgtagatacacttattgtcattcccaatcaaaatttatttagaattgctaacgagaaaactacatttgctgacgcatttcaactcgccgataatgttctgcatattggcataagaggagtaactgatttgatgatcatgccaggactgattaatcttgattttgctgatatagaaacagtaatgagtgagatgggtaaagcaatgattggtactggagaggcagaaggagaagatagggcaattagtgctggaatgctaccacttattttgaagcttaatagtgctaactccttgcactcgaaaaacttaacttctgatcaagcaataactgcttctgtaaaagatgcgctgcgtttgggttgcgtagctgttgggtttactatatatcctggttctgctaagtgcttcgatatgatggaagaagctcgcgaaattatagctgaggctaagtcttgcggccttgccgtagtgctatggtcttatccacgcggtgaaggaatttccaaagaaggcgaaacagcggttgatgttattgcctatgctgcgcacatagcagctttacttggcgctaatataatcaaagtaaaacttccaattaactatttggaaagggagaaaatagaaacagaaaatattgagtcattatctaaaagaattgaatatgttaaaagatct
gaagctgcagaattcatgaaaaaattgaggcagattttgcgttacatcggttcatgtgatggtgatatggaaaaggggtcacttcgctgtgatgcaaatgtttctgttcgcccaaagggtagtagcacatttggcactcgttgtgaaataaaaaacttaaattcaatacgttatattgtacaagctatagattatgaagcacaaaggcagatcaaaattttggaaagcggaggagaaataagtcaagataccttattgtttgatgtcactttaggaaaaacaaaagtgatgagaagcaaagaagattcaagtgactatagatatttccctgaacctgatttactacctgttgaaataagccaagacaaaatgcgtgcaaaaggtatgtcactaactaagataccactatttgtttggtctattttactcacgtcatttatgttaattgttgccttaccggtacttgctggtgctataactatgctgctcactgatcgtaatataggtacctccttttttgatcctgctggtggtggtgatcctgtgttatttcaacatctgttttggttttttggtcatccagaagtttacataattatttttcctgcatttggtatcatcagtcagattgtatcaactttttctcataggccagtatttggttatatgggaatggtttatgccatgataggaatagcaacgtttggcttcatggtttgggctcaccatatgtttactgttgggcttagcgaggatgctgctatattttttgatcccgaactcaatccacgtcttcgctctgctatctttgctgcgcgaaaggaaaatctaccaaaagataaaatagaaacagcaataaaaaatgcagctggtaacgttgctggagaaagttatgaagaaatacaatatgaaggctgcggaccttctggtgctgcacttattgtccatgctctgacaaataatcgcaaccgaactgcttctgagatacgttatatcttttctcgcaaaggcggtaatttgggagaaacaggatgtgtgagttaccttttcgatcatgtaggcttaattgtctataaagcagggggtataaattttgaagatttatttaactatggaattgagttagaagtattgaatgttgaggaaaataacaaagaagaattatatgttatgacttgtgaagtaaaagactttggtaaagtacgtgacgctttcggtggtactggaacaggtgctgcaccggtaattgcaaaagcagcaagagaagcaagagcggtagttaaagataaaggagcaaaagaaaaaaagatactgactgttggagttgtaactaagccgttcggttttgaaggtgtgcgacgtatgcgcattgcagagcttggacttgaagagttgcaaaaatacgtagatacacttattgtcattcccaatcaaaatttatttagaattgctaacgagaaaactacatttgctgacgcatttcaactcgccgataatgttctgcatattggcataagaggagtaactgatttgatgatcatgccaggactgattaatcttgattttgctgatatagaaacagtaatgagtgagatgggtaaagcaatgattggtactggagaggcagaaggagaagatagggcaattagtgctggaatgctaccacttattttgaagcttaatagtgctaactccttgcactcgaaaaacttaacttctgatcaagcaataactgcttctgtaaaagatgcgctgcgtttgggttgcgtagctgttgggtttactatatatcctggttctgctaagtgcttcgatatgatggaagaagctcgcgaaattatagctgaggctaagtcttgcggccttgccgtagtgctatggtcttatccacgcggtgaaggaatttccaaagaaggcgaaacagcggttgatgttattgcctatgctgcgcacatagcagctttacttggcgctaatataatcaaagtaaaacttccaattaactatttggaaagggagaaaatagaaacagaaaatattgagtcattatctaaaagaattgaatatgttaaaagatct
gaagctgcagaattcatgaaaaaattgaggcagattttgcgttacatcggttcatgtgatggtgatatggaaaaggggtcacttcgctgtgatgcaaatgtttctgttcgcccaaagggtagtagcacatttggcactcgttgtgaaataaaaaacttaaattcaatacgttatattgtacaagctatagattatgaagcacaaaggcagatcaaaattttggaaagcggaggagaaataagtcaagataccttattgtttgatgtcactttaggaaaaacaaaagtgatgagaagcaaagaagattcaagtgactatagatatttccctgaacctgatttactacctgttgaaataagccaagacaaaatgcgtgcaaaaggtatgtcactaactaagataccactatttgtttggtctattttactcacgtcatttatgttaattgttgccttaccggtacttgctggtgctataactatgctgctcactgatcgtaatataggtacctccttttttgatcctgctggtggtggtgatcctgtgttatttcaacatctgttttggttttttggtcatccagaagtttacataattatttttcctgcatttggtatcatcagtcagattgtatcaactttttctcataggccagtatttggttatatgggaatggtttatgccatgataggaatagcaacgtttggcttcatggtttgggctcaccatatgtttactgttgggcttagcgaggatgctgctatattttttgatcccgaactcaatccacgtcttcgctctgctatctttgctgcgcgaaaggaaaatctaccaaaagataaaatagaaacagcaataaaaaatgcagctggtaacgttgctggagaaagttatgaagaaatacaatatgaaggctgcggaccttctggtgctgcacttattgtccatgctctgacaaataatcgcaaccgaactgcttctgagatacgttatatcttttctcgcaaaggcggtaatttgggagaaacaggatgtgtgagttaccttttcgatcatgtaggcttaattgtctataaagcagggggtataaattttgaagatttatttaactatggaattgaattagaagtattgaatgttgaggaaaataacaaagaagaattatatgttataacttgtgaagtaaaagactttggtaaagtacgtgacgctttcggtggtactggaacaggtgctgcaccggtaattgcaaaagcagcaagagaagcaagagcggtagttaaagataaaggagcaaaagaaaaaaagatactgactgttggagttgtaactaagccgttcggttttgaaggtgtgcgacgtatgcgcattgcagagcttggacttgaagagttgcaaaaatacgtagatacacttattgtcattcccaatcaaaatttatttagaattgctaacgagaaaactacatttgctgacgcatttcaactcgccgataatgttctgcatattggcataagaggagtaactgatttgatgatcatgccaggactgattaatcttgattttgctgatatagaaacagtaatgagtgagatgggtaaagcaatgattggtactggagaggcagaaggagaagatagggcaattagtgctggaatgctaccacttattttgaagcttaatagtgctaactccttgcactcgaaaaacttaacttctgatcaagcaataactgcttctgtaaaagatgcgctgcgtttgggttgcgtagctgttgggtttactatatatcctggttctgctaagtgcttcgatatgatggaagaagctcgcgaaattatagctgaggctaagtcttgcggccttgccgtagtgctatggtcttatccacgcggtgaaggaatttccaaagaaggcgaaacagcggttgatgttattgcctatgctgcgcacatagcagctttacttggcgctaatataatcaaagtaaaacttccaattaactatttggaaagggagaaaatagaaacagaaaatattgagtcattatctaaaagaattgaatatgttaaaagatct
gaagctgcagaattcatgaaaaaattgaggcagattttgcgttacatcggttcatgtgatggtgatatggaaaaggggtcacttcgctgtgatgcaaatgtttctgttcgcccaaagggtagtagcacatttggcactcgttgtgaaataaaaaacttaaattcaatacgttatattgtacaagctatagattatgaagcacaaaggcagatcaaaattttggaaagcggaggagaaataagtcaagataccttattgtttgatgtcactttaggaaaaacaaaagtgatgagaagcaaagaagattcaagtgactatagatatttccctgaacctgatttactacctgttgaaataagccaagacaaaatgcgtgcaaaaggtatgtcactcactaaaatgccactatttgtttggtctgttttactaacgtcatttatgttaattgttgccttaccggtacttgctggtgctataactatgctgctaactgatcgcaatattggtacttccttttttgatcctgctggtggcggtgatcctgtgttatttcaacacctgttttggttttttggtcatccagaagtttacataattatttttcctgcatttggcatcataagtcaagttgtatcaactttttcccataggccagtatttggctataaagggatggtttatgctatgataggtatagcagcatttggctttatggtttgggctcatcatatgtttactgttgggcttagcgaagatgctgctttgttttttgatcccgagcttaatccacgtcttcgctctgctatctttgctgcgcgaaaggaaaatctaccaaaagataaaatagaaacagcaataaaaaatgcagctggtaacgttgctggagaaagttatgaagaaatacaatatgaaggctgcggaccttctggtgctgcacttattgtccatgctctgacaaataatcgcaaccgaactgcttctgagatacgttatatcttttcccgcaaaggcggtaatttgggagaaacaggatgtgtgagttaccttttcgatcatgtaggcttaattgtctataaagtagagggtataaattttgaagatttatttaactatggaattgaattagaagtattgaatgttgaggaaaataacaaagaagaattatatgttataacttgtgaagcaaaagactttggtaaagtacgtgacgctttcggtggtactggaacaggtgctgcaccggtaattgcaaaagcagcaagagaagcaagagcggtagttaaagataaaggagcaaaagaaaaaaagatactgactgttggagttgtaactaagccgttcggttttgaaggtgtgcgacgtatgcgcattgcagagcttggacttgaagagttgcaaaaatacgtagatacacttattgtcattcccaatcaaaatttatttagaattgctaacgagaaaactacatttgctgacgcatttcaactcgccgataatgttctgcatattggcataagaggagtaactgatttgatgatcatgccaggactgattaatcttgattttgctgatatagaaacagtaatgagtgagatgggtaaagcaatgattggtactggagaggcagaaggagaagatagggcaattagtgctggaatgctaccacttattttgaagcttaatagtgctaactccttgcactcgaaaaacttaacttctgatcaagcaataactgcttctgtaaaagatgcgctgcgtttgggttgcgtagctgttgggtttactatatatcctggttctgctaagtgcttcgacatgatggaagaagctcgcgaaattatagctgaggctaagtcttgcggccttgccgtagtgctatggtcttatccacgcggtgaaggaatttccaaagaaggcgaaacagcggttgatgttattgcctatgctgcgcacatagcagctttacttggcgctaatataatcaaagtaaaacttccaattaactatttggaaagggagaaaatagaaacagaaaatattgagtcattatctaaaagaattgaatatgttaaaagatct
gaagctgcagaattcatgaaaaaattgaggcagattttgcgttatatcggttcatgtgatggtgatatggaaaagggatcacttcgctgtgatgcaaatgtttccgttcgcccaaagggtagtagcgtatttggcactcgctgtgaaataaaaaacttaaattcaatacgttatattgtgcaagctatagattatgaagcacaaaggcagatcaaaattttggaaagcggagaagaaataagtcaagataccttattgtttgatgtcactttaggaaaaacaaaagtgatgagaagcaaagaagattcaagtgactatagatatttccctgaacctgatttactacctgttgaaataagccaagacaaaatgcgtgcaaaaggtatgtcactaactaagataccactatttgtttggtctattttactcacgtcatttatgttgattgttgccttaccggtacttgctggtgctataactatgctgctcactgatcgtaatataggtacctccttttttgatcctgctggtggtggtgatcctgtgttatttcaacatctgttttggttttttggtcatccagaagtttacataattatttttcctgcatttggtatcatcagtcagattgtgtcaactttttctcataggccagtatttggttatatgggaatggtttatgccatgataggaatagcaacgtttggcttcatggtttgggctcaccatatgtttactgttgggcttagcgaggatgctgctatattttttgatcccgaactcaatccacgtcttcgctctgctatctttgctgcgcgaaaggaaaatctaccaaaagataaaatagaaacagcaataaaaaatgcagctggtaacgttgctggagaaagttatgaagaaatacaatatgaaggctgcggaccttctggtgctgcacttattgtccatgctctgacaaataatcgcaaccgaactgcttctgagatacgttatatcttttctcgcaaaggcggtaatttgggagaaacaggatgtgtgagttaccttttcgatcatgtaggcttaattgtctataaagcagggggtataaattttgaagatttatttaactatggaattgaattagaagtattgaatgttgaggaaaataacaaagaagaattatacgttataacttgtgaagtaaaagactttggcaaagtacgtgacgctttcggtggtactggaacaggtgctgcaccggtaattgcaaaagcagccagagaagcaagagcggtagttaaagataaaggagcaaaagaaaaaaagatactgactgttggagttgtaactaagccgttcggttttgaaggtgtgcgacgtatgcgcattgcagagcttggacttgaagagttgcaaaaatacgtagatacacttattgtcattcccaatcaaaatttatttagaattgctaacgagaaaactacatttgctgacgcatttcaactcgccgataatgttctgcatattggcataagaggagtaactgatttgatgatcatgccaggactgattaatcttgattttgctgatatagaaacagtaatgagtgagatgggtaaagcaatgattggtactggagaggcagaaggagaagatagggcaattagtgctggaatgctaccacttattttgaagcttaatagtgctaactccttgcactcgaaaaacttaacttctgatcaagcaataactgcttctgtaaaagatgcgctgcgtttgggttgcgtagctgttgggtttactatatatcctggttctgctaagtgcttcgatatgatggaagaagctcgcgaaattatagctgaggctaagtcttgcggccttgccgtagtgctatggtcttatccacgcggtgaaggaatttccaaagaaggcgaaacagcagttgatgttattgcctatgctgcgcacatagcagctttacttggcgctaatataatcaaagtaaaacttccaattaactatttggaaagggagaaaatagaaacaaaaaatattgagtcattatctaaaagaattgaatatgttaaaagatct
gaagctgcagaattcatgaaaaaattgaggcagattttgcgttacatcggttcatgtgatggtgatatggaaaaggggtcacttcgctgtgatgcaaatgtttctgttcgcccaaagggtagtagcacatttggcactcgttgtgaaataaaaaacttaaattcaatacgttatattgtacaagctatagattatgaagcacaaaggcagatcaaaattttggaaagcggaggagaaataagtcaagataccttattgtttgatgtcactttaggaaaaacaaaagtgatgagaagcaaagaagattcaagtgactatagatatttccctgaacctgatttgctacctgttgaaataagccaagacaaaatgcgtgcaaaaggtatgtcactaactaagctaccactatttgtttggtctattttactcacgtcatttatgttaattgttgccttaccggtacttgctggtgctataactatgctgctcactgatcgtaatataggtacctccttttttgatcctgctggtggtggtgatcctgtgttatttcaacatctgttttggttttttggtcatccagaagtttacataattatttttcctgcgtttggtatcatcagtcagattgtgtcaactttttctcataggccagtatttggttatatgggaatggtttatgccatgataggaatagcaacgtttggcttcatggtttgggctcaccatatgtttactgttgggcttagcgaggatgctgctatattttttgatcccgagcttaatccacgtcttcgctctgctatcttttctgcgcgaaaggaaaatctaccaaaagataaaatagaaacagcaataaaaaatgcagctggtaacgttgctggagaaagttatgaagaaatacaatatgaaggctgcggaccttctggtgctgcacttattgtccatgctctgacaaataatcgcaaccgaactgcttctgagatacgttatatcttttctcgcaaaggcgctaatttgggagaaacaggatgtgtgagttaccttttcgatcatgtaggcttaattgtctataaagcagggggtataaattttgaagatttatttaactatggaattgaattagaagtattgaatgttgaggaaaataacaaagaagaattatatgttataacttgtgaagtaaaagactttggtaaagtacgtgacgctttcggtggtactggaacaggtgctgcaccggtaattgcaaaagcagcaagagaagcaagagcggtagttaaagataaaggagcaaaagaaaaaaagatactgactgttggagttgtaactaagccgttcggttttgaaggtgtgcgacgtatgcgcattgcagagcttggacttgaagagttgcaaaaatacgtagatacacttattgtcattcccaatcaaaatttatttagaattgctaacgagaaaactacatttgctgacgcatttcaactcgccgataatgttctgcatattggcataagaggagtaactgatttgatgatcatgccaggactgattaatcttgattttgctgatatagaaacagtaatgagtgagatgggtaaagcaatgattggtactggagaggcagaaggagaagatagggcaattagtgctggaatgctaccacttattttgaagcttaatagcgctaactctttgcactcaaaaagcttaacttcagatcaagcaataactgcctctgtaaaagatgcgctgcgtttgggctgcatggctgttgggtttactatatatcctggttctgctaagtgttttgatatgatggaagaagctcgcaaaattatagctgaggctaaatcttgtggccttgttgtagtgctatggtcttatccacgtggtgaaggggtttccaaagaaggtgaaacagcagttgatgtgattgcctatgctgcgcatatagcggctttgctcggtgccaacataataaaagtaaaacttccaaccaatcatctggaaagagaaaaaat------agaaaatattgaatcattatctaaaagaattgaatatattaaaaagtct
gaagctgcagaattcatgaaaaaattgaggcagattttgcgttacatcggttcatgtgatggtgatatggaaaaggggtcacttcgctgtgatgcaaatgtttctgttcgcccaaagggtagtagcacatttggcactcgttgtgaaataaaaaacttaaattcaatacgttatattgtacaagctatagattatgaagcacaaaggcagatcaaaattttggaaagcggaggagaaataagtcaagataccttattgtttgatgtcactttaggaaaaacaaaagtgatgagaagcaaagaagattcaagtgactatagatatttccctgaacctgatttgctacctgttgaaataagccaagacaaaatgcgtgcaaaaggtatgtcactaactaagctaccactatttgtttggtctattttactcacgtcatttatgttaattgttgccttaccggtacttgctggtgctataactatgctgctcactgatcgtaatataggtacctccttttttgatcctgctggtggtggtgatcctgtgttatttcaacatctgttttggttttttggtcatccagaagtttacataattatttttcctgcgtttggtatcatcagtcagattgtgtcaactttttctcataggccagtatttggttatatgggaatggtttatgccatgataggaatagcaacgtttggcttcatggtttgggctcaccatatgtttactgttgggcttagcgaggatgctgctatattttttgatcccgagcttaatccacgtcttcgctctgctatcttttctgcgcgaaaggaaaatctaccaaaagataaaatagaaacagcaataaaaaatgcagctggtaacgttgctggagaaagttatgaagaaatacaatatgaaggctgcggaccttctggtgctgcacttattgtccatgctctgacaaataatcgcaaccgaactgcttctgagatacgttatatcttttctcgcaaaggcgctaatttgggagaaacaggatgtgtgagttaccttttcgatcatgtaggcttaattgtctataaagcagggggtataaattttgaagatttatttaactatggaattgaattagaagtattgaatgttgaggaaaataacaaagaagaattatatgttataacttgtgaagtaaaagactttggtaaagtacgtgacgctttcggtggtactggaacaggtgctgcaccggtaattgcaaaagcagcaagagaagcaagagcggtagttaaagataaaggagcaaaagaaaaaaagatactgactgttggagttgtaactaagccgttcggttttgaaggtgtgcgacgtatgcgcattgcagagcttggacttgaagagttgcaaaaatacgtagatacacttattgtcattcccaatcaaaatttatttagaattgctaacgagaaaactacatttgctgacgcatttcaactcgccgataatgttctgcatattggcataagaggagtaactgatttgatgatcatgccaggactgattaatcttgattttgctgatatagaaacagtaatgagtgagatgggtaaagcaatgattggtactggagaggcagaaggagaagatagggcaattagtgctggaatgctaccacttattttgaagcttaatagtgctaactccttgcactcgaaaaacttaacttctgatcaagcaataactgcttctgtaaaagatgcgctgcgtttgggttgcgtagctgttgggtttactatatatcctggttctgctaagtgcttcgatatgatggaagaagctcgcgaaattatagctgaggctaagtcttgcggccttgccgtagtgctatggtcttatccacgcggtgaaggaatttccaaagaaggcgaaacagcagttgatgttattgcctatgctgcgcacatagcagctttacttggcgctaatataatcaaagtaaaacttccaattaactatttggaaagcgagaaaatagaaacagaaaatattgagtcattatctaaaagaattgaatatgttaaaagatct
gaagctgcagaattcatgaaaaaattgaggcagattttgcgttacatcggttcatgtgatggtgatatggaaaaggggtcacttcgctgtgatgcaaatgtttctgttcgcccaaagggtagtagcacatttggcactcgttgtgaaataaaaaacttaaattcaatacgttatattgtacaagctatagattatgaagcacaaaggcagatcaaaattttggaaagcggaggagaaataagtcaagataccttattgtttgatgtcactttaggaaaaacaaaagtgatgagaagcaaagaagattcaagtgactatagatatttccctgaacctgatttgctacctgttgaaataagccaagacaaaatgcgtgcaaaaggtatgtcactcactaaaatgccactatttgtttggtctgttttactaacgtcatttatgttaattgttgccttaccggtacttgctggtgctataactatgctgctaactgatcgcaatattggtacttccttttttgatcctgctggtggcggtgatcctgtgttatttcaacacctgttttggttttttggtcatccagaagtttacataattatttttcctgcatttggcatcataagtcaagttgtatcaactttttcccataggccagtatttggctataaagggatggtttatgctatgataggtatagcagcatttggctttatggtttgggctcatcatatgtttactgttgggcttagcgaagatgctgctgtgttttttgatcccgagcttaatccacgtcttcgctctgctatcttttctgcgcgaaaggaaaatctaccaaaagataaaatagaaacagcaataaaaaatgcagctggtaacgttgctggagaaagttatgaagaaatacaatatgaaggctgcggaccttctggtgctgcacttattgtccatgctctgacaaataatcgcaaccgaactgcttctgagatacgttatatcttttctcgcaaaggcgctaatttgggagaaacaggatgtgtgagttaccttttcgatcatgtaggcttaattgtctataaagcagggggtataaattttgaagatttatttaactatggaattgaattagaagtattgaatgttgaggaaaataacaaagaagaattatatgttataacttgtgaagtaaaagactttggtaaagtacgtgacgctttcggtggtactggaacaggtgctgcaccggtaattgcaaaagcagccagagaagcaagagcggtagttaaagataaaggagcaaaagaaaaaaagatactgactgttggagttgtaactaagccgttcggttttgaaggtgtgcgacgtatgcgcattgcagagcttggacttgaagagttgcaaaaatatgtagacacacttattgtcattcccaatcaaaatttatttagaattgctaacgagaaaactacatttgctgacgcatttcaactcgccgataatgttctacatattggcataagaggagtaactgatttgatgatcatgccaggactgattaatcttgattttgctgatatagaaacagtaatgagtgagatgggtaaagcaatgattggtactggagaggcagaaggagaagatagggcaattagtgctggaatgctaccacttattttgaagcttaatagcgctaactctttgcactcaaaaagcttaacttcagatcaagcaataactgcctctgtaaaagatgcgctgcgtttgggctgcatggctgttgggtttactatatatcctggttctgctaagtgttttgatatgatggaagaagctcgcaaaattatagctgaggctaaatcttgtggccttgttgtagtgctatggtcttatccacgtggtgaaggggtttccaaagaaggtgaaacagcagttgatgtgattgcctatgctgcgcatatagcggctttgctcggtgccaacataataaaagtaaaacttccaaccaatcatctggaaagagaaaaaat------agaaaatattgaatcattatctaaaagaattgaatatattaaaaagtct
gaagctgcagaattcatgaaaaaattgaggcagattttgcgttacatcggttcatgtgatggtgatatggaaaaggggtcacttcgctgtgatgcaaatgtttctgttcgcccaaagggtagtagcacatttggcactcgttgtgaaataaaaaacttaaattcaatacgttatattgtacaagctatagattatgaagcacaaaggcagatcaaaattttggaaagcggaggagaaataagtcaagataccttattgtttgatgtcactttaggaaaaacaaaagtgatgagaagcaaagaagattcaagtgactatagatatttccctgaacctgatttgctacctgttgaaataagccaagacaaaatgcgtgcaaaaggtatgtcactcactaaaatgccactatttgtttggtctgttttactaacgtcatttatgttaattgttgccttaccggtacttgctggtgctataactatgctgctaactgatcgcaatattggtacttccttttttgatcctgctggtggcggtgatcctgtgttatttcaacacctgttttggttttttggtcatccagaagtttacataattatttttcctgcatttggcatcataagtcaagttgtatcaactttttcccataggccattatttggctataaagggatggtttatgctatgataggtatagcagcatttggctttatggtttgggctcatcatatgtttactgttgggcttagcgaagatgctgctgtgttttttgatcccgagcttaatccacgtcttcgctctgctatcttttctgcgcgaaaggaaaatctaccaaaagataaaatagaaacagcaataaaaaatgcagctggtaacgttgctggagaaagttatgaagaaatacaatatgaaggctgcggaccttctggtgctgcacttattgtccatgctctgacaaataatcgcaaccgaactgcttctgagatacgttatatcttttctcgcaaaggcgctaatttgggagaaacaggatgtgtgagttaccttttcgatcatgtaggcttaattgtctataaagcagggggtataaattttgaagatttatttaactatggaattgaattagaagtattgaatgttgaggaaaataacaaagaagaattatatgttataacttgtgaagtaaaagactttggtaaagtacgtgacgctttcggtggtactggaacaggtgctgcaccggtaattgcaaaagcagcaagagaagcaagagcggtagttaaagataaaggagcaaaagaaaaaaagatactgactgttggagttgtaactaagccgttcggttttgaaggtgtgcgacgtatgcgcattgcagagcttggacttgaagagttgcaaaaatacgtagatacacttattgtcattcccaatcaaaatttatttagaattgctaacgagaaaactacatttgctgacgcatttcaactcgccgataatgttctgcatattggcataagaggagtaactgatttgatgatcatgccaggactgattaatcttgattttgctgatatagaaacagtaatgagtgagatgggtaaagcaatgattggtactggagaggcagaaggagaagatagggcaattagtgctggaatgctaccacttattttgaagcttaatagtgctaactccttgcactcgaaaaacttaacttctgatcaagcaataactgcttctgtaaaagatgcgctgcgtttgggttgcgtagctgttgggtttactatatatcctggttctgctaagtgcttcgatatgatggaagaagctcgcgaaattatagctgaggctaagtcttgcggccttgccgtagtgctatggtcttatccacgcggtgaaggaatttccaaagaaggcgaaacagcagttgatgttattgcctatgctgcgcacatagcagctttacttggcgctaatataatcaaagtaaaacttccaattaactatttggaaagcgagaaaatagaaacagaaaatattgagtcattatctaaaagaattgaatatgttaaaagatct
gaagctgcagaattcatgaaaaaattgaggcagattttgcgttacatcggttcatgtgatggtgatatggaaaaggggtcacttcgctgtgatgcaaatgtttctgttcgcccaaagggtagtagcacatttggcactcgttgtgaaataaaaaacttaaattcaatacgttatattgtacaagctatagattatgaagcacaaaggcagatcaaaattttggaaagcggaggagaaataagtcaagataccttattgtttgatgtcactttaggaaaaacaaaagtgatgagaagcaaagaagattcaagtgactatagatatttccctgaacctgatttgctacctgttgaaataagccaagacaaaatgcgtgcaaaaggtatgtcactcactaaaatgccactatttgtttggtctgttttactaacgtcatttatgttaattgttgccttaccggtacttgctggtgctataactatgctgctaactgatcgcaatattggtacttccttttttgatcctgctggtggcggtgatcctgtgttatttcaacacctgttttggttttttggtcatccagaagtttacataattatttttcctgcatttggcatcataagtcaagttgtatcaactttttcccataggccagtatttggctataaagggatggtttatgctatgataggtatagcagcatttggctttatggtttgggctcatcatatgtttactgttgggcttagcgaagatgctgctgtgttttttgatcccgagcttaatccacgtcttcgctctgctatctttgctgcgcgaaaggaaaatctaccaaaagataaaatagaaacagcaataaaaaatgcagctggtaacgttgctggagaaagttatgaagaaatacaatatgaaggctgcggaccttctggtgctgcacttattgtccatgctctgacaaataatcgcaaccgaactgcttctgagatacgttatatcttttctcgcaaaggcggtaatttgggagaaacaggatgtgtgagttaccttttcgatcatgtaggcttaattgtctataaagtagagggtataaattttgaagatttatttaactatggaattgaattagaagtattgaatgttgaggaaaataacaaagaagaattatatgttataacttgtgaagtaaaagactttggtaaagtacgtgacgctttcggtggtactggaacaggtgctgcaccggtaattgcaaaagcagccagagaagcaagagcggtagttaaagataaaggagcaaaagaaaaaaagatactgactgttggagttgtaactaagccgttcggttttgaaggtgtgcgacgtatgcgcattgcagagcttggacttgaagagttgcaaaaatatgtagacacacttattgtcattcccaatcaaaatttatttagaattgctaacgagaaaactacatttgctgacgcatttcaactcgccgataatgtcctacatattggcataagaggagtaactgatttgatgatcatgccaggactgattaatcttgattttgctgatatagaaacagtaatgagtgagatgggtaaagcaatgattggtactggagaggcagaaggagaagatagggcaattagtgctggaatgctaccacttattttgaagcttaatagcgctaactctttgcactcaaaaagcttaacttcagatcaagcaataactgcctctgtaaaagatgcgctgcgtttgggctgcatggctgttgggtttactatatatcctggttctgctaagtgttttgatatgatggaagaagctcgcaaaattatagctgaggctaaatcttgtggccttgttgtagtgctatggtcttatccacgtggtgaaggggtttccaaagaaggtgaaacagcagttgatgtgattgcctatgctgcgcatatagcggctttgctcggtgccaacataataaaagtaaaacttccaaccaatcatctggaaagagaaaaaat------agaaaatattgaatcattatctaaaagaattgaatatattaaaaagtct
gaagctgcagaattcatgaaaaaattgaggcagattttgcgttacatcggttcatgtgatggtgatatggaaaaggggtcacttcgctgtgatgcaaatgtttctgttcgcccaaagggtagtagcacatttggcactcgttgtgaaataaaaaacttaaattcaatacgttatattgtacaagctatagattatgaagcacaaaggcagatcaaaattttggaaagcggaggagaaataagtcaagataccttattgtttgatgtcactttaggaaaaacaaaagtgatgagaagcaaagaagattcaagtgactatagatatttccctgaacctgatttgctacctgttgaaataagccaagacaaaatgcgtgcaaaaggtatgtcactaactaagataccactatttgtttggtctattttactcacgtcatttatgttaattgttgccttaccggtacttgctggtgctataactatgctgctcactgatcgtaatataggtacctccttttttgatcctgctggtggtggtgatcctgtgttatttcaacatctgttttggttttttggtcatccagaagtttacataattatttttcctgcatttggtatcatcagtcagattgtgtcaactttttctcataggccagtatttggttatatgggaatggtttatgccatgataggaatagcaacgtttggcttcatggtttgggctcaccatatgtttactgttgggcttagcgaggatgctgctatattttttgatcccgagcttaatccacgtcttcgctctgctatctttgctgcgcgaaaggaaaatctaccaaaagataaaatagaaacagcaataaaaaatgcagctggtaacgttgctggagaaagttatgaagaaatacaatatgaaggctgcggaccttctggtgctgcacttattgtccatgctctgacaaataatcgcaaccgaactgcttctgagatacgttatatcttttctcgcaaaggcggtaatttgggagaaacaggatgtgtgagttaccttttcgatcatgtaggcttaattgtctataaagtagagggtataaattttgaagatttatttaactatggaattgaattagaagtattgaatgttgaggaaaataacaaagaagaattatatgttataacttgtgaagtaaaagactttggtaaagtacgtgacgctttcggtggtactggaacaggtgctgcaccggtaattgcaaaagcagccagagaagcaagagcggtagttaaagataaaggagcaaaagaaaaaaagatactgactgttggagttgtaactaagccgttcggttttgaaggtgtgcgacgtatgcgcattgcagagcttggacttgaagagttgcaaaaatacgtagatacacttattgtcattcccaatcaaaatttatttagaattgctaacgagaaaactacatttgctgacgcatttcaactcgccgataatgttctgcatattggcataagaggagtaactgatttgatgatcatgccaggactgattaatcttgattttgctgatatagaaacagtaatgagtgagatgggtaaagcaatgattggtactggagaggcagaaggagaagatagggcaattagtgctggaatgctaccacttattttgaagcttaatagcgctaactctttgcactcaaaaagcttaacttcagatcaagcaataactgcctctgtaaaagatgcgctgcgtttgggctgcatggctgttgggtttactatatatcctggttctgctaagtgttttgatatgatggaagaagctcgcaaaattatagctgaggctaaatcttgtggccttgttgtagtgctatggtcttatccacgtggtgaaggggtttccaaagaaggtgaaacagcagttgatgtgattgcctatgctgcgcatatagcggctttgctcggtgccaacataataaaagtaaaacttccaaccaatcatctggaaagagaaaaaat------agaaaatattgaatcattatctaaaagaattgaatatattaaaaagtct
gaagctgcagaattcatgaaaaaattgaggcagattttgcgttacatcggttcatgtgatggtgatatggaaaaggggtcacttcgctgtgatgcaaatgtttctgttcgcccaaagggtagtagcacatttggcactcgttgtgaaataaaaaacttaaattcaatacgttatattgtacaagctatagattatgaagcacaaaggcagatcaaaattttggaaagcggaggagaaataagtcaagataccttattgtttgatgtcactttaggaaaaacaaaagtgatgagaagcaaagaagattcaagtgactatagatatttccctgaacctgatttgctacctgttgaaataaaccaagacaaaatgcgtgcaaaaggtatgtcactaactaagataccactatttgtttggtctattttactcacgtcatttatgttaattgttgccttaccggtacttgctggtgctataactatgctgctcactgatcgtaatataggtacctccttttttgatcctgctggtggtggtgatcctgtgttatttcaacatctgttttggttttttggtcatccagaagtttacataattatttttcctgcatttggtatcatcagtcagattgtgtcaactttttctcataggccagtatttggttatatgggaatggtttatgccatgataggaatagcaacgtttggcttcatggtttgggctcaccatatgtttactgttgggcttagcgaggatgctgctatattttttgatcccgagcttaatccacgtcttcgctctgctatcttttctgcgcgaaaggaaaatctaccaaaagataaaatagaaacagcaataaaaaatgcagctggtaacgttgctggagaaagttatgaagaaatacaatatgaaggctgcggaccttctggtgctgcacttattgtccatgctctgacaaataatcgcaaccgaactgcttctgagatacgttatatcttttctcgcaaaggcggtaatttgggagaaacaggatgtgtgagttaccttttcgatcatgtaggcttaattgtctataaagcagagggtataaattttgaagatttatttaactatggaattgaattagaagtattgaatgttgaggaaaataacaaggaagaattatatgttataacttgtgaagtgaaagattttggtagagtgcgtgatgctttcggtggtactggaacaggtgctgcaccggtaattgcaaaagcagccagagaagcaagagcggtagttaaagataaaggagcaaaagaaaaaaagatactgactgttggagttgtaactaagccgttcggttttgaaggtgtgcgacgtatgcgcattgcagagcttggacttgaagagttgcaaaaatacgtagatacacttattgtcattcccaatcaaaatttatttagaattgctaacgagaaaactacatttgctgacgcatttcaactcgccgataatgttctacatattggcataagaggagtaactgatttgatgatcatgccaggactgattaatcttgattttgctgatatagaaacagtaatgagtgagatgggtaaagcaatgattggtactggagaggcagaaggagaagatagggcaattagtgctggaatgctaccacttattttgaagcttaatagcgctaactctttgcactcaaaaagcttaacttcagatcaagcaataactgcctctgtaaaagatgcgctgcgtttgggctgcatggctgttgggtttactatatatcctggttctgctaagtgttttgatatgatggaagaagctcgcaaaattatagctgaggctaaatcttgtggccttgttgtagtgctatggtcttatccacgtggtgaaggggtttccaaagaaggtgaaacagcagttgatgtgattgcctatgctgcgcatatagcggctttgctcggtgccaacataataaaagtaaaacttccaaccaatcatctggaaagagaaaaaat------agaaaatattgaatcattatctaaaagaattgaatatattaaaaagtct
gaagctgcagaattcatgaaaaaattgaggcagattttgcgttacatcggttcatgtgatggtgatatggaaaaggggtcacttcgctgtgatgcaaatgtttctgttcgcccaaagggtagtagcacatttggcactcgttgtgaaataaaaaacttaaattcaatacgttatattgtacaagctatagattatgaagcacaaaggcagatcaaaattttggaaagcggaggagaaataagtcaagataccttattgtttgatgtcactttaggaaaaacaaaagtgatgagaagcaaagaagattcaagtgactatagatatttccctgaacctgatttgctacctgttgaaataagccaagacaaaatgcgtgcaaaaggtatgtcactaactaagataccactatttgtttggtctattttactcacgtcatttatgttaattgttgccttaccggtacttgctggtgctataactatgctgctcactgatcgtaatataggtacctccttttttgatcctgctggtggtggtgatcctgtgttatttcaacatctgttttggttttttggtcatccagaagtttacataattatttttcctgcatttggtatcatcagtcagattgtgtcaactttttctcataggccagtatttggttatatgggaatggtttatgccatgataggaatagcaacgtttggcttcatggtttgggctcaccatatgtttactgttgggcttagcgaggatgctgctatattttttgatcccgagcttaatccacgtcttcgctctgctatctttgctgcgcgaaaggaaaatctaccaaaagataaaatagaaacagcaataaaaaatgcagctggtaacgttgctggagaaagttatgaagaaatacaatatgaaggctgcggaccttctggtgctgcacttattgtccatgctctgacaaataatcgcaaccgaactgcttctgagatacgttatatcttttctcgcaaaggcggtaatttgggagaaacaggatgtgtgagttaccttttcgatcatgtaggcttaattgtctataaagtagaggatataaattttgaagatttatttaactatggaattgaattagaagtattgaatgttgaggaaaataacaaagaagaattatatgttataacttgtgaagtaaaagactttggtaaagtacgtgacgctttcggtggtactggaacaggtgctgcaccggtaattgcaaaagcagccagagaagcaagagcggtagttaaagataaaggagcaaaagaaaaaaagatactgactgttggagttgtaactaagccgttcggttttgaaggtgtgcgacgtatgcgcattgcagagcttggacttgaagagttgcaaaaatacgtagatacacttattgtcattcccaatcaaaatttatttagaattgctaacgagaaaactacatttgctgacgcatttcaactcgccgataatgttctacatattggcataagaggagtaactgatttgatgatcatgccaggactgattaatcttgattttgctgatatagaaacagtaatgagtgagatgggtaaagcaatgattggtactggagaggcagaaggagaagatagggcaattagtgctggaatgctaccacttattttgaagcttaatagcgctaactctttgcactcaaaaagcttaacttcagatcaagcaataactgcctctgtaaaagatgcgctgcgtttgggctgcatggctgttgggtttactatatatcctggttctgctaagtgttttgatatgatggaagaagctcgcaaaattatagctgaggctaaatcttgtggccttgttgtagtgctatggtcttatccacgtggtgaaggggtttccaaagaaggtgaaacagcagttgatgtgattgcctatgctgcgcatatagcggctttgctcggtgccaacataataaaagtaaaacttccaaccaatcatctggaaagagaaaaaat------agaaaatattgaatcattatctaaaagaattgaatatattaaaaagtct
gaagctgcagaattcatgaaaaaattgaggcagattttgcgttacatcggttcatgtgatggtgatatggaaaaggggtcacttcgctgtgatgcaaatgtttctgttcgcccaaagggtagtagcacatttggcactcgttgtgaaataaaaaacttaaattcaatacgttatattgtacaagctatagattatgaagcacaaaggcagatcaaaattttggaaagcggaggagaaataagtcaagataccttattgtttgatgtcactttaggaaaaacaaaagtgatgagaagcaaagaagattcaagtgactatagatatttccctgaacctgatttgctacctgttgaaataagccaagacaaaatgcgtgcaaaaggcatgtcactcactaaaatgccactatttgtttggtctgttttactaacgtcatttatgttaattgttgccttaccggtacttgctggtgctataactatgctgctaactgatcgcaatattggtacttccttttttgatcctgctggtggcggtgatcctgtgttatttcaacacctgttttggttttttggtcatccagaagtttacataattatttttcctgcatttggcatcataagccaagtcgtatcaactttttcccataggccagtatttggctataaagggatggtttatgctatgataggtatagcagcatttggctttatggtttgggctcatcatatgtttactgttgggcttagcgaagatgctgctgtattttttgatcccgaactcaatccacgtcttcgctctgctatctttgctgcgcgaaaggaaaatctaccaaaagataaaatagaaacagcaataaaaaatgcagctggtaacgttgctggagaaagttatgaagaaatacaatatgaaggctgcggaccttctggtgctgcacttattgtccatgctctgacaaataatcgcaaccgaactgcttctgagatacgttatatcttttctcgcaaaggcggtaatttgggagaaacaggatgtgtgagttaccttttcgatcatgtaggcttaattatctataaagcagggggtataaattttgaagatttatttaactatggaattgaattagaagtattgaatgttgaggaaaataacaaagaagaattatatgttataacttgtgaagtaaaaggctttggtaaagtacgtgacgctttcggtggtactggaacaggcgctgcaccggtaattgcaaaagcagcaagagaagcaagagcggtagttaaagataaaggagcaaaagaaaaaaagatactgactgttggagttgtaactaagccgttcggttttgaaggtgtgcgacgtatgcgcattgcagagcttggacttgaagagttgcaaaaatacgtagatacacttattgtcattcctaatcaaaatttatttagaattgctaacgagaaaactacatttgctgacgcatttcaactcgccgataatgttctgcatattggcataagaggagtaactgatttgatgatcatgccaggactgattaatcttgattttgctgatatagaaacagtaatgagtgagatgggtaaagcaatgattggtactggagaggcagaaggagaagatagggcaattagtgctggaatgctaccacttattttgaagcttaatagtgctaactccttgcactcgaaaaacttaacttctgatcaagcaataactgcttctgtaaaagatgcgctgcgtttgggttgcgtagctgttgggtttactatatatcctggttctgctaagtgcttcgatatgatggaagaagctcgcgaaattatagctgaggctaagtcttgcggccttgccgtagttctatggtcttatccacgcggtgaaggaatttccaaagaaggcgaaacagcagttgatgttattgcctatgctgcgcacatagcagctttacttggcgctaatataatcaaagtaaaacttccaattaactatttggaaagggagaaaatagaaacagaaaatattgagtcattatctaaaagaattgaatatgttaaaagatct
gaagctgcagaattcatgaaaaaattgaggcagattttgcgttatatcggttcatgtgatggtgatatggaaaagggatcacttcgctgtgatgcaaatgtttccattcgcccaaagggtagtagcgtatttggcactcgctgtgaaataaaaaatttaaattcaatacgttatattgtacaagctatagattatgaagcacaaaggcaaatcaaaattctggaaagcggaggagaaataagtcaagataccttattgtttgatgtcactttaggaaaaacaaaagtgatgagaagcaaagaagattcaagtgactatagatatttccctgaacctgatttgctacctattgaaataagccaagacaaaatgcgtgcaaaaggtatgtcgctcactaagatgccactatttgtttggtctgttttactaacgtcatttatgttaattgttgccttaccggtacttgctggtgctataactatgctgctaacagatcgcaatattggtacttccttttttgatcctgctggtggcggtgatcctgtgttatttcaacacctgttttggttttttggtcatccagaagtttacataattatttttcctgcatttggcattataagccaagtcgtgtcaactttttcccataggccagtttttggttataagggaatggtttatgccatgataggtatagcagcatttggttttatggtttgggctcaccatatgtttactgttggacttagcgaagatgctgctgtatttttcgatcccgaactcaatccacgtcttcgctctgctatctttgctgcgcgaaaggaaaatctaccaaaagataaaatagaaacagcaataaaaaatgcagctggtaacgttgctggagaaagttatgaagaaatacaatatgaaggctgcggaccttctggtgctgcacttattgtccatgctctgacaaataatcgcaaccgaactgcttctgagatacgttatatcttttctcgcaaaggcggtaatttgggagaaacaggatgtgtgagttaccttttcgatcatgtaggcttaattgtctataaagcagagggtataaattttgaagatttatttaactatggaattgaattagaagtattgaatgttgaggaaaataacaaagaagaattatatgttataacttgtgaagtaaaagactttggtaaagtacgtgacgctttcggtggtactggaacaggtgctgcaccggtaattgcaaaggcagccagagaagcaagagcgatagttaaagataaaggagcaaaagaaaaaaagatactgactgttggagttgtaactaagccgttcggttttgaaggtgtgcgacgtatgcgcattgcagagcttggacttgaagagttgcaaaaatacgtagatacacttattgtcattcccaatcaaaatttatttagaattgctaacgagaaaactacatttgctgacgcatttcaactcgccgataatgttctgcatattggcataagaggagtaactgatttgatgatcatgccaggactgattaatcttgattttgctgatatagaaacagtaatgagtgagatgggtaaggcaatgattggtactggagaggcagaaggagaagatagggcaattagtgctggaatgcttccacttattttgaagcttaatagtgccaactccttacactcaaaaagcttaacttctgatcaagcaataactgcttctgtaaaagatgcactgcgtttaggctgtacggctgttgggtttactatatatcctggttctgctaaatgttttgatatgatggaagaagctcgcgaaattatagctgaggctaagtccttcggacttgctgtggtgctatggtcttatccacgtggtgaagggatttccaaagaaggtgaaacagcagttgatgtaattgcttatgctgcgcatatagcggctttgcttggtgccaacataataaaagtaaaacttccaaccaaccatctggaaagagaaaaaat------agaaaatattgaatcattatctaaaagaattgaatatattaaaaagtct
gaagctgcagaattcatgaaaaaattgaggcagattttgcgttacatcggttcatgtgatggtgatatggaaaaggggtcacttcgctgtgatgcaaatgtttctgttcgcccaaagggtagtagcacatttggcactcgttgtgaaataaaaaacttaaattcaatacgttatattgtacaagctatagattatgaagcacaaaggcagatcaaaattttggaaagcggaggagaaataagtcaagataccttattgtttgatgtcactttaggaaaaacaaaagtgatgagaagcaaagaagattcaagtgactatagatatttccctgaacctgatttgctacctgttgaaataagccaagacaaaatgcgtgcaaaaggtatgtcactaactaagataccactatttgtttggtctattttactcacgtcatttatgttaattgttgccttaccggtacttgctggtgctataactatgctgctcactgatcgtaatataggtacctccttttttgatcctgctggtggtggtgatcctgtgttatttcaacatctgttttggttttttggtcatccagaagtttacataattatttttcctgcatttggtatcatcagtcagattgtgtcaactttttctcataggccagtatttggttatatgggaatggtttatgccatgataggaatagcaacgtttggcttcatggtttgggctcaccatatgtttactgttgggcttagcgaggatgctgctatattttttgatcccgagcttaatccacgtcttcgctctgctatcttttctgcgcgaaaggaaaatctaccaaaagataaaatagaaacagcaataaaaaatgcagctggtaacgttgctggagaaagttatgaagaaatacaatatgaaggctgcggaccttctggtgctgcacttattgtccatgctctgacaaataatcgcaaccgaactgcttctgagatacgttatatcttttctcgcaaaggcggtaatttgggagaaacaggatgtgtgagttaccttttcgatcatgtaggcttaattgtctataaagcagagggtataaattttgaagatttatttaactatggaattgaattagaagtattgaatgttgaggaaaataacaaggaagaattatatgttataacttgtgaagtgaaagattttggtagagtgcgtgatgctttcggtggtactggaacaggtgctgcaccggtaattgcaaaagcagccagagaagcaagagcggtagttaaagataaaggagcaaaagaaaaaaagatactgactgttggagttgtaactaagccgttcggttttgaaggtgtgcgacgtatgcgcattgcagagcttggacttgaagagttgcaaaaatacgtagatacacttattgtcattcccaatcaaaatttatttagaattgctaacgagaaaactacatttgctgacgcatttcaactcgccgataatgttctgcatattggcataagaggagtaactgatttgatgatcatgccaggactgattaatcttgattttgctgatatagaaacagtaatgagtgagatgggtaaagcaatgattggtactggagaggcagaaggagaagatagggcaattagtgctggaatgctaccacttattttgaagcttaatagtgctaactccttgcactcgaaaaacttaacttctgatcaagcaataactgcttctgtaaaagatgcgctgcgtttgggttgcgtagctgttgggtttactatatatcctggttctgctaagtgcttcgatatgatggaagaagctcgcgaaattatagctgaggctaagtcttgcggccttgccgtagtgctatggtcttatccacgcggtgaaggaatttccaaagaaggcgaaacagcagttgatgttattgcctatgctgcgcacatagcagctttacttggcgctaatataatcaaagtaaaacttccaattaactatttggaaagggagaaaatagaaacagaaaatattgagtcattatctaaaagaattgaatatgttaaaagatct
gaagctgcagaattcatgaaaaaattgaggcagattttgcgttacatcggttcatgtgatggtgatatggaaaaggggtcacttcgctgtgatgcaaatgtttctgttcgcccaaagggcagtagcacatttggcactcgttgtgaaataaaaaacttaaattcaatacgttatattgtacaagctatagattatgaagcacaaaggcagatcaaaattttggaaagcggaggagaaataagtcaagataccttattgtttgatgtcactttaggaaaaacaaaagtgatgagaagcaaagaagattcaagtgactatagatatttccctgaacctgatttgctacctgttgaaataagccaagacaaaatgcgtgcaaaaggtatgtcactaactaagataccactatttgtttggtctattttactcacgtcatttatgttaattgttgccttaccggtacttgctggtgctataactatgctgctcactgatcgtaatataggtacctccttttttgatcctgctggtggtggtgatcctgtgttatttcaacatctgttttggttttttggtcatccagaagtttacataattatttttcctgcatttggtatcatcagtcagattgtgtcaactttttctcataggccagtatttggttatatgggaatggtttatgccatgataggaatagcaacgtttggcttcatggtttgggctcaccatatgtttactgttgggcttagcgaggatgctgctatattttttgatcccgagcttaatccacgtcttcgctctgctatcttttctgcgcgaaaggaaaatctaccaaaagataaaatagaaacagcaataaaaaatgcagctggtaacgttgctggagaaagttatgaagaaatacaatatgaaggctgcggaccttctggtgctgcacttattgtccatgctctgacaaataatcgcaaccgaactgcttctgagatacgttatatcttttctcgcaaaggcggtaatttgggagaaacaggatgtgtgagttaccttttcgatcatgtaggcttaattgtctataaagcagagggtataaattttgaagatttatttaactatggaattgaattagaagtattgaatgttgaggaaaataacaaggaagaattatatgttataacttgtgaagtgaaagattttggtagagtgcgtgatgctttcggtggtactggaacaggtgctgcaccggtaattgcaaaagcagccagagaagcaagagcggtagttaaagataaaggagcaaaagaaaaaaagatactgactgttggagttgtaactaagccgttcggttttgaaggtgtgcgacgtatgcgcattgcagagcttggacttgaagagttgcaaaaatacgtagatacacttattgtcattcccaatcaaaatttatttagaattgctaacgagaaaactacatttgctgacgcatttcaactcgccgataatgttctgcatattggcataagaggagtaactgatttgatgatcatgccaggactgattaatcttgattttgctgatatagaaacagtaatgagtgagatgggtaaagcaatgattggtactggagaggcagaaggagaagatagggcaattagtgctggaatgctaccacttattttgaagcttaatagtgctaactccttgcactcgaaaaacttaacttctgatcaagcaataactgcttctgtaaaagatgcgctgcgtttgggttgcgtagctgttgggtttactatatatcctggttctgctaagtgcttcgatatgatggaagaagctcgcgaaattatagctgaggctaagtcttgcggccttgccgtagtgctatggtcttatccacgcggtgaaggaatttccaaagaaggcgaaacagcagttgatgttattgcctatgctgcgcacatagcagctttacttggcgctaatataatcaaagtaaaacttccaattaactatttggaaagggagaaaatagaaacagaaaatattgagtcattatctaaaagaattgaatatgttaaaagatct
gaagctgcagaattcatgaaaaaattgaggcagattttgcgttacatcggttcatgtgatggtgatatggaaaaggggtcacttcgctgtgatgcaaatgtttctgttcgcccaaagggtagtagcacatttggcactcgttgtgaaataaaaaacttaaattcaatacgttatattgtacaagctatagattatgaagcacaaaggcagatcaaaattttggaaagcggaggagaaataagtcaagataccttattgtttgatgtcactttaggaaaaacaaaagtgatgagaagcaaagaagattcaagtgactatagatatttccctgaacctgatttgctacctgttgaaataagccaagacaaaatgcgtgcaaaaggtatgtcactaactaagataccactatttgtttggtctattttactcacgtcatttatgttaattgttgccttaccggtacttgctggtgctataactatgctgctcactgatcgtaatataggtacctccttttttgatcctgctggtggtggtgatcctgtgttatttcaacatctgttttggttttttggtcatccagaagtttacataattatttttcctgcatttggtatcatcagtcagattgtgtcaactttttctcataggccagtatttggttatatgggaatggtttatgccatgataggaatagcaacgtttggcttcatggtttgggctcaccatatgtttactgttgggcttagcgaggatgctgctatattttttgatcccgagcttaatccacgtcttcgctctgctatctttgctgcgcgaaaggaaaatctaccaaaagataaaatagaaacagcaataaaaaatgcagctggtaacgttgctggagaaagttatgaagaaatacaatatgaaggctgcggaccttctggtgctgcacttattgtccatgctctgacaaataatcgcaaccgaactgcttctgagatacgttatatcttttctcgcaaaggcggtaatttgggagaaacaggatgtgtgagttaccttttcgatcatgtaggcttaattgtctataaagtagagggtataaattttgaagatttatttaactatggaattgaattagaagtattgaatgttgaggaaaataacaaagaagaattatatgttataacttgtgaagtaaaagactttggtaaagtacgtgacgctttcggtggtactggaacaggtgctgcaccggtaattgcaaaagcagccagagaagcaagagcggtagttaaagataaaggagcaaaagaaaaaaagatactgactgttggagttgtaactaagccgttcggttttgaaggtgtgcgacgtatgcgcattgcagagcttggacttgaagagttgcaaaaatacgtagatacacttattgtcattcccaatcaaaatttatttagaattgctaacgagaaaactacatttgctgacgcatttcaactcgccgataatgttctacatattggcataagaggagtaactgatttgatgatcatgccaggactgattaatcttgattttgctgatatagaaacagtaatgagtgagatgggtaaagcaatgattggtactggagaggcagaaggagaagatagggcaattagtgctggaatgctaccacttattttgaagcttaatagcgctaactctttgcactcaaaaagcttaacttcagatcaagcaataactgcctctgtaaaagatgcgctgcgtttgggctgcatggctgttgggtttactatatatcctggttctgctaagtgttttgatatgatggaagaagctcgcaaaattatagctgaggctaaatcttgtggccttgttgtagtgctatggtcttatccacgtggtgaaggggtttccaaagaaggtgaaacagcagttgatgtgattgcctatgctgcgcatatagcggctttgctcggtgccaacataataaaagtaaaacttccaaccaatcatctggaaagagaaaaaat------agaaaatattgaatcattatctaaaagaattgaatatattaaaaagtct
gaagctgcagaattcatgaaaaaattgaggcagattttgcgttacatcggttcatgtgatggtgatatggaaaaggggtcacttcgctgtgatgcaaatgtttctgttcgcccaaagggtagtagcacatttggcactcgttgtgaaataaaaaacttaaattcaatacgttatattgtacaagctatagattatgaagcacaaaggcagatcaaaattttggaaagcggaggagaaataagtcaagataccttattgtttgatgtcactttaggaaaaacaaaagtgatgagaagcaaagaagattcaagtgactatagatatttccctgaacctgatttgctacctgttgaaataagccaagacaaaatgcgtgcaaaaggtatgtcactaactaagataccactatttgtttggtctattttactcacgtcatttatgttaattgttgccttaccggtacttgctggtgctataactatgttgctcactgatcgtaatataggtacctccttttttgatcctgctggtggtggtgatcctgtgttatttcaacatctgttttggttttttggtcatccagaagtttacataattatttttcctgcatttggtatcatcagtcagattgtgtcaactttttctcataggccagtatttggttatatgggaatggtttatgccatgataggaatagcaacgtttggcttcatggtttgggctcaccatatgtttactgttgggcttagcgaggatgctgctatattttttgatcccgagcttaatccacgtcttcgctctgctatctttgctgcgcgaaaggaaaatctaccaaaagataaaatagaaacagcaataaaaaatgcaactggtaacgttgctggagaaaattatgaagaaatacaatatgaaggctgcggaccttctggtactgcaattattgttcatgctctgacgaataatcgcaaccgaactgcttctgagatacgttatatcttttctcgcaaaggcggtaatttgggagaaacaggatgtgtgagttaccttttcgatcatgtaggcttaattgtctataaagcagagggtataaattttgaagatttatttaactatggaattgaattagaagtattgaatgttgaggaaaataacaaagaagaattatatgttataacttgtgaagtgaaagattttggtagagtgcgtgatgctttcggtggtactggaacaggtgctgcaccggtaattgcaaaagcagccagagaagcaagagcggtagttaaagataaaggagcaaaagaaaaaaagatactgactgttggagttgtaactaagccgttcggttttgaaggtgtgcgacgtatgcgcattgcagagcttggacttgaagagttgcaaaaatacgtagatacacttattgtcattcccaatcaaaatttatttagaattgctaacgagaaaactacatttgctgacgcatttcaactcgccgataatgttctgcatattggcataagaggagtaactgatttgatgatcatgccaggactgattaatcttgattttgctgatatagaaacagtaatgagtgagatgggtaaagcaatgattggtactggagaggcagaaggagaagatagggcaattagtgctggaatgctaccacttattttgaagcttaatagtgctaactccttgcactcgaaaaacttaacttctgatcaagcaataactgcttctgtaaaagatgcgctgcgtttgggttgcgtagctgttgggtttactatatatcctggttctgctaagtgcttcgatatgatggaagaagctcgcgaaattatagctgaggctaagtcttgcggccttgccgtagtgctatggtcttatccacgcggtgaaggaatttccaaagaaggcgaaacagcagttgatgttattgcctatgctgcgcacatagcatctttacttggcgctaatataatcaaagtaaaacttccaattaactctttggaaagggagaaaatagaaacagaaaatattgagtcattatctaaaagaattgaatatgttaaaagatct
gaagctgcagaattcatgaaaaaattgaggcagattttgcgttacatcggttcatgtgatggtgatatggaaaaggggtcacttcgctgtgatgcaaatgtttctgttcgcccaaagggtagtagcacatttggcactcgttgtgaaataaaaaacttaaattcaatacgttatattgtacaagctatagattatgaagcacaaaggcagatcaaaattttggaaagcggaggagaaataagtcaagataccttattgtttgatgtcactttaggaaaaacaaaagtgatgagaagcaaagaagattcaagtgactatagatatttccctgaacctgatttgctacctgttgaaataagccaagacaaaatgcgtgcaaaaggtatgtcactcactaaaatgccactatttgtttggtctgttttactaacgtcatttatgttaattgttgccttaccggtacttgctggtgctataactatgctgctaactgatcgcaatattggtacttccttttttgatcctgctggtggcggtgatcctgtgttatttcaacacctgttttggttttttggtcatccagaagtttacataattatttttcctgcatttggcatcataagtcaagttgtatcaactttttcccataggccagtatttggctataaagggatggtttatgctatgataggtatagcagcatttggctttatggtttgggctcatcatatgtttactgttgggcttagcgaagatgctgctgtgttttttgatcccgagcttaatccacgtcttcgctctgctatcttgtctgcgcgaaaggaaaatctaccaaaagataaaatagaaacagcaataaaaaatgcagctggtaacgttgctggagaaagttatgaagaaatacaatatgaaggctgcggaccttctggtgctgcacttattgtccatgctctgacaaataatcgcaaccgaactgcttctgagatacgttatatcttttctcgcaaaggcggtaatttgggagaaacaggatgtgtgagttaccttttcgatcatgtaggcttaattgtctataaagcagagggtataaattttgaagatttatttaactatggaattgaattagaagtattgaatgttgaggaaaataacaaggaagaattatatgttataacttgtggagtgaaagattttggtagagtgcgtgatgctttcggtggtactggaacaggtgctgcaccggtaattgcaaaggcagccagagaagcaagagcggtagttaaagataagggagcaaaagaaaaaaagatactgactgttggagttgtaactaagccgttcggttttgaaggtgtgcgacgtatgcgcattgcagagcttggacttgaagagttgcaaaaatacgtagatacacttattgtcattcccaatcaaaatttatttagaattgctaacgagaaaactacatttgctgacgcatttcaactcgccgataatgttctgcatattggcataagaggagtaactgatttgatgatcatgccaggactgattaatcttgattttgctgatatagaaacagtaatgagtgagatgggtaaagcaatgattggtactggagaggcagaaggagaagatagggcaattagtgctggaatgctaccacttattttgaagcttaatagcgctaactctttgcactcaaaaagcttaacttcagatcaagcaataactgcctctgtaaaagatgcgctgcgtttgggctgcatggctgttgggtttactatatatcctggttctgctaagtgttttgatatgatggaagaagctcgcaaaattatagctgaggctaaatcttgtggccttgttgtagtgctatggtcttatccacgtggtgaaggggtttccaaagaaggtgaaacagcagttgatgtgattgcctatgctgcgcatatagcggctttgctcggtgccaacataataaaagtaaaacttccaaccaatcatctggaaagagaaaaaat------agaaaatattgaatcattatctaaaagaattgaatatattaaaaagtct
gaagctgcagaattcatgaaaaaattgaggcagattttgcgttacatcggttcatgtgatggtgatatggaaaaggggtcacttcgctgtgatgcaaatgtttctgttcgcccaaagggtagtagcacatttggcactcgttgtgaaataaaaaacttaaattcaatacgttatattgtacaagctatagattatgaagcacaaaggcagatcaaaattttggaaagcggaggagaaataagtcaagataccttattgtttgatgtcactttaggaaaaacaaaagtgatgagaagcaaagaagattcaagtgactatagatatttccctgaacctgatttgctacctgttgaaataagccaagacaaaatgcgtgcaaaaggtatgtcactcactaaaatgccactatttgtttggtctattttactaacgtcatttatgttaattgttgccttaccggtacttgctggtgctataactatgctgctaactgatcgcaatattggtacttccttttttgatcctgctggtggcggtgatcctgtgttatttcaacacctgttttggttttttggtcatccagaagtttacataattatttttcctgcatttggcatcataagtcaagtcgtatcaactttttcccataggccagtatttggctataaagggatggtttatgctatgataggtatagcagcatttggctttatggtttgggctcatcatatgtttactgttgggcttagcgaagatgctgctgtgttttttgatcccgaactcaatccacgtcttcgctctgctatctttgctgcgcgaaaggaaaatctaccaaaagataaaatagaaacagcaataaaaaatgcagctggtaacgttgctggagaaagttatgaagaaatacaatatgaaggctgcggaccttctggtgctgcacttattgtccatgctctgacaaataatcgcaaccgaactgcttctgagatacgttatatcttttctcgcaaaggcggtaatttgggagaaacaggatgtgtgagttaccttttcgatcatgtaggcttaattgtctataaagcagagggtataaattttgaagatttatttaactatggaattgaattagaagtattgaatgttgaggaaaataacaaggaagaattatatgttataacttgtgaagtgaaagattttggtagagtgcgtgatgctttcggtggtactggaacaggtgctgcaccggtaattgcaaaagcagccagagaagcaagagcggtagttaaagataaaggagcaaaagaaaaaaagatactgactgttggagttgtaactaagccgttcggttttgaaggtgtgcgacgtatgcgcattgcagagcttggacttgaagagttgcaaaaatacgtagatacacttattgtcattcccaatcaaaatttatttagaattgctaacgagaaaactacatttgctgacgcatttcaactcgccgataatgttctgcatattggcataagaggagtaactgatttgatgatcatgccaggactgattaatcttgattttgctgatatagaaacagtaatgagtgagatgggtaaagcaatgattggtactggagaggcagaaggagaagatagggcaattagtgctggaatgctaccacttattttgaagcttaatagcgctaactctttgcactcaaaaagcttaacttcagatcaagcaataacttcctctgtaaaagatgctctacgtttgggctgcgtggctgttgggtttactatatatcctggttctgctaagtgcttcgatatgatggaagaagctcgcgaaattatagctgaggctaagtcttgcggccttgccgtagtgctatggtcttatccacgcggtgaaggaatttccaaagaaggcgaaacagcagttgatgttattgcctatgctgcgcacatagcagctttacttggcgctaatataatcaaagtaaaacttccaattaactatttggaaagggagaaaatagaaacagaaaatattgagtcattatctaaaagaattgaatatgttaaaagatct
gaagctgcagaattcatgaaaaaattgaggcagattttgcgttacatcggttcatgtgatggtgatatggaaaaggggtcacttcgctgtgatgcaaatgtttctgttcgcccaaagggtagtagcacatttggcactcgttgtgaaataaaaaacttaaattcaatacgttatattgtacaagctatagattatgaagcacaaaggcagatcaaaattttggaaagcggaggagaaataagtcaagataccttattgtttgatgtcactttaggaaaaacaaaagtgatgagaagcaaagaagattcaagtgactatagatatttccctgaacctgatttgctacctgttgaaataagccaagacaaaatgcgtgcaaaaggtatgtcattgaccaagatgccactatttgtttggtctgttttattaacgtcgtttatgttaattgttgccttaccggtacttgctggtgctataactatgctgctaactgatcgtaatataggtacttccttttttgatcctgctggtggcggtgatcctgtgttatttcaacacctgttttggttttttggtcatccagaagtttacataattatttttcctgcatttggcatcataagccaagtcgtatcaactttttcccataggccagtatttggttatatgggaatggtttatgccatgataggaatagcaacgtttggcttcatggtttgggctcaccatatgtttactgttgggcttagcgaggatgctgctatattttttgatcccgaactcaatccacgtcttcgctctgctatctttgctgcgcgaaaggaaaatctaccaaaagataaaatagaaacagcaataaaaaatgcagctggtaacgttgctggagaaagttatgaagaaatacaatatgaaggctgcggaccttctggtactgcacttattgttcatgctctgacaaataatcgcaaccgaactgcttctgagatacgttatatcttttctcgcaaaggcggtaatttgggagaaacaggatgtgtgagttaccttttcgatcatgtaggcttaattgtctataaagcagaggatatgaattttgaagatttatttaactatggaattgaattagaagtattgaatgttgaggaaaataacaaagaagaattatatgttataacttgtgaagtaaaagactttggtaaagtacgtgacgctttcggtggcactggaacaggtgctgcaccggtaattgcaaaagcagccagagaagcaagagcggtagttaaagataaaggagcaaaagaaaaaaagatactgactgttggagttgtaacgaagccgttcggttttgaaggtgtgcgacgtatgcgcattgcagaacttggacttgaagagttgcaaaaatacgtagatacacttattgtcattcccaatcaaaatttatttagaattgctaatgagaaaactacatttgctgacgcatttcaactcgccgataatgttctgcatattggcataagaggagtaactgatctgatggttatgccagggcttattaaccttgattttgctgatatagaaacagtaatgagtgagatgggtaaagcaatgattggtactggagaggcagaaggagaagatagggcaattagtgctggaatgctaccacttattttgaagcttaatagctccaactctttgcacttaaaaagcctaacttctgatcaagcaataacttcttctgtaaaagatgcactgcgtttaggctgcgcggctgttgggtttactatataccctggttctgctaaatgttttgatatgatggaagaagctcgcgaaattatagctgaggctaagtcttgcggccttgccgcagtgctatggtcttatccacgcggtgaagggatttccaaagaaggtgaaacagcagttgatgtcattgcttatgctgcgcatatagcagctttacttggcgctaatataatcaaagtaaaacttccaaccaaccatctggaaaaagaaaaaat------agaaaatattgagtcattatctaaaagaattgaatatattaaaaagtct
gaagctgcagaattcatgaaaaaattgaggcagattttgcgttacatcggttcatgtgatggtgatatggaaaaggggtcacttcgctgtgatgcaaatgtttctgttcgcccaaagggcagtagcacatttggcactcgttgtgaaataaaaaacttaaattcaatacgttatattgtacaagctatagattatgaagcacaaaggcagatcaaaattttggaaagcggaggagaaataagtcaagataccttattgtttgatgtcactttaggaaaaacaaaagtgatgagaagcaaagaagattcaagtgactatagatatttccctgaacctgatttgctacctgttgaaataagccaagacaaaatgcgtgcaaaaggtatgtcactaactaagataccactatttgtttggtctattttactcacgtcatttatgttaattgttgccttaccggtacttgctggtgctataactatgctgctcactgatcgtaatataggtacctccttttttgatcctgctggtggtggtgatcctgtgttatttcaacatctgttttggttttttggtcatccagaagtttacataattatttttcctgcatttggtatcatcagtcagattgtgtcaactttttctcatagaccagtatttggttatatgggaatggtttatgccatgataggaatagcaacgtttggcttcatggtttgggctcaccatatgtttactgttgggcttagcgaggatgctgctatattttttgatcccgagcttaatccacgtcttcgctctgctatcttttctgcgcgaaaggaaaatctaccaaaagataaaatagaaacagcaataaaaaatgcagctggtaacgttgctggagaaagttatgaagaaatacaatatgaaggctgcggaccttctggtgctgcacttattgtccatgctctgacaaataatcgcaaccgaactgcttctgagatacgttatatcttttctcgcaaaggcggtaatttgggagaaacaggatgtgtgagttaccttttcgatcatgtaggcttaattgtctataaagcagagggtataaattttgaagatttatttaactatggaattgaattagaagtattgaatgttgaggaaaataacaaggaagaattatatgttataacttgtgaagtgaaagattttggtagagtgcgtgatgctttcggtggtactggaacaggtgctgcaccggtaattgcaaaagcagccagagaagcaagagcggtagttaaagacaaaggagcaaaagaaaaaaagatactgactgttggagttgtaactaagccgttcggttttgaaggtgtgcgacgtatgcgcattgcagagcttggacttgaagagttgcaaaaatacgtagatacacttattgtcattcccaatcaaaatttatttagaattgctaacgagaaaactacatttgctgacgcatttcaactcgccgataatgttctacatattggcataagaggagtaactgatttgatgatcatgccaggactgattaatcttgattttgctgatatagaaacagtaatgagtgagatgggtaaagcaatgattggtactggagaggcagaaggagaagatagggcaattagtgctggaatgctaccacttattttgaagcttaatagtgctaactccttgcactcgaaaaacttaacttctgatcaagcaataactgcttctgtaaaagatgcgctgcgtttgggttgcgtagctgttgggtttactatatatcctggttctgctaagtgcttcgatatgatggaagaagctcgcgaaattatagctgaggctaagtcttgcggccttgccgtagtgctatggtcttatccacgcggtgaaggaatttccaaagaaggcgaaacagcagttgatgttattgcctatgctgcgcacatagcagctttacttggcgctaatataatcaaagtaaaacttccaattaactatttggaaagggagaaaatagaaacagaaaatattgagtcattatctaaaagaattgaatatgttaaaagatct
gaagctgcagaattcatgaaaaaattgaggcagattttgcgttacatcggttcatgtgatggtgatatggaaaaggggtcacttcgctgtgatgcaaatgtttctgttcgcccaaagggtagtagcacatttggcactcgttgtgaaataaaaaacttaaattcaatacgttatattgtacaagctatagattatgaagcacaaaggcagatcaaaattttggaaagcggaggagaaataagtcaagataccttattgtttgatgtcactttaggaaaaacaaaagtgatgagaagcaaagaagattcaagtgactatagatatttccctgaacctgatttgctacctgttgaaataagccaagacaaaatgcgtgcaaaaggtatgtcactcactaaaatgccactatttgtttggtctgttttactaacgtcatttatgttaattgttgccttaccggtacttgctggtgctataactatgctgctaactgatcgcaatattggtacttccttttttgatcctgctggtggcggtgatcctgtgttatttcaacacctgttttggttttttggtcatccagaagtttacataattattttccctgcatttggcatcataagtcaagtcgtatcaactttttcccataggccagtatttggctataaagggatggtttatgctatgataggtatagcagcatttggttttatggtttgggctcatcatatgtttactgttgggcttagcgaagatgctgctgtgttttttgatcccgagcttaatccacgtcttcgctctgctatctttgctgcgcgaaaggaaaatctaccaaaagataaaatagaaacagcaataaaaaatgcagctggtaacgttgctggagaaagttatgaagaaatacaatatgaaggctgcggaccttctggtgctgcacttattgtccatgctctgacaaataatcgcaaccgaactgcttctgagatacgttatatcttttctcgcaaaggcggtaatttgggagaaacaggatgtgtgagttaccttttcgatcatgtaggcttaattgtctataaagcagagggtataaattttgaagatttatttaactatggaattgaattagaagtattgaatgttgaggaaaataacaaggaagaattatatgttataacttgtgcagtaaaagactttggtaaagtacgtgacgctttcggtggtactggaacaggtgctgcaccggtaattgcaaaagcagcaagagaagcaagagcggtagttaaagataaaggagcaaaagaaaaaaagatactgactgttggagttgtaactaagccgttcggttttgaaggtgtgcgacgtatgcgcattgcagagcttggacttgaagagttgcaaaaatacgtagatacacttattgtcattcccaatcaaaatttatttagaattgctaacgagaaaactacatttgctgacgcatttcaactcgccgataatgttctacatattggcataagaggagtaactgatttgatgatcatgccaggactgattaatcttgattttgctgatatagaaacagtaatgagtgagatgggtaaagcaatgattggtactggagaggcagaaggagaagatagggcaattagtgctggaatgctaccacttattttgaagcttaatagtgctaactccttgcactcgaaaaacttaacttctgatcaagcaataactgcttctgtaaaagatgcgctgcgtttgggttgcgtagctgttgggtttactatatatcctggttctgctaagtgcttcgatatgatggaagaagctcgcgaaattatagctgaggctaagtcttgcggccttgccgtagtgctatggtcttatccacgcggtgaaggaatttccaaagaaggcgaaacagcagttgatgttattgcctatgctgcgcacatagcagctttacttggcgctaatataatcaaagtaaaacttccaattaactatttggaaagggagaaaatagaaacagaaaatattgagtcattatctaaaagaattgaatatgttaaaagatct
gaagctgcagaattcatgaaaaaattgaggcagattttgcgttacatcggttcatgtgatggtgatatggaaaaggggtcacttcgctgtgatgcaaatgtttctgttcgcccaaagggcagtagcacatttggcactcgttgtgaaataaaaaacttaaattcaatacgttatattgtacaagctatagattatgaagcacaaaggcagatcaaaattttggaaagcggaggagaaataagtcaagataccttattgtttgatgtcactttaggaaaaacaaaagtgatgagaagcaaagaagattcaagtgactatagatatttccctgaacctgatttgctacctgttgaaataagccaagacaaaatgcgtgcaaaaggtatgtcactaactaagataccactatttgtttggtctattttactcacgtcatttatgttaattgttgccttaccggtacttgctggtgctataactatgctgctcactgatcgtaatataggtacctccttttttgatcctgctggtggtggtgatcctgtgttatttcaacatctgttttggttttttggtcatccagaagtttacataattatttttcctgcatttggtatcatcagtcagattgtgtcaactttttctcataggccagtatttggttatatgggaatggtttatgccatgataggaatagcaacgtttggcttcatggtttgggctcaccatatgtttactgttgggcttagcgaggatgctgctatattttttgatcccgagcttaatccacgtcttcgctctgctatcttttctgcgcgaaaggaaaatctaccaaaagataaaatagaaacagcaataaaaaatgcatctggtaacgttgctggagaaagttatgaagaaatacaatatgaaggctgcggaccttctggtgctgcacttattgtccatgctctgacaaataatcgcaaccgaactgcttctgagatacgttatatcttttctcgcaaaggcggtaatttgggagaaacaggatgtgtgagttaccttttcgatcatgtaggcttaattgtctataaagcagagggtataaattttgaagatttatttaactatggaattgaattagaagtattgaatgttgaggaaaataacaaggaagaattatatgttataacttgtgaagtgaaagattttggtagagtgcgtgatgctttcggtggtactggaacaggtgctgcaccggtaattgcaaaagcagccagagaagcaagagcggtagttaaagataaaggagcaaaagaaaaaaagatactgactgttggagttgtaactaagccgttcggttttgaaggtgtgcgacgtatgcgcattgcagagcttggacttgaagagttgcaaaaatacgtagatacacttattgtcattcccaatcaaaatttatttagaattgctaacgagaaaactacatttgctgacgcatttcaactcgccgataatgttctgcatattggcataagaggagtaactgatttgatgatcatgccaggactgattaatcttgattttgctgatatagaaacagtaatgagtgagatgggtaaagcaatgattggtactggagaggcagaaggagaagatagggcaattagtgctggaatgctaccacttattttgaagcttaatagtgctaactccttgcactcgaaaaacttaacttctgatcaagcaataactgcttctgtaaaagatgcgctgcgtttgggttgcgtagctgttgggtttactatatatcctggttctgctaagtgcttcgatatgatggaagaagctcgcgaaattatagctgaggctaagtcttgcggccttgccgtagtgctatggtcttatccacgcggtgaaggaatttccaaagaaggcgaaacagcagttgatgttattgcctatgctgcgcacatagcagctttacttggcgctaatataatcaaagtaaaacttccaattaactatttggaaagggagaaaatagaaacagaaaatattgagtcattatctaaaagaattgaatatgttaaaagatct
gaagctgcagaattcatgaaaaaattgaggcagattttgcgttacatcggttcatgtgatggtgatatggaaaaggggtcacttcgctgtgatgcaaatgtttctgttcgcccaaagggtagtagcacatttggcactcgttgtgaaataaaaaacttaaattcaatacgttatattgtacaagctatagattatgaagcacaaaggcagatcaaaattttggaaagcggaggagaaataagtcaagataccttattgtttgatgtcactttaggaaaaacaaaagtgatgagaagcaaagaagattcaagtgactatagatatttccctgaacctgatttgctacctgttgaaataagccaagacaaaatgcgtgcaaaaggtatgtcactcactaagataccactatttgtttggtctattttactcacgtcatttatgttaattgttgccttaccggtacttgctggtgctataactatgctgctcactgatcgtaatataggtacctccttttttgatcctgctggtggtggtgatcctgtgttatttcaacatctgttttggttttttggtcatccagaagtttacataactatttttcctgcatttggtatcatcagtcagattgtgtcaactttttctcataggccagtatttggttatatgggaatggtttatgctatgataggaatagcaacgtttggcttcatggtttgggctcaccatatgtttactgttgggcttagcgaggatgctgctatattttttgatcccgaactcaatccacgtcttcgctctgctatctttgctgcgcgaaaggaaaatctaccaaaagataaaatagaaacagcaataaaaaatgcagctggtaacgttgctggagaaagttatgaagaaatacaatatgaaggctgcggaccttctggtgctgcacttattgtccatgctctgacaaataatcgcaaccgaactgcttctgagatacgttatatcttttctcgcaaaggcggtaatttgggagaaacaggatgtgtgagttaccttttcgatcatgtaggcttaattgtctataaagcagggggtataaattttgaagatttatttaactatggaattgaattagaagtattgaatgttgaggaaaataacaaagaagaattatatgttataacttgtgaagtaaaagactttggtaaagtacgtgacgctttcggtggtactggaacaggtgctgcaccggtaattgcaaaagcagccagagaagcaagagcggtagttaaagataaaggagcaaaagaaaaaaagatactgactgttggagttgtaactaagccgttcggttttgaaggtgtgcgacgtatgcgcattgcagagcttggacttgaagagttgcaaaaatacgtagatacacttattgtcattcccaatcaaaatttatttagaattgctaacgagaaaactacatttgctgacgcatttcaactcgccgataatgttctgcatattggcataagaggagtaactgatttgatgatcatgccaggactgattaatcttgattttgctgatatagaaacagtaatgagtgagatgggtaaagcaatgattggtactggagaggcagaaggagaagatagggcaattagtgctggaatgctaccacttattttgaagcttaatagcgctaactctttgcactcaaaaagcttaacttcagatcaagcaataactgcctctgtaaaagatgcgctgcgtttgggctgcatggctgttgggtttactatatatcctggttctgctaagtgttttgatatgatggaagaagctcgcaaaattatagctgaggctaaatcttgtggccttgctgtagtgctatggtcttatccacgtggtgaagggatttccaaagaaggtgaaacagcagttgatgtgattacttatgctgcgcatatagcggctttgctcggtgccaacataataaaagtaaaacttccaaccaatcatctggaaagagaaaaaat------agaaaatattgaatcattatctaaaagaattgaatatattaaaaagtct
gaagctgcagaattcatgaaaaaattgaggcagattttgcgttacatcggttcatgtgatggtgatatggaaaaggggtcacttcgctgtgatgcaaatgtttctgttcgcccaaagggcagtagcacatttggcactcgttgtgaaataaaaaacttaaattcaatacgttatattgtacaagctatagattatgaagcacaaaggcagatcaaaattttggaaagcggaggagaaataagtcaagataccttattgtttgatgtcactttaggaaaaacaaaagtgatgagaagcaaagaagattcaagtgactatagatatttccctgaacctgatttgctacctgttgaaataagccaagacaaaatgcgcgcaaaaggaatgtcattaactaagatgccactgtttgtttggtctgtcttgttaacagcatttatgttgattgttgccttaccagtgcttgccggtgctataactatgcttcttactgatcgcaatattggtacttccttttttgatcctgccggtggtggtgaccctgtgttatttcaacatttattttggttttttggtcatccggaggtttacgtaattatttttcctgcatttggcatcataagtcaggttgtatcaactttttctcacagacctgtatttggttacataggaatggtttatgcaatgataggtatagcagtatttggctttatggtttgggctcaccatatgttcactgttgggcttagtgctgacgctgctgcattttttgatcccgaactcaatccacgtcttcgctctgctatctttgctgcgcgaaaggaaaatctaccaaaagataaaatagaaacagcaataaaaaatgcagctggtaacgttgctggagaaagttatgaagaaatacaatatgaaggctgcggaccttctggtgctgcacttattgtccatgctctgacaaataatcgcaaccgaactgcttctgagatacgttatatcttttctcgcaaaggcggtaatttgggagaaacaggatgtgtgagttaccttttcgatcatgtaggcttaattgtctataaagcagagggtataaattttgaagatttatttaactatggaattgaattagaagtattgaatgttgaggaaaataacaaagaagaattatatgttataacttgtgaagtaaaagactttggtaaagtacgtgacgctttcggtggtactggaacaggtgctgcaccggtaattgcaaaagcagcaagagaagcaagagcggtagttaaagataaaggagcaaaagaaaaaaagatactgactgttggagttgtaactaagccgttcggttttgaaggtgtgcgacgtatgcgcattgcagagcttggacttgaagagttgcaaaaatacgtagatacacttattgtcattcccaatcaaaatttatttagaattgctaacgagaaaactacatttgctgacgcatttcaactcgccgataatgttctgcatattggcataagaggagtaactgatttgatgatcatgccaggactgattaatcttgattttgctgatatagaaacagtaatgagtgagatgggtaaagcaatgattggtactggagaggcagaaggagaagatagggcaattagtgctggaatgctaccacttattttgaagcttaatagcgctaactctttgcactcaaaaagcttaacttcagatcaagcaataactgcctctgtaaaagatgcgctgcgtttgggctgcatggctgttgggtttactatatatcctggttctgctaagtgttttgatatgatggaagaagctcgcaaaattatagctgaggctaaatcttgtggccttgctgtagtgctatggtcttatccacgtggtgaagggatttccaaagaaggtgaaacagcagttgatgtgattgcttatgctgcgcatatagcggctttgctcggtgccaacataataaaagtaaaacttccaaccaatcatctggaaagagaaaaaat------agaaaatattgaatcattatctaaaagaattgaatatattaaaaagtct
gaagctgcagaattcatgaaaaaattgaggcagattttgcgttacatcggttcatgtgatggtgatatggaaaaggggtcacttcgctgtgatgcaaatgtttctgttcgcccaaagggtagtagcacatttggcactcgttgtgaaataaaaaacttaaattcaatacgttatattgtacaagctatagattatgaagcacaaaggcagatcaaaattttggaaagcggaggagaaataagtcaagataccttattgtttgatgtcactttaggaaaaacaaaagtgatgagaagcaaaaaagattcaagtgactatagatatttccctgaacctgatttgctacctgttgaaataagccaagacaaaatgcgtgcaaaaggtatgtcactaactaagataccactatttgtttggtctattttactcacgtcatttatgttaattgttgccttaccggtacttgctggtgctataactatgctgctcactgatcgtaatataggtacctccttttttgatcctgctggtggtggtgatcctgtgttatttcaacatctgttttggttttttggtcatccagaagtttacataactatttttcctgcatttggtatcatcagtcagattgtgtcaactttttctcataggccagtatttggttatatgggaatggtttatgccatgataggaatagcaacgtttggcttcatggtttgggctcaccatatgtttactgttgggcttagcgaggatgctgctatattttttgatcccgaactcaatccacgtcttcgctctgctatctttgctgcgcgaaaggaaaatctaccaaaagataaaatagaaacagcaataaaaaatgcagctggtaacgttgctggagaaagttatgaagaaatacaatatgaaggctgcggaccttctggtgctgcacttattgtccatgctctgacaaataatcgcaaccgaactgcttctgagatacgttatatcttttctcgcaaaggcggtaatttgggagaaacaggatgtgtgagttaccttttcgatcatgtaggcttaattgtctataaagcagggggtataaattttgaagatttatttaactatggaattgaattagaagtattgaatgttgaggaaaataacaaagaagaattatatgttataacttgtgaagtaaaagactttggtaaagtacgtgacgctttcggtggtactggaacaggtgctgcaccggtaattgcaaaagcagcaagagaagcaagagcggtagttaaagataaaggagcaaaagaaaaaaagatactgactgttggagttgtaactaagccgttcggttttgaaggtgtgcgacgtatgcgcattgcagagcttggacttgaagagttgcaaaaatacgtagatacacttattgtcattcccaatcaaaatttatttagaattgctaacgagaaaactacatttgctgacgcatttcaactcgccgataatgttctgcatattggcataagaggagtaactgatttgatgatcatgccaggactgattaatcttgattttgctgatatagaaacagtaatgagtgagatgggtaaagcaatgattggtactggagaggcagaaggagaagatagggcaattagtgctggaatgctaccacttattttgaagcttaatagtgctaactccttgcactcgaaaaacttaacttctgatcaagcaataactgcttctgtaaaagatgcgctgcgtttgggttgcgtagctgttgggtttactatatatcctggttctgctaagtgcttcgatatgatggaagaagctcgcgaaattatagctgaggctaagtcttgcggccttgccgtagtgctatggtcttatccacgcggtgaaggaatttccaaagaaggcgaaacagcggttgatgttattgcctatgctgcgcacatagcagctttacttggcgctaatataatcaaagtaaaacttccaattaactatttggaaagggagaaaatagaaacagaaaatattgagtcattatctaaaagaattgaatatgttaaaagatct
gaagctgcagaattcatgaaaaaattgaggcagattttgcgttacatcggttcatgtgatggtgatatggaaaaggggtcacttcgctgtgatgcaaatgtttctgttcgcccaaagggtagtagcacatttggcactcgttgtgaaataaaaaacttaaattcaatacgttatattgtacaagctatagattatgaagcacaaaggcagatcaaaattttggaaagcggaggagaaataagtcaagataccttattgtttgatgtcactttaggaaaaacaaaagtgatgagaagcaaagaagattcaagtgactatagatatttccctgaacctgatttgctacctgttgaaataagccaagacaaaatgcgtgcaaaaggtatgtcactcactaaaatgccactatttgtttggtctgttttactaacgtcatttatgttaattgttgccttaccggtacttgctggtgctataactatgctgctaactgatcgcaatattggtacttccttttttgatcctgctggtggcggtgatcctgtgttatttcaacacctgttttggttttttggtcatccagaagtttacataattattttccctgcatttggcatcataagtcaagtcgtatcaactttttcccataggccagtatttggctataaagggatggtttatgctatgataggtatagcagcatttggttttatggtttgggctcatcatatgtttactgttgggcttagcgaagatgctgctgtgttttttgatcccgagcttaatccacgtcttcgctctgctatctttgctgcgcgaaaggaaaatctaccaaaagataaaatagaaacagcaataaaaaatgcagctggtaacgttgctggagaaagttatgaagaaatacaatatgaaggctgcggaccttctggtgctgcacttattgtccatgctctgacaaataatcgcaaccgaactgcttctgagatacgttatatcttttctcgcaaaggcggtaatttgggagaaacaggatgtgtgagttaccttttcgatcatgtaggcttaattgtctataaagcagagggtataaattttgaagatttatttaactatggaattgaattagaagtattgaatgttgaggaaaataacaaggaagaattatatgttataacttgtgcagtaaaagactttggtaaagtacgtgacgcttccggtggtactggaacaggtgctgcaccggtaattgcaaaagcagccagagaagcaagagcggtagttaaagataaaggagcaaaagaaaaaaagatactgactgttggagttgtaactaagccgttcggttttgaaggtgtgcgacgtatgcgcattgcagagcttggacttgaagagttgcaaaaatatgtagacacacttattgtcattcccaatcaaaatttatttagaattgctaacgagaaaactacatttgctgacgcatttcaactcgccgataatgttctgcatattggcataagaggagtaactgatttgatgatcatgccaggactgattaatcttgattttgctgatatagaaacagtaatgagtgagatgggtaaagcaatgattggtactggagaggcagaaggagaagatagggcaattagtgctggaatgctaccacttattttgaagcttaatagtgctaactccttgcactcgaaaaacttaacttctgatcaagcaataactgcttctgtaaaagatgcgctgcgtttgggttgcgtagctgttgggtttactatatatcctggttctgctaagtgcttcgatatgatggaagaagctcgcgaaattatagctgaggctaagtcttgcggccttgccgtagtgctatggtcttatccacgcggtgaaggaatttccaaagaaggcgaaacagcagttgatgtcattgcttatgctgcgcatatagcggctttgctcggtgccaacataataaaagtaaaacttccaaccaaccatatggaaagagaaaaaat------agaaaatattgaatcattattcaaaagaattgaatatattaaaaagtct
gaagctgcagaattcatgaaaaaattgaggcagattttgcgttacatcggttcatgtgatggtgatatggaaaaggggtcacttcgctgtgatgcaaatgtttctgttcgcccaaagggtagtagcacatttggcactcgttgtgaaataaaaaacttaaattcaatacgttatattgtacaagctatagattatgaagcacaaaggcagatcaaaattttggaaagcggaggagaaataagtcaagataccttattgtttgatgtcactttaggaaaaacaaaagtgatgagaagcaaagaagattcaagtgactatagatatttccctgaacctgatttgctacctgttgaaataagccaagacaaaatgcgtgcaaaaggtatgtcactcactaagataccactatttgtttggtctattttactcacgtcatttatgttaattgttgccttaccggtacttgctggtgctataactatgctgctcactgatcgtaatataggtacctccttttttgatcctgctggtggtggtgatcctgtgttatttcaacatctgttttggttttttggtcatccagaagtttacataattatttttcctgcatttggtatcatcagtcagattgtgtcaactttttctcataggccagtatttggttatatgggaatggtttatgccatgataggaatagcaacgtttggcttcatggtttgggctcaccatatgtttactgttgggcttagcgaggatgctgctatattttttgatcccgagcttaatccacgtcttcgctctgctatcttttctgcgcgaaaggaaaatctaccaaaagataaaatagaaacagcaataaaaaatgcagctggtaacgttgctggagaaagttatgaagaaatacaatatgaaggctgcggaccttctggtgctgcacttattgtccatgctctgacaaataatcgcaaccgaactgcttctgagatacgttatatcttttctcgcaaaggcggtaatttgggagaaacaggatgtgtgagttaccttttcgatcatgtaggcttaattgtctataaagcagagggtataaattttgaagatttatttaactatggaattgaattagaagtattgaatgttgaggaaaataacaaggaagaattatatgttataacttgtgaagtgaaagattttggtagagtgcgtgatgctttcggtggtactggaacaggtgctgcaccggtaattgcaaaagcagccagagaagcaagagcggtagttaaagataaaggagcaaaagaaaaaaagatactgactgttggagttgtaactaagccgttcggttttgaaggtgtgcgacgtatgcgcattgcagagcttggacttgaagagttgcaaaaatacgtagatacacttattgtcattcccaatcaaaatttatttagaattgctaacgagaaaactacatttgctgacgcatttcaactcgccgataatgttctgcatattggcataagaggagtaactgatttgatgatcatgccaggactgattaatcttgattttgctgatatagaaacagtaatgagtgagatgggtaaagcaatgattggtactggagaggcagaaggagaagatagggcaattagtgctggaatgctaccacttattttgaagcttaatagtgctaactccttgcactcgaaaaacttaacttctgatcaagcaataactgcttctgtaaaagatgcgctgcgtttgggttgcgtagctgttgggtttactatatatcctggttctgctaagtgcttcgatatgatggaagaagctcgcgaaattatagctgaggctaagtcttgcggccttgccgtagtgctatggtcttatccacgcggtgaaggaatttccaaagaaggcgaaacagcagttgatgttattgcctatgctgcgcacatagcagctttacttggcgctaatataatcaaagtaaaacttccaattaactatttggaaagggagaaaatagaaacagaaaatattgagtcattatctaaaagaattgaatatgttaaaagatct
gaagctgcagaattcataaaaaaattgaggcagattttgcgttacatcggttcatgtgatggtgatatggaaaaggggtcacttcgctgtgatgcaaatgtttctgttcgctcaaagggtagtagcacatttggcactcgttgtgaaataaaaaacttaaattcaatacgttatattgtacaagctatagattatgaagcacaaaggcagatcaaaattttggaaagcggaggagaaataagtcaagataccttattgtttgatgtcactttaggaaaaacaaaagtgatgagaagcaaagaagattcaagtgactatagatatttccctgaacctgatttgctacctgttgaaataagccaagacaaaatgcgtgcaaaaggtatgtcactcactaagataccactatttgtttggtctattttactcacgtcatttatgttaattgttgccttaccggtacttgctggtgctataactatgctgctcactgatcgtaatataggtacctccttttttgatcctgctggtggtggtgatcctgtgttatttcaacatctgttttggttttttggtcatccagaagtttacataattatttttcctgcatttggtatcatcagtcagattgtgtcaactttttctcataggccagtatttggttatatgggaatggtttatgctatgataggaatagcaacgtttggcttcatggtttgggctcaccatatgtttactgttgggcttagcgaggatgctgctatattttttgatcccgaactcaatccacgtcttcgctctgctatctttgctgcgcgaaaggaaaatctaccaaaagataaaatagaaacagcaataaaaaatgcagctggtaatgttgctggagaaagttatgaagaaatacaatatgaaggctgcggaccttctggtgctgcacttattgtccatgctctgacaaataatcgcaaccgaactgcttctgagatacgttatatcttttctcgcaaaggcggtaatttgggagaaacaggatgtgtgagttaccttttcgatcatgtaggcttaattgtctataaagcagggggtataaattttgaagatttatttaactatggaattgaattagaagtattgaatgttgaggaaaataacaaagaagaattatatgttataacttgtgaagtaaaagactttggtaaagtacgtgacgctttcggtggtactggaacaggtgctgcaccggtaattgcaaaagcagccagagaagcaagagcggtagttaaagataaaggagcaaaagaaaaaaagatactgactgttggagttgtaactaagccgttcggttttgaaggtgtgcgacgtatgcgcattgcagagcttggacttgaagagttgcaaaaatacgtagatacacttattgtcattcccaatcaaaatttatttagaattgctaacgagaaaactacatttgctgacgcatttcaactcgccgataatgttctgcatattggcataagaggagtaactgatttgatgatcatgccaggactgattaatcttgattttgctgatatagaaacagtaatgagtgagatgggtaaagcaatgattggtactggagaggcagaaggagaagatagggcaattagtgctggaatgctaccacttattttgaagcttaatagcgctaactctttgcactcaaaaagcttaacttcagatcaagcaataactgcctctgtaaaagatgcgctgcgtttgggctgcatggctgttgggtttactatatatcctggttctgctaagtgttttgatatgatggaagaagctcgcaaaattatagctgaggctaaatcttgtggccttgctgtagtgctatggtcttatccacgtggtgaagggatttccaaagaaggtgaaacagcagttgatgtgattgcttatgctgcgcatatagcggctttgctcggtgccaacataataaaagtaaaacttccaaccaatcatctggaaagagaaaaaat------agaaaatattgaatcattatctaaaagaattgaatatattaaaaagtct
gaagctgcagaattcatgaaaaaattgaggcagattttgcgttacatcggttcatgtgatggtgatatggaaaaggggtcacttcgctgtgatgcaaatgtttctgttcgcccaaagggtagtagcacatttggcactcgttgtgaaataaaaaacttaaattcaatacgttatattgtacaagctatagattatgaagcacaaaggcagatcaaaattttggaaagcggaggagaaataagtcaagataccttattgtttgatgtcactttaggaaaaacaaaagtgatgagaagcaaagaagattcaagtgactatagatatttccctgaacctgatttgctacctgttgaaataaaccaagacaaaatgcgtgcaaaaggtatgtcactaactaagataccactatttgtttggtctattttactcacgtcatttatgttaattgttgccttaccggtacttgctggtgctataactatgctgctcactgatcgtaatataggtacctccttttttgatcctgctggtggtggtgatcctgtgttatttcaacatctgttttggttttttggtcatccagaagtttacataattatttttcctgcatttggtatcatcagtcagattgtgtcaactttttctcataggccagtatttggttatatgggaatggtttatgccatgataggaatagcaacgtttggcttcatggtttgggctcaccatatgtttactgttgggcttagcgaggatgctgctatattttttgatcccgagcttaatccacgtcttcgctctgctatcttttctgcgcgaaaggaaaatctaccaaaagataaaatagaaacagcaataaaaaatgcagctggtaacgttgctggagaaagttatgaagaaatacaatatgaaggctgcggaccttctggtgctgcacttattgtccatgctctgacaaataatcgcaaccgaactgcttctgagatacgttatatcttttctcgcaaaggcggtaatttgggagaaacaggatgtgtgagttaccttttcgatcatgtaggcttaattgtctataaagcagagggtataaattttgaagatttatttaactatggaattgaattagaagtattgaatgttgaggaaaataacaaggaagaattatatgttataacttgtgaagtaaaagactttggtaaagtacgtgacgctttcggtggtactggaacaggtgctgcaccggtaattgcaaaagcagccagagaagcaagagcggtagttaaagataaaggagcaaaagaaaaaaagatactgactgttggagttgtaactaagccgttcggttttgaaggtgtgcgacgtatgcgcattgcagagcttggacttgaagagttgcaaaaatacgtagatacacttattgtcattcccaatcaaaatttatttagaattgctaacgagaaaactacatttgctgacgcatttcaactcgccgataatgttctacatattggcataagaggagtaactgatttgatgatcatgccaggactgattaatcttgattttgctgatatagaaacagtaatgagtgagatgggtaaagcaatgattggtactggagaggcagaaggagaagatagggcaattagtgctggaatgctaccacttattttgaagcttaatagcgctaactctttgcactcaaaaagcttaacttcagatcaagcaataactgcctctgtaaaagatgcgctgcgtttgggctgcatggctgttgggtttactatatatcctggttctgctaagtgttttgatatgatggaagaagctcgcaaaattatagctgaggctaaatcttgtggccttgttgtagtgctatggtcttatccacgtggtgaaggggtttccaaagaaggtgaaacagcagttgatgtgattgcctatgctgcgcatatagcggctttgctcggtgccaacataataaaagtaaaacttccaaccaatcatctggaaagagaaaaaat------agaaaatattgaatcattatctaaaagaattgaatatattaaaaagtct
gaagctgcagaattcatgaaaaaattgaggcagattttgcgttacatcggttcatgtgatggtgatatggaaaaggggtcacttcgctgtgatgcaaatgtttctgttcgcccaaagggtagtagcacatttggcactcgttgtgaaataaaaaacttaaattcaatacgttatattgtacaagctatagattatgaagcacaaaggcagatcaaaattttggaaagcggaggagaaataagtcaagataccttattgtttgatgtcactttaggaaaaacaaaagtgatgagaagcaaagaagattcaagtgactatagatatttccctgaacctgatttgctacctgttgaaataagccaagacaaaatgcgtgcaaaaggtatgtcactcactaagataccactatttgtttggtctattttactcacgtcatttatgttaattgttgccttaccggtacttgctggtgctataactatgctgctcactgatcgtaatataggtacctccttttttgatcctgctggtggtggtgatcctgtgttatttcaacatctgttttggttttttggtcatccagaagtttacataattatttttcctgcatttggtatcatcagtcagattgtgtcaactttttctcataggccagtatttggttatatgggaatggtttatgccatgataggaatagcaacgtttggcttcatggtttgggctcaccatatgtttactgttgggcttagcgaggatgctgctatattttttgatcccgagcttaatccacgtcttcgctctgctatctttgctgcgcgaaaggaaaatctaccaaaagataaaatagaaacagcaataaaaaatgcaactggtaacgttgctggagaaaattatgaagaaatacaatatgaaggctgcggaccttctggtactgcaattattgttcatgctctgacgaataatcgcaaccgaactgcttctgagatacgttatatcttttctcgcaaaggcggtaatttgggagaaacaggatgtgtgagttaccttttcgatcatgtaggcttaattgtctataaagcagagggtataaattttgaagatttatttaactatggaattgaattagaagtattgaatgttgaggaaaataacaaagaagaattatatgttataacttgtgaagtaaaagactttggtaaagtacgtgatgctttcggtggtactggaacaggtgctgcaccggtaattgcaaaagcagccagagaagcaagagcggtagttaaagataaaggagcaaaagaaaaaaagatactgactgttggagttgtaactaagccgttcggttttgaaggtgtgcgacgtatgcgcattgcagagcttggacttgaagagttgcaaaaatacgtagatacacttattgtcattcccaatcaaaatttatttagaattgctaacgagaaaactacatttgctgacgcatttcaactcgccgataatgttctgcatattggcataagaggagtaactgatttgatgatcatgccaggactgattaatcttgattttgctgatatagaaacagtaatgagtgagatgggtaaagcaatgattggtactggagaggcagaaggagaagatagggcaattagtgctggaatgctaccacttattttgaagcttaatagtgctaactccttgcactcgaaaaacttaacttctgatcaagcaataactgcttctgtaaaagatgcgctgcgtttgggttgcgtagctgttgggtttactatatatcctggttctgctaagtgcttcgatatgatggaagaagctcgcgaaattatagctgaggctaagtcttgcggccttgccgtagtgctatggtcttatccacgcggtgaaggaatttccaaagaaggcgaaacagcagttgatgttattgcctatgctgcgcacatagcagctttacttggcgctaatataatcaaagtaaaacttccaattaactatttggaaagggagaaaatagaaacagaaaatattgagtcattatctaaaagaattgaatatgttaaaagatct
gaagctgcagaattcatgaaaaaattgaggcagattttgcgttacatcggttcatgtgatggtgatatggaaaaggggtcacttcgctgtgatgcaaatgtttctgttcgcccaaagggtagtagcacatttggcactcgttgtgaaataaaaaacttaaattcaatacgttatattgtacaagctatagattatgaagcacaaaggcagatcaaaattttggaaagcggaggagaaataagtcaagataccttattgtttgatgtcactttaggaaaaacaaaagtgatgagaagcaaagaagattcaagtgactatagatatttccctgaacctgatttgctacctgttgaaataagccaagacaaaatgcgtgcaaaaggtatgtcactaactaagataccactatttgtttggtctattttactcacgtcatttatgttaattgttgccttaccggtacttgctggtgctataactatgctgctcactgatcgtaatataggtacctccttttttgatcctgctggtggtggtgatcctgtgttatttcaacatctgttttggttttttggtcatccagaagtttacataattatttttcctgcatttggtatcatcagtcagattgtgtcaactttttctcataggccagtatttggttatatgggaatgatttatgccatgataggaatagcaacgtttggcttcatggtttgggctcaccatatgtttactgttgggcttagcgaggattctgctatattttttgatcccgaactcaatccacgtcttcgctctgctatctttgctgcgcgaaaggaaaatctaccaaaagataaaatagaaacagcaataaaaaatgcagctggtaacgttgctggagaaagttatgaagaaatacaatatgaaggctgcggaccttctggtgctgcacttattatccatgctctgacaaataatcgcaaccgaactgcttctgagatacgttatatcttttctcgcaaaggcggtaatttgggagaaacaggatgtgtgagttaccttttcgatcatgtaggcttaattgtctataaagcagggggtataaattttgaagatttatttaactacggaattgaattagaagtattgaatgttgaggaaaataacaaagaagaattatatgttataacttgtgaagtaaaagactttggtaaagtacgtgacgctttcggtggtactggaacaggtgctgcaccggtaattgcaaaagcagcaagagaagcaagagcggtagttaaagataaaggagcaaaagaaaaaaagatactgactgttggagttgtaactaagccgttcggttttgaaggtgtgcgacgtatgcgcattgcagagcttggacttgaagagttgcaaaaatacgtagatacacttattgtcattcccaatcaaaatttatttagaattgctaacgagaaaactacatttgctgacgcatttcaactcgccgataatgttctgcatattggcataagaggagtaactgatttgatgatcatgccaggactgattaatcttgattttgctgatatagaaacagtaatgagtgagatgggtaaagcaatgattggtactggagaggcagaaggagaagatagggcaattagtgctggaatgctaccacttattttgaagcttaatagtgctaactccttgtactcgaaaaacttaacttctgatcaagcaataactgcttctgtaaaagatgcgctgcgtttgggttgcgtagctgttgggtttactatatatcctggttctgctaagtgcttcgatatgatggaagaagctcgcgaaattatagctgaggctaagtcttgcggccttgccgtagtgctatggtcttatccacgcggtgaaggaatttccaaagaaggcgaaacagcggttgatgttattgcctatgctgcgcacatagcagctttacttggcgctaacataatcaaagtaaaacttccaattaactatttggaaagagagaaaatagaaacagaaaatattgagtcattatctaaaagaattgaatatgttaaaagatct
gaagctgcagaattcatgaaaaaattgaggcagattttgcgttatatcggttcatgtgatggtgatatggaaaagggatcacttcgctgtgatgcaaatgtttccgttcgcccaaagggtagtagcgtatttggcactcgctgtgaaataaaaaatttaaattcaatacgttatattgtacaagctatagattatgaagcacaaaggcaaatcaaaattctggaaagcggaggagaaataagtcaagataccttattgtttgatgtcactttaggaaaaacaaaagtgatgagaagcaaagaagattcaagtgactatagatatttccctgaacctgatttgctacctattgaaataagccaagacaaaatgcgtgcaaaaggcatgtcactcactaaaatgccactatttgtttggtctgttttactaacgtcatttatgttaattgttgccttaccggtacttgctggtgctataactatgctgctaactgatcgcaatattggtacttccttttttgatcctgctggtggcggtgatcctgtgttatttcaacacctgttttggttttttggtcatccagaagtttacataattatttttcctgcatttggcatcataagccaagtcgtatcaactttttcccataggccagtatttggctataaagggatggtttatgctatgataggtatagcagcatttggctttatggtttgggctcatcatatgtttactgttgggcttagcgaagatgctgctgtattttttgatcccgaactcaatccacgtcttcgctctgctatctttgctgcgcgaaaggaaaatctaccaaaagataaaatagaaacagcaataaaaaatgcagctggtaacgttgctggagaaagttatgaagaaatacaatatgaaggctgcggaccttctggtgctgcacttattgtccatgctctgacaaataatcgcaatcgaactgcttctgaggtacgttatatcttttctcgcaaaggcggtaatttgggagaaacaggatgtgtgagttaccttttcgatcatgtaggcttaattgtctataaagcagagggtataaattttgaagatttatttaactatggaattgaattagaagtattgaatgttgaggaaaataacaaagaagaattatatgttataacttgtgaagtaaaagactttggtaaagtacgtgacgctttcggtggtactggaacaggtgctgcaccggtaattgcaaaggcagccagagaagcaagagcggtagttaaagataaaggagcaaaagaaaaaaagatactgactgttggagttgtaactaagccgttcggttttgaaggtgtgcgacgtatgcgcattgcagagcttggacttgaagagttgcaaaaatatgtagatacacttatcgtcattcccaatcaaaatttatttagaattgctaacgagaaaactacatttgctgacgcatttcaacttgccgataatgttctgcatattggaataagaggagtaactgatttgatgatcatgccaggactgattaatcttgattttgctgatatagaaacagtaatgagtgcgatgggtaaagcaatgattggtactggagaggcagaaggagaagatagggctattagtgctggaatgctaccacttattttgaagcttaatagcgctaactctttgcattcgaaaatcctaacttctgatcaagcaatcactgcctctgtaaaagatgcgctgcgtttgggctgcatggctgttgggtttactatatatcctggttctgctaagtgttttgatatgatggaagaagctcgcgaaattatagctgaggctaaatcttgtggccttgctgtagtgctatggtcttatccacgtggtgaagggatttcaaaagaaggtgaaacagcagttgatgtcattgcttatgctgcgcatatagcggctttgcttggtgccaacataataaaagtaaaacttccaactaaccacttggaaaaagaaaaaat------agaaaatattgaatcattattcaaaagaattgaatatattaaaaagtct
gaagctgcagaattcatgaaaaaattgaggcagattttgcgttacatcggttcatgtgatggtgatatggaaaaggggtcacttcgctgtgatgcaaatgtttctgttcgcccaaagggtagtagcacatttggcactcgttgtgaaataaaaaacttaaattcaatacgttatattgtacaagctatagattatgaagcacaaaggcagatcaaaattttggaaagcggaggagaaataagtcaagataccttattgtttgatgtcactttaggaaaaacaaaagtgatgagaagcaaagaagattcaagtgactatagatatttccctgaacctgatttgctacctgttgaaataagccaagacaaaatgcgtgcaaaaggtatgtcactcactaagataccactatttgtttggtctattttactcacatcatttatgttaattgttgccttaccggtacttgctggtgctataactatgctgctcactgatcgtaatataggtacctccttttttgatcctgctggtggtggtgatcctgtgttatttcaacatctgttttggttttttggtcatccagaagtttacataattatttttcctgcatttggtatcatcagtcaggttgtgtcaactttttctcataggccagtatttggttatatgggaatggtttatgctatgataggaatagcaacgtttggctttatggtttgggctcaccatatgtttactgttgggcttagcgaggatgctgctatattttttgatcccgaactcaatccacgtcttcgctctgctatctttgctgcgcgaaaggaaaatctaccaaaagataaaatagaaacagcaataaaaaatgcagctggtaacgttgctggagaaagttatgaagaaatacaatatgaaggctgcggaccttctggtgctgcacttattgtccatgctctgacaaataatcgcaaccgaactgcttctgagatacgttatatcttttctcgcaaaggcggtaatttgggagaaacaggatgtgtgagttaccttttcgatcatgtaggcttaattgtctataaagcagagggtataaattttgaagatttatttaactatggaattgaattagaagtattgaatgttgaggaaaataacaaagaagaattatatgttataacttgtgaagtaaaagactttggtaaagtacgtgacgctttcggtggtactggaacaggtgctgcaccggtaattgcaaaagcagccagagaagcaagagcggtagttaaagataaaggagcaaaagaaaaaaagatactgactgttggagtcgtaactaagccgttcggttttgaaggtgtgcggcgtatgcgcattgcagagcttggacttgaagagttgcaaaaatacgtagatacacttattgtcattcccaatcaaaatttatttagaattgctaacgagaaaactacatttgctgacgcatttcaactcgccgataatgttctgcatattggcataagaggagtaactgatttgatgatcatgccaggactgattaatcttgattttgctgatatagaaacagtcatgagtgagatgggtaaagcaatgattggtactggagaggcagaaggagaagatagggcaattagtgctggaatgctaccacttattttgaagcttaatagcgctaactctttgcactcaaaaagcttaacttcagatcaagcaataacttcctctgtaaaagatgctctacgtttgggctgcgtggctgttgggtttactatatatcctggttctgctaagtgttttgatatgatggaagaagctcgcaaaattatagctgaggctaaatcttgtggccttgctgtagtgctatggtcttatccacgtggtgaagggatttccaaagaaggtgaaacagcagttgatgtcattgcttatgctgcgcatatagcggctttgctcggtgccaacataataaaagtaaaacttccaaccaaccatatggaaagagaaaaaat------agaaaatattgaatcattattcaaaagaattgaatatattaaaaagtct
gaagctgcagaattcatgaaaaaattgaggcagattttgcgttacatcggttcatgtgatggtgatatggaaaaggggtcacttcgctgtgatgcaaatgtttctgttcgcccaaagggtagtagcacatttggcactcgttgtgaaataaaaaacttaaattcaatacgttatattgtacaagctatagattatgaagcacaaaggcagatcaaaattttggaaagcggaggagaaataagtcaagataccttattgtttgatgtcactttaggaaaaacaaaagtgatgagaagcaaagaagattcaagtgactatagatatttccctgaacctgatttgctacctgttgaaataagccaagacaaaatgcgtgcaaaaggtatgtcactaactaagataccactatttgtttggtctattttactcacgtcatttatgttaattgttgccttaccggtacttgctggtgctataactatgctgctcactgatcgtaatataggtacctccttttttgatcctgctggtggtggtgatcctgtgttatttcaacatctgttttggttttttggtcatccagaagtttacataattatttttcctgcatttggtatcatcagtcagattgtgtcaactttttctcataggccagtatttggttatatgggaatggtttatgccatgataggaatagcaacgtttggcttcatggtttgggctcaccatatgtttactgttgggcttagcgaggatgctgctatattttttgatcccgagcttaatccacgtcttcgctctgctatcttttctgcgcgaaaggaaaatctaccaaaagataaaatagaaacagcaataaaaaatgcagctggtaacgttgctggagaaagttatgaagaaatacaatatgaaggctgcggaccttctggtgctgcacttattgtccatgctctgacaaataatcgcaaccgaactgcttctgagatacgttatatcttttctcgcaaaggcggtaatttgggagaaacaggatgtgtgagttaccttttcgatcatgtaggcttaattgtctataaagcagagggtataaattttgaagatttatttaactatggaattgaattagaagtattgaatgttgaggaaaataacaaggaagaattatatgttataacttgtgaagtgaaagattttggtagagtgcgtgatgctttcggtggtactggaacaggtgctgcaccggtaattgcaaaggcagccagagaagcaagagcggtagttaaagataagggagcaaaagaaaaaaagatactgactgttggagttgtaactaagccgttcggttttgaaggtgtgcgacgtatgcgcattgcagagcttggacttgaagagttgcaaaaatacgtagatacacttattgtcattcccaatcaaaatttatttagaattgctaacgagaaaactacatttgctgacgcatttcaactcgccgataatgttctacatattggcataagaggagtaactgatttgatgatcatgccaggactgattaatcttgattttgctgatatagaaacagtaatgagtgagatgggtaaagcaatgattggtactggagaggcagaaggagaagatagggcaattagtgctggaatgctaccacttattttgaagcttaatagcgctaactctttgcactcaaaaagcttaacttcagatcaagcaataactgcctctgtaaaagatgcgctgcgtttgggctgcatggctgttgggtttactatatatcctggttctgctaagtgttttgatatgatggaagaagctcgcaaaattatagctgaggctaaatcttgtggccttgttgtagtgctatggtcttatccacgtggtgaaggggtttccaaagaaggtgaaacagcagttgatgtgattgcctatgctgcgcatatagcggctttgctcggtgccaacataataaaagtaaaacttccaaccaatcatctggaaagagaaaaaat------agaaaatattgaatcattatctaaaagaattgaatatattaaaaagtct
gaagctgcagaattcatgaaaaaattgaggcagattttgcgttacatcggttcatgtgatggtgatatggaaaaggggtcacttcgctgtgatgcaaatgtttctgttcgcccaaagggtagtagcacatttggcactcgttgtgaaataaaaaacttaaattcaatacgttatattgtacaagctatagattatgaagcacaaaggcagatcaaaattttggaaagcggaggagaaataagtcaagataccttattgtttgatgtcactttaggaaaaacaaaagtgatgagaagcaaagaagattcaagtgactatagatatttccctgaacctgatttgctacctgttgaaataagccaagacaaaatgcgtgcaaaaggtatgtcactaactaagataccactatttgtttggtctattttactcacgtcatttatgttaattgttgccttaccggtacttgctggtgctataactatgctgctcactgatcgtaatataggtacctccttttttgatcctgctggtggtggtgatcctgtgttatttcaacatctgttttggttttttggtcatccagaagtttacataattatttttcctgcatttggtatcatcagtcagattgtgtcaactttttctcataggccagtatttggttatatgggaatggtttatgccatgataggaatagcaacgtttggcttcatggtttgggctcaccatatgtttactgttgggcttagcgaggatgctgctatattttttgatcccgagcttaatccacgtcttcgctctgctatctttgctgcgcgaaaggaaaatctaccaaaagataaaatagaaacagcaataaaaaatgcagctggtaacgttgctggagaaagttatgaagaaatacaatatgaaggctgcggaccttctggtgctgcacttattgtccatgctctgacaaataatcgcaaccgaactgcttctgagatacgttatatcttttctcgcaaaggcggtaatttgggagaaacaggatgtgtgagttaccttttcgatcatgtaggcttaattgtctataaagcagagggtataaattttgaagatttatttaactatggaattgaattagaagtattgaatgttgaggaaaataacaaagaagaattatatgttataacttgtgaagtaaaagactttggtaaagtacgtgacgctttcggtggtactggaacaggtgctgcaccggtaattgcaaaggcagccagagaagcaagagcggtagttaaagataagggagcaaaagaaaaaaagatactgactgttggagttgtaactaagccgttcggttttgaaggtgtgcgacgtatgcgcattgcagagcttggacttgaagagttgcaaaaatacgtagatacacttattgtcattcccaatcaaaatttatttagaattgctaacgagaaaactacatttgctgacgcatttcaactcgccgataatgttctgcatattggcataagaggagtaactgatttgatgatcatgccaggactgattaatcttgattttgctgatatagaaacagtaatgagtgagatgggtaaagcaatgattggtactggagaggcagaaggagaagatagggcaattagtgctggaatgctaccacttattttgaagcttaatagcgctaactctttgcactcaaaaagcttaacttcagatcaagcaataactgcctctgtaaaagatgcgctgcgtttgggctgcatggctgttgggtttactatatatcctggttctgctaagtgttttgatatgatggaagaagctcgcaaaattatagctgaggctaaatcttgtggccttgttgtagtgctatggtcttatccacgtggtgaaggggtttccaaagaaggtgaaacagcagttgatgtgattgcctatgctgcgcatatagcggctttgctcggtgccaacataataaaagtaaaacttccaaccaatcatctggaaagagaaaaaat------agaaaatattgaatcattatctaaaagaattgaatatattaaaaagtct
gaagctgcagaattcatgaaaaaattgaggcagattttgcgttatatcggttcatgtgatggtgatatggaaaaggggtcacttcgctgtgatgcaaatgtttctgttcgcccaaagggtagtagcacatttggcactcgttgtgaaataaaaaacttaaattcaatacgttatattgtacaagctatagattatgaagcacaaaggcagatcaaaattttggaaagcggaggagaaataagtcaagataccttattgtttgatgtcactttaggaaaaacaaaagtgatgagaagcaaagaagattcaagtgactatagatatttccctgaacctgatttgctacctgttgaaataagccaagacaaaatgcgtgcaaaaggtatgtcgctcactaagatgccactatttgtttggtctgttttactaacgtcatttatgttaattgttgccttaccggtacttgctggtgctataactatgctgctaacagatcgcaatattggtacttccttttttgatcctgctggtggcggtgatcctgtgttatttcaacacctgttttggttttttggtcatccagaagtttacataattatttttcctgcatttggcattataagccaagtcgtgtcaactttttcccataggccagtttttggttataagggaatgatttatgccatgataggtatagcagcatttggttttatggtttgggctcaccatatgtttactgttggacttagcgaagatgctgctgtatttttcgattccgaactcaatccacgtcttcgctctgctatctttgctgcgcgaaaggaaaatctaccaaaagataaaatagaaacagcaataaaaaatgcagctggtaacgttgctggagaaagttatgaagaaatacaatatgaaggctgcggaccttctggtgctgcacttattgtccatgctctgacaaataatcgcaaccgaactgcttctgagatacgttatatcttttctcgcaaaggcggtaatttgggagaaacaggatgtgtgagttaccttttcgatcatgtaggcttaattgtctataaagcagggggtataaattttgaagatttatttaactatggaattgaattagaagtattgaatgttgaggaaaataacaaagaagaattatatgttataacttgtgaagtaaaagactttggtaaagtacgtgacgctttcggtggtactggaacaggtgctgcaccggtaattgcaaaagcagccagagaagcaagagcggtagttaaagataaaggagcaaaagaaaaaaagatactgactgttggagttgtaactaagccgttcggttttgaaggtgtgcgacgtatgcgcattgcagagcttggacttgaagagttgcaaaaatacgtagatacacttattgtcattcccaatcaaaatttatttagaattgctaacgagaaaactacatttgctgacgcatttcaactcgccgataatgttctgcatattggcataagaggagtaactgatttgatgatcatgccaggactgattaatcttgattttgctgatatagaaacagtaatgagtgagatgggtaaagcaatgattggtactggagaggcagaaggagaagatagggcaattagtgctggaatgctaccacttattttgaagcttaatagcgctaactctttgcactcaaaaagcttaacttcagatcaagcaataacttcctctgtaaaagatgctctacgtttgggctgcgtggctgttgggtttactatatatcctggttctgctaagtgttttgatatgatggaagaagctcgcaaaattatagctgaggctaaatcttgtggccttgctgtagtgctatggtcttatccacgcggtgaaggaatttccaaagaaggcgaaacagcagttgatgttattgcctatgctgcgcacatagcagctttacttggcgctaatataatcaaagtaaaacttccaattaactatttggaaagggagaaaatagaaacagaaaatattgagtcattatctaaaagaattgaatatgttaaaagatct
gaagctgcagaattcatgaaaaaattgaggcagattttgcgttacatcggttcatgtgatggtgatatggaaaaggggtcacttcgctgtgatgcaaatgtttccgttcgcccaaagggtagtagcacatttggcactcgtagtgaaataaaaaacttaaattcaatacgttatattgtacaagctatagattatgaagcacaaaggcagatcaaaattttggaaagcggaggagaaataagtcaagataccttattatttgatgtcactttaggaaaaacaaaagtgatgagaagcaaagaagattcaagtgactatagatatttccctgaacctgatttgctacctgttgaaataagccaagacaaaatgcgtgcaaaaggtatgtcgctcactaagatgccactatttgtttggtctgttttactaacgtcatttatgttaattgttgccttaccggtacttgctggtgctataactatgctgctaacagatcgcaatattggtacttccttttttgatcctgctggtggcggtgatcctgtgttatttcaacacctgttttggttttttggtcatccagaagtttacataattatttttcctgcatttggcattataagccaagtcgtgtcaactttttcccataggccagtttttggttataagggaatgatttatgccatgataggtatagcagcatttggttttatggtttgggctcaccatatgtttactgttggacttagcgaagatgctgctgtatttttcgattccgaactcaatccacgtcttcgctctgctatctttgctgcgcgaaaggaaaatctaccaaaagataaaatagaaacagcaataaaaaatgcagctggtaacgttgctggagaaagttatgaagaaatacaatatgaaggctgcggaccttctggtgctgcacttattgtccatgctctgacaaataatcgcaaccgaactgcttctgagatacgttatatcttttctcgcaaaggcggtaatttgggagaaacaggatgtgtgagttaccttttcgatcatgtaggcttaattgtctataaagcagggggtataaattttgaagatttatttaactatggaattgaattagaagtattgaatgttgaggaaaataacaaagaagaattatatgttataacttgtgaagtaaaagactttggtaaagtacgtgacgctttcggtggtactggaacaggtgctgcaccggtaattgcaaaagcagccagagaagcaagagcggtagttaaagataaaggagcaaaagaaaaaaagatactgactgttggagttgtaactaagccgttcggttttgaaggtgtgcgacgtatgcgcattgcagagcttggacttgaagagttgcaaaaatacgtagatacacttattgtcattcccaatcaaaatttatttagaattgctaacgagaaaactacatttgctgacgcatttcaactcgccgataatgttctgcatattggcataagaggagtaactgatttgatgatcatgccaggactgattaatcttgattttgctgatatagaaacagtaatgagtgagatgggtaaagcaatgattggtactggagaggcagaaggagaagatagggcaattagtgctggaatgctaccacttattttgaagcttaatagcgctaactctttgcactcaaaaagcttaacttcagatcaagcaataacttcctctgtaaaagatgctctacgtttgggctgcgtggctgttgggtttactatatatcctggttctgctaagtgttttgatatgatggaagaagctcgcaaaattatagctgaggctaaatcttgtggccttgctgtagtgctatggtcttatccacgcggtgaaggaatttccaaagaaggcgaaacagcagttgatgttattgcctatgctgcgcacatagcagctttacttggcgctaatataatcaaagtaaaacttccaattaactatttggaaagggagaaaatagaaacagaaaatattgagtcattatctaaaagaattgaatatgttaaaagatct
gaagctgcagaattcatgaaaaaattgaggcagattttgcgttacatcggttcatgtgatggtgatatggaaaaggggtcacttcgctgtgatgcaaatgtttctgttcgcccaaagggtagtagcacatttggcactcgttgtgaaataaaaaacttaaattcaatacgttatattgtacaagctatagattatgaagcacaaaggcagatcaaaattttggaaagcggaggagaaataagtcaagataccttattgtttgatgtcactttaggaaaaacaaaagtgatgagaagcaaagaagattcaagtgactatagatatttccctgaacctgatttgctacctgttgaaataaaccaagacaaaatgcgtgcaaaaggtatgtcactaactcagataccactatttgtttggtctattttactcacgtcatttatgttaattgttgccttaccggtacttgctggtgctataactatgctgctcactgatcgtaatataggtacctccttttttgatcctgctggtggtggtgatcctgtgttatttcaacatctgttttggttttttggtcatccagaagtttacataattatttttcctgcatttggtatcatcagtcagattgtgtcaactttttctcataggccagtatttggttatatgggaatggtttatgccatgataggaatagcaacgtttggcttcatggtttgggctcaccatatgtttactgttgggcttagcgaggatgctgctatattttttgatcccgagcttaatccacgtcttcgctctgctatcttttctgcgcgaaaggaaaatctaccaaaagataaaatagaaacagcaataaaaaatgcagctggtaacgttgctggagaaagttatgaagaaatacaatatgaaggctgcggaccttctggtgctgcacttattgtccatgctctgacaaataatcgcaaccgaactgcttctgagatacgttatatcttttctcgcaaaggcggtaatttgggagaaacaggatgtgtgagttaccttttcgatcatgtaggcttaattgtctataaagcagagggtataaattttgaagatttatttaactatggaattgaattagaagtattgaatgttgaggaaaataacaaggaagaattatatgttataacttgtgaagtgaaagattttggtagagtgcgtgatgctttcggtggtactggaacaggtgctgcaccggtaattgcaaaagcagccagagaagcaagagcggtagttaaagataaaggagcaaaagaaaaaaagatactgactgttggagttgtaactaagccgttcggttttgaaggtgtgcgacgtatgcgcattgcagagcttggacttgaagagttgcaaaaatacgtagatacacttattgtcattcccaatcaaaatttatttagaattgctaacgagaaaactacatttgctgacgcatttcaactcgccgataatgttctacatattggcataagaggagtaactgatttgatgatcatgccaggactgattaatcttgattttgctgatatagaaacagtaatgagtgagatgggtaaagcaatgattggtactggagaggcagaaggagaagatagggcaattagtgctggaatgctaccacttattttgaagcttaatagcgctaactctttgcactcaaaaagcttaacttcagatcaagcaataactgcctctgtaaaagatgcgctgcgtttgggctgcatggctgttgggtttactatatatcctggttctgctaagtgttttgatatgatggaagaagctcgcaaaattatagctgaggctaaatcttgtggccttgttgtagtgctatggtcttatccacgtggtgaaggggtttccaaagaaggtgaaacagcagttgatgtgattgcctatgctgcgcatatagcggctttgctcggtgccaacataataaaagtaaaacttccaaccaatcatctggaaagagaaaaaat------agaaaatattgaatcattatctaaaagaattgaatatattaaaaagtct
gaagctgcagaattcatgaaaaaattgaggcagattttgcgttacatcggttcatgtgatggtgatatggaaaaggggtcacttcgctgtgatgcaaatgtttctgttcgcccaaagggtagtagcacatttggcactcgttgtgaaataaaaaacttaaattcaatacgttatattgtacaagctatagattatgaagcacaaaggcagatcaaaattttggaaagcggaggagaaataagtcaagataccttattgtttgatgtcactttaggaaaaacaaaagtgatgagaagcaaagaagattcaagtgactatagatatttccctgaacctgatttgctacctgttgaaataagccaagacaaaatgcgtgcaaaaggcatgtcactcactaaaatgccactatttgtttggtctgttttactaacgtcatttatgttaattgttgccttaccggtacttgctggtgctataactatgctgctaactgatcgcaatattggtacttccttttttgatcctgctggtggcggtgatcctgtgttatttcaacacctgttttggttttttggtcatccagaagtttacataattatttttcctgcatttggcatcataagccaagtcgtatcaactttttcccataggccagtatttggctataaagggatggtttatgctatgataggtatagcagcatttggctttatggtttgggctcatcatatgtttactgttgggcttagcgaagatgctgctgtattttttgatcccgagcttaatccacgtcttcgctctgctatctttgctgcgcgaaaggaaaatctaccaaaagataaaatagaaacagcaataaaaaatgcaactggtaacgttgctggagaaaattatgaagaaatacaatatgaaggctgcggaccttctggtactgcaattattgttcatgctctgacgaataatcgcaaccgaaccgcttctgagatacgttatatcttttctcgcaaaggcggtaatttgggagaaataggatgtgtgagttaccttttcgatcatgtaggcttaattgtctataaagcagagggtataaattttgaagatttatttaactatggaattgaattagaagtattgaatgttgaggaaaataacaaggaagaattatatgttataacttgtggagtgagagattttggtagagtgcgtgatgctttcggtggtactggaacaggtgctgcaccggtaattgcaaaagcagcaagagaagcaagagcggtagttaaagataaaggagcaaaagaaaaaaagatactgactgttggagttgtaactaagccgttcggttttgaaggtgtgcgacgtatgcgcattgcagagcttggacttgaagagttgcaaaaatacgtagatacacttattgtcattcccaatcaaaatttatttagaattgctaacgagaaaactacatttgctgacgcatttcaactcgccgataatgttctgcatattggcataagaggagtaactgatttgatgatcatgccaggactgattaatcttgattttgctgatatagaaacagtaatgagtgagatgggtaaagcaatgattggtactggagaggcagaaggagaagatagggcaatcagtgctggaatgctaccacttattttgaagcttaatagtgctaactccttgcactcgaaaaacttaacttctgatcaagcaataactgcttctgtaaaagatgcgctgcgtttgggttgcgtagctgttgggtttactatatatcctggttctgctaagtgcttcgatatgatggaagaagctcgcgaaattatagctgaggctaagtcttgcggccttgccgtagtgctatggtcttatccacgcggtgaaggaatttccaaagaaggtgaaacagcagttgatgttattgcctatgctgcgcatatagcggctttgctcggtgccaacataataaaagtaaaacttccaaccaatcatctggaaagagaaaaaat------agaaaatattgaatcattatctaaaagaattgaatatgttaaaagatct
gaagctgcagaattcatgaaaaaattgaggcagattttgcgttacatcggttcatgtgatggtgatatggaaaaggggtcacttcgctgtgatgcaaatgtttctgttcgcccaaagggcagtagcacatttggcactcgttgtgaaataaaaaacttaaattcaatacgttatattgtacaagctatagattatgaagcacaaaggcagatcaaaattttggaaagcggaggagaaataagtcaagataccttattgtttgatgtcactttaggaaaaacaaaagtgatgagaagcaaagaagattcaagtgactatagatatttccctgaacctgatttactacctgttgaaataagccaagacaaaatgcgtgcaaaaggtatgtcactaactaagataccactatttgtttggtctattttactcacgtcatttatgttaattgttgccttaccggtacttgctggtgctataactatgctgctcactgatcgtaatataggtacctccttttttgatcctgctggtggtggtgatcctgtgttatttcaacatctgttttggttttttggtcatccagaagtttacataattatttttcctgcatttggtatcatcagtcagattgtgtcaactttttctcataggccagtatttggttatatgggaatggtttatgccatgataggaatagcaacgtttggcttcatggtttgggctcaccatatgtttactgttgggcttagcgaggatgctgctatattttttgatcccgaactcaatccacgtcttcgctctgctatctttgctgcgcgaaaggaaaatctaccaaaagataaaatagaaacagcaataaaaaatgcagctggtaacgttgctggagaaagttatgaagaaatacaatatgaaggctgcggaccttctggtgctgcacttattgtccatgctctgacaaataatcgcaaccgaactgcttctgagatacgttatatcttttctcgcaaaggcggtaatttgggagaaacaggatgtgtgagttaccttttcgatcatgtaggcttaattgtctataaagcagggggtataaattttgaagatttatttaactatggaattgaattagaagtattgaatgttgaggaaaataacaaagaagaattatatgttataacttgtgaagtaaaagactttggtaaagtacgtgacgctttcggtggtactggaacaggtgctgcaccggtaattgcaaaaacagcaagagaagcaagagcggtagttaaagataaaggagcaaaagaaaaaaagatactgactgttggagttgtaactaagccgttcgtttttgaaggtgtgcgacgtatgcgcattgcagagcttggaattgaagagttgcaaaaatacgtagatacacttattgtcattcccaatcaaaatttatttagaattgctaacgagaaaactacatttgctgacgcatttcaactcgccgataatgttctgcatattggcataagaggagtaactgatttgatgatcatgccaggactgattaatcttgattttgctgatatagaaacagtaatgagtgagatgggtaaagcaatgattggtactggagaggcagaaggagaagatagggcaattagtgctggaatgctaccacttattttgaagcttaatagtgctaactccttacactcgaaaaacttaacttctgatcaagcaataactgcttctgtaaaagatgcgctgcgtttgggttgcgtagctgttgggtttactatatatcctggttctgctaagtgcttcgatatgatggaagaagctcgcgaaattatagctgaggctaagtcttgcggccttgccgtagtgctatggtcttatccacgcggtgaaggaatttccaaagaaggcgaaacagcggttgatgttattgcctatgctgcgcacatagcagctttacttggcgctaatataatcaaagtaaaacttccaattaactatttggaaagggagaaaatagaaacagaaaatattgagtcattatctaaaagaattgaatatgttaaaagatct
gaagctgcagaattcatgaaaaaattgaggcagattttgcgttatatcggttcatgtgatggtgatatggaaaaggggtcacttcgctgtgatgcaaatgtttctgttcgcccaaagggtagtagcacatttggcactcgttgtgaaataaaaaacttaaattcaatacgttatattgtacaagctatagattatgaagcacaaaggcagatcaaaattttggaaagcggaggagaaataagtcaagataccttattgtttgatgtcactttagggaaaacaaaagtgatgagaagcaaagaagattcaagtgactatagatatttccctgaacctgatttgctacctgttgaaataagccaagacaaaatgcgtgcaaaaggtatgtcgctcactaagatgccactatttgtttggtctgttttactaacgtcatttatgttaattgttgccttaccggtacttgctggtgctataactatgctgctaacagatcgcaatattggtacttccttttttgatcctgctggtggcggtgatcctgtgttatttcaacacctgttttggttttttggtcatccagaagtttacataattatttttcctgcatttggcattataagccaagtcgtgtcaactttttcccataggccagtttttggttataagggaatgatttatgccatgataggtatagcagcatttggttttatggtttgggctcaccatatgtttactgttggacttagcgaagatgctgctgtatttttcgattccgaactcaatccacgtcttcgctctgctatctttgctgcgcgaaaggaaaatctaccaaaagataaaatagaaacagcaataaaaaatgcagctggtaacgttgctggagaaagttatgaagaaatacaatatgaaggctgcggaccttctggtgctgcacttattgtccatgctctgacaaataatcgcaaccgaactgcttctgagatacgttatatcttttctcgcaaaggcggtaatttgggagaaacaggatgtgtgagttaccttttcgatcatgtaggcttaattgtctataaagcagggggtataaattttgaagatttatttaactatggaattgaattagaagtattgaatgttgaggaaaataacaaagaagaattatatgttataacttgtgaagtaaaagactttggtaaagtacgtgacgctttcggtggtactggaacaggtgctgcaccggtaattgcaaaagcagccagagaagcaagagcggtagttaaagataaaggagcaaaagaaaaaaagatactgactgttggagttgtaactaagccgttcggttttgaaggtgtgcgacgtatgcgcattgcagagcttggacttgaagagttgcaaaaatacgtagatacacttattgtcattcccaatcaaaatttatttagaattgctaacgagaaaactacatttgctgacgcatttcaactcgccgataatgttctgcatattggcataagaggagtaactgatttgatgatcatgccaggactgattaatcttgattttgctgatatagaaacagtaatgagtgagatgggtaaagcaatgattggtactggagaggcagaaggagaagatagggcaattagtgctggaatgctaccacttattttgaagcttaatagcgctaactctttgcactcaaaaagcttaacttcagatcaagcaataacttcctctgtaaaagatgctctacgtttgggctgcgtggctgttgggtttactatatatcctggttctgctaagtgttttgatatgatggaagaagctcgcaaaattatagctgaggctaaatcttgtggccttgctgtagtgctatggtcttatccacgcggtgaaggaatttccaaagaaggcgaaacagcagttgatgttattgcctatgctgcgcacatagcagctttacttggcgctaatataatcaaagtaaaacttccaattaactatttggaaagggagaaaatagaaacagaaaatattgagtcattatctaaaagaattgaatatgttaaaagatct
gaagctgcagaattcatgaaaaaattgaggcagattttgcgttacatcggttcatgtgatggtgatatggaaaaggggtcacttcgctgtgatgcaaatgtttctgttcgcccaaagggtagtagcacatttggcactcgttgtgaaataaaaaacttaaattcaatacgttatattgtacaagctatagattatgaagcacaaaggcagatcaaaattttggaaagcggaggagaaataagtcaagataccttattgtttgatgtcactttaggaaaaacaaaagtgatgagaagcaaagaagattcaagtgactatagatatttccctgaacctgatttgctacctgttgaaataagccaagacaaaatgcgtgcaaaaggtatgtcactcactaaaatgccactatttgtttggtctgttttactaacgtcatttatgttaattgttgccttaccggtacttgctggtgctataactatgctgctaactgatcgcaatattggcacttccttttttgatcctgctggtggcggtgatcctgtgttatttcaacacctgttttggttttttggtcatccagaagtttacataattatttttcctgcatttggcatcataagtcaagtcgtatcaactttttcccataggccagtatttggttatatgggaatggtttatgccatgataggaatagcaacgtttggcttcatggtttgggctcaccatatgtttactgttgggcttagcgaggatgctgctatattttttgatcccgagcttaatccacgtcttcgctctgctatcttttctgcgcgaaaggaaaatgtaccaaaagataaaatagaaacagcaataaaaaatgcagctggtaacgttgctggagaaagttatgaagaaatacaatatgaaggctgcggaccttctggtgctgcacttattgtccatgctctgacaaataatcgcaaccgaactgcttctgagatacgttatatcttttctcgcaaaggcggtaatttgggagaaacaggatgtgtgagttaccttttcgatcatgtaggcttaattgtctataaagcagagggtataaattttgaagatttatttaactatggaattgaattagaagtattgaatgttgaggaaaataacaaggaagaattatatgttataacttgtgaagtgaaagattttggtagagtgcgtgatgctttcggtggtactggaacaggtgctgcaccggtaattgcaaaagcagccagagaagcaagagcggtagttaaagataaaggagcaaaagaaaaaaagatactgactgttggagttgtaactaagccgttcggttttgaaggtgtgcgacgtatgcgcattgcagagcttggacttgaagagttgcaaaaatatgtagacacacttattgtcattcccaatcaaaatttatttagaattgctaacgagaaaactacatttgctgacgcatttcaactcgccgataatgttctgcatattggcataagaggagtaactgatttgatgatcatgccaggactgattaatcttgattttgctgatatagaaacagtaatgagtgagatgggtaaagcaatgattggtactggagaggcagaaggagaagatagggcaattagtgctggaatgctaccacttattttgaagcttaatagtgctaactccttgcactcgaaaaacttaacttctgatcaagcaataactgcttctgtaaaagatgcgctgcgtttgggttgcatagctgttgggtttactatatatcctggttctgctaagtgcttcgatatgatggaagaagctcgcgaaattatagctgaggctaagtcttgcggccttgccgtagtgctatggtcttatccacgcggtgaaggaatttccaaagaaggcgaaacagcagttgatgttattgcctatgctgcgcacatagcagctttacttggcgctaatataatcaaagtaaaacttccaattaactatttggaaagggagaaaatagaaacagaaaatattgagtcattatctaaaagaattgaatatgttaaaagatct
gaagctgcagaattcatgaaaaaattgaggcagattttgcgttacatcggttcatgtgatggtgatatggaaaaggggtcacttcgctgtgatgcaaatgtttctgttcgcccaaagggtagtagcacatttggcactcgttgtgaaataaaaaacttaaattcaatacgttatattgtacaagctatagattatgaagcacaaaggcagatcaaaattttggaaagcggaggagaaataagtcaagataccttattgtttgatgtcactttaggaaaaacaaaagtgatgagaagcaaagaagattcaagtgactatagatatttccctgaacctgatttgctacctgttgaaataagccaagacaaaatgcgtgcaaaaggtatgtcactcactaaaatgccactatttgtttggtctgttttactaacgtcatttatgttaattgttgccttaccggtacttgctggtgctataactatgctgctaactgatcgcaatattggcacttccttttttgatcctgctggtggcggtgatcctgtgttatttcaacacctgttttggttttttggtcatccagaagtttacataattatttttcctgcatttggcatcataagtcaagtcgtatcaactttttcccataggccagtatttggttatatgggaatggtttatgccatgataggaatagcaacgtttggcttcatggtttgggctcaccatatgtttactgttgggcttagcgaggatgctgctatattttttgatcccgagcttaatccacgtcttcgctctgctatcttttctgcgcgaaaggaaaatctaccaaaagataaaatagaaacagcaataaaaaatgcagctggtaacgttgctggagaaagttatgaagaaatacaatatgaaggctgcggaccttctggtgctgcacttattgtccatgctctgacaaataatcgcaaccgaactgcttctgagatacgttatatcttttctcgcaaaggcggtaatttgggagaaacaggatgtgtgagttaccttttcgatcatgtaggcttaattgtctataaagcagagggtataaattttgaagatttatttaactatggaattgaattagaagtattgaatgttgaggaaaataacaaggaagaattatatgttataacttgtgcagtaaaagactttggtaaagtacgtgacgctttcggtggtactggaacaggtgctgcaccggtaattgcaaaagcagccagagaagcaagagcggtagttaaagataaaggagcaaaagaaaaaaagatactgactgttggagttgtaactaagccgttcggttttgaaggtgtgcgacgtatgcgcattgcagagcttggacttgaagagttgcaaaaatatgtagacacacttattgtcattcccaatcaaaatttatttagaattgctaacgagaaaactacatttgctgacgcatttcaactcgccgataatgttctgcatattggcataagaggagtaactgatttgatgatcatgccaggactgattaatcttgattttgctgatatagaaacagtaatgagtgagatgggtaaagcaatgattggtactggagaggcagaaggagaagatagggcaattagtgctggaatgctaccacttattttgaagcttaatagtgctaactccttgcactcgaaaaacttaacttctgatcaagcaataactgcttctgtaaaagatgcgctgcgtttgggttgcatagctgttgggtttactatatatcctggttctgctaagtgcttcgatatgatggaagaagctcgcgaaattatagctgaggctaagtcttgcggccttgccgtagtgctatggtcttatccacgcggtgaaggaatttccaaagaaggcgaaacagcagttgatgttattgcctatgctgcgcacatagcagctttacttggcgctaatataatcaaagtaaaacttccaattaactatttggaaagggagaaaatagaaacagaaaatattgagtcattatctaaaagaattgaatatgttaaaagatct
gaagctgcagaattcatgaaaaaattgaggcagattttgcgttacatcggttcatgtgatggtgatatggaaaaggggtcacttcgctgtgatgcaaatgtttctgttcgcccaaagggtagtagcacatttggcactcgttgtgaaataaaaaacttaaattcaatacgttatattgtacaagctatagattatgaagcacaaaggcagatcaaaattttggaaagcggaggagaaataagtcaagataccttattgtttgatgtcactttaggaaaaacaaaagtgatgagaagcaaagaagattcaagtgactatagatatttccctgaacctgatttgctacctgttgaaataagccaagacaaaatgcgtgcaaaaggtatgtcactcactaaaatgccactatttgtttggtctgttttactaacgtcatttatgttaattgttgccttaccggtacttgctggtgctataactatgctgctaactgatcgcaatattggcacttccttttttgatcctgctggtggcggtgatcctgtgttatttcaacacctgttttggttttttggtcatccagaagtttacataattatttttcctgcatttggcatcataagtcaagtcgtatcaactttttcccataggccagtatttggttatatgggaatggtttatgccatgataggaatagcaacgtttggcttcatggtttgggctcaccatatgtttactgttgggcttagcgaggatgctgctatattttttgatcccgagcttaatccacgtcttcgctctgctatcttttctgcgcgaaaggaaaatctaccaaaagataaaatagaaacagcaataaaaaatgcagctggtaacgttgctggagaaagttatgaagaaatacaatatgaaggctgcggaccttctggtgctgcacttattgtccatgctctgacaaataatcgcaaccgaactgcttctgagatacgttatatcttttctcgcaaaggcggtaatttgggagaaacaggatgtgtgagttaccttttcgatcatgtaggcttaattgtctataaagcagagggtataaattttgaagatttatttaactatggaattgaattagaagtattgaatgttgaggaaaataacaaggaagaattatatgttataacttgtgcagtaaaagactttggtaaagtacgtgacgctttcggtggtactggaacaggtgctgcaccggtaattgcaaaagcagccagagaagcaagagcggtagttaaagataaaggagcaaaagaaaaaaagatactgactgttggagttgtaactaagccgttcggttttgaaggtgtgcgacgtatgcgcattgcagagcttggacttgaagagttgcaaaaatacgtagatacacttattgtcattcccaatcaaaatttatttagaattgctaacgagaaaactacatttgctgacgcatttcaactcgccgataatgttctacatattggcataagaggagtaactgatttgatgatcatgccaggactgattaatcttgattttgctgatatagaaacagtaatgagtgagatgggtaaagcaatgattggtactggagaggcagaaggagaagatagggcaattagtgctggaatgctaccacttattttgaagcttaatagtgctaactccttgcactcgaaaaacttaacttctgatcaagcaataactgcttctgtaaaagatgcgctgcgtttgggttgcgtagctgttgggtttactatatatcctggttctgctaagtgcttcgatatgatggaagaagctcgcgaaattatagctgaggctaagtcttgcggccttgccgtagtgctatggtcttatccacgcggtgaaggaatttccaaagaaggcgaaacagcagttgatgttattgcctatgctgcgcacatagcagctttacttggcgctaatataatcaaagtaaaacttccaattaactatttggaaagggagaaaatagaaacagaaaatattgagtcattatctaaaagaattgaatatgttaaaagatct
gaagctgcagaattcatgaaaaaattgaggcagattttgcgttacatcggttcatgtgatggtgatatggaaaaggggtcacttcgctgtgatgcaaatgtttctgttcgcccaaagggtagtagcacatttggcactcgttgtgaaataaaaaacttaaattcaatacgttatattgtacaagctatagattatgaagcacaaaggcagatcaaaattttggaaagcggaggagaaataagtcaagataccttattgtttgatgtcactttaggaaaaacaaaagtgatgagaagcaaagaagattcaagtgactatagatatttccctgaacctgatttgctacctgttgaaataagccaagacaaaatgcgtgcaaaaggtatgtcactcactaagataccactatttgtttggtctattttactcacatcatttatgttaattgttgccttaccggtacttgctggtgctataactatgctgctcactgatcgtaatataggtacctccttttttgatcctgctggtggtggtgatcctgtgttatttcaacatctgttttggttttttggtcatccagaagtttacataattatttttcctgcatttggtatcatcagtcaggttgtgtcaactttttctcataggccagtatttggttatatgggaatggtttatgctatgataggaatagcaacgtttggctttatggtttgggctcaccatatgtttactgttgggcttagcgaggatgctgctatattttttgatcccgaactcaatccacgtcttcgctctgctatctttgctgcgcgaaaggaaaatctaccaaaagataaaatagaaacagcaataaaaaatgcagctggtaacgttgctggagaaagttatgaagaaatacaatatgaaggctgcggaccttctggtgctgcacttattgtccatgctctgacaaataatcgcaaccgaactgcttctgagatacgttatatcttttctcgcaaaggcggtaatttgggagaaacaggatgtgtgagttaccttttcgatcatgtaggcttaattgtctataaagcagagggtataaattttgaagatttatttaactatggaattgaattagaagtattgaatgttgaggaaaataacaaagaagaattatatgttataacttgtgaagtaaaagactttggtaaagtacgtgtcgctttcggtggtactggaacaggtgctgcaccggtaattgcaaaagcagcaagagaagcaagagcggtagttaaagataaaggagcaaaagaaaaaaagatactgactgttggagttgtaactaagccgttcggttttgaaggtgtgcgacgtatgcgcattgcagagcttggacttgaagagttgcaaaaatacgtagatacacttattgtcattcccaatcaaaatttatttagaattgctaacgagaaaactacatttgctgacgcatttcaactcgccgataatgttctacatattggcataagaggagtaactgatttgatgatcatgccaggactgattaatcttgattttgctgatatagaaacagtaatgagtgagatgggtaaagcaatgattggtactggagaggcagaaggagaagatagggcaattagtgctggaatgctaccacttattttgaagcttaatagcgctaactctttgcactcaaaaagcttaacttcagatcaagcaataacttcctctgtaaaagatgctctacgtttgggctgcgtggctgttgggtttactatatatcctggttctgctaagtgttttgatatgatggaagaagctcgcaaaattatagctgaggctaaatcttgtggccttgctgtagtgctatggtcttatccacgtggtgaagggatttccaaagaaggtgaaacagcagttgatgtcattgcttatgctgcgcatatagcggctttgctcggtgccaacataataaaagtaaaacttccaaccaaccatatggaaagagaaaaaat------agaaaatattgaatcattattcaaaagaattgaatatattaaaagtcct
gaagctgcagaattcatgaaaaaattgaggcagattttgcgttacatcggttcatgtgatggtgatatggaaaaggggtcacttcgctgtgatgcaaatgtttctgttcgcccaaagggcagtagcacatttggcactcgttgtgaaataaaaaacttaaattcaatacgttatattgtacaagctatagattatgaagcacaaaggcagatcaaaattttggaaagcggaggagaaataagtcaagataccttattgtttgatgtcactttaggaaaaacaaaagtgatgagaagcaaagaagattcaagtgactatagatatttccctgaacctgatttgctacctgttgaaataagccaagacaaaatgcgtgcaaaaggtatgtcactaactaagataccactatttgtttggtctattttactcacgtcatttatgttaattgttgccttaccggtacttgctggtgctataactatgctgctcactgatcgtaatataggtacctccttttttgatcctgctggtggtggtgatcctgtgttatttcaacatctgttttggttttttggtcatccagaagtttacataattatttttcctgcatttggtatcatcagtcagattgtgtcaactttttctcataggccagtatttggttatatgggaatggtttatgccatgataggaatagcaacgtttggcttcatggtttgggctcaccatatgtttactgttgggcttagcgaggatgctgctatattttttgatcccgagcttaatccacgtcttcgctctgctatcttttctgcgcgaaaggaaaatctaccaaaagataaaatagaaacagcaataaaaaatgcagctggtaacgttgctggagaaagttatgaagaaatacaatatgaaggctgcggaccttctggtgctgcacttattgtccatgctctgacaaataatcgcaaccgaactgcttctgagatacgttatatcttttctcgcaaaggcggtaatttgggagaaacaggatgtgtgagttaccttttcgatcatgtaggcttaattgtctataaagcagagggtataaattttgaagatttatttaactatggaattgaattagaagtattgaatgttgaggaaaataacaaggaagaattatatgttataacttgtgaagtgaaagattttggtagagtgcgtgatgctttcggtggtactggaacaggtgctgcaccggtaattgcaaaggcagccagagaagcaagagcggtagttaaagataagggagcaaaagaaaaaaagatactgactgttggagttgtaactaagccgttcggttttgaaggtgtgcgacgtatgcgcattgcagagcttggacttgaagagttgcaaaaatacgtagatacacttattgtcattcccaatcaaaatttatttagaattgctaacgagaaaactacatttgctgacgcatttcaactcgccgataatgttctgcatattggcataagaggagtaactgatttgatgatcatgccaggactgattaatcttgattttgctgatatagaaacagtaatgagtgagatgggtaaagcaatgattggtactggagaggcagaaggagaagatagggcaattagtgctggaatgctaccacttattttgaagcttaatagcgctaactctttgcactcaaaaagcttaacttcagatcaagcaataactgcctctgtaaaagatgcgctgcgtttgggctgcatggctgttgggtttactatatatcctggttctgctaagtgttttgatatgatggaagaagctcgcaaaattatagctgaggctaaatcttgtggccttgttgtagtgctatggtcttatccacgtggtgaaggggtttccaaagaaggtgaaacagcagttgatgtgattgcctatgctgcgcatatagcggctttgctcggtgccaacataataaaagtaaaacttccaaccaatcatctggaaagagaaaaaat------agaaaatattgaatcattatctaaaagaattgaatatattaaaaagtct
gaagctgcagaattcatgaaaaaattgaggcagattttgcgttacatcggttcatgtgatggtgatatggaaaaggggtcacttcgctgtgatgcaaatgtttctgttcgcccaaagggtagtagcacatttggcactcgttgtgaaataaaaaacttaaattcaatacgttatattgtacaagctatagattatgaagcacaaaggcagatcaaaattttggaaagcggaggagaaataagtcaagataccttattgtttgatgtcactttaggaaaaacaaaagtgatgagaagcaaagaagattcaagtgactatagatatttccctgaacctgatttgctacctgttgaaataagccaagacaaaatgcgtgcaaaaggtatgtcactcactaaaatgccactatttgtttggtctgttttactaacgtcatttatgttaattgttgccttaccggtacttgctggtgctataactatgctgctaactgatcgcaatattggtacttccttttttgatcctgctggtggcggtgatcctgtgttatttcaacacctgttttggttttttggtcatccagaagtttacataattatttttcctgcatttggcatcataagtcaagttgtatcaactttttcccataggccagtatttggctataaagggatggtttatgttatgataggtatagcagcatttggctttatggtttgggctcatcatatgtttactgttgggcttagcgaagatgctgctgtgttttttgatcccgagcttaatccacgtcttcgctctgctatcttttctgcgcgaaaggaaaatctaccaaaagataaaatagaaacagcaataaaaaatgcagctggtaacgttgctggagaaagttatgaagaaatacaatatgaaggctgcggaccttctggtgctgcacttattgtccatgctctgacaaataatcgcaaccgaactgcttctgagatacgttatatcttttctcgcaaaggcggtaatttgggagaaacaggatgtgtgagttaccttttcgatcatgtaggcttaattgtctataaagcagagggtataaattttgaagatttatttaactatggaattgaattagaagtattgaatgttgaggaaaataacaaggaagaattatatgttataacttgtggagtgaaagattttggtagagtgcgtgatgctttcggtggtactggaacaggtgctgcaccggtaattgcaaaagcagccagagaagcaagagcggtagttaaagataaaggagcaaaagaaaaaaagatactgactgttggagttgtaactaagccgttcggttttgaaggtgtgcgacgtatgcgcattgcagagcttggacttgaagagttgcaaaaatacgtagatacacttattgtcattcccaatcaaaatttatttagaattgctaacgagaaaactacatttgctgacgcatttcaactcgccgataatgttctgcatattggcataagaggagtaactgatttaatgatcatgccaggactgattaatcttgattttgctgatatagaaacagtaatgagtgagatgggtaaagcaatgattggtactggagaggcagaaggagaagatagggcaattagtgctggaatgctaccacttattttgaagcttaatagcgctaactctttgcactcaaaaagcttaacttcagatcaagcaataactgcctctgtaaaagatgcgctgcgtttgggctgcatggctgttgggtttactatatatcctggttctgctaagtgttttgatatgatggaagaagctcgcaaaattatagctgaggctaaatcttgtggccttgttgtagtgctatggtcttatccacgtggtgaaggggtttccaaagaaggtgaaacagcagttgatgtgattgcctatgctgcgcatatagcggctttgctcggtgccaacataataaaagtaaaacttccaaccaatcatctggaaagagaaaaaat------agaaaatattgaatcattatctaaaagaattgaatatattaaaaagtct
gaagctgcagaattcatgaaaaaattgaggcagattttgcgttacatcggttcatgtgatggtgatatggaaaaggggtcacttcgctgtgatgcaaatgtttctgttcgcccaaagggtagtagcacatttggcactcgttgtgaaataaaaaacttaaattcaatacgttatattgtacaagctatagattatgaagcacaaaggcagatcaaaattttggaaagcggacgagaaataagtcaagataccttattgtttgatgtcactttaggaaaaacaaaagtgatgagaagcaaagaagattcaagtgactatagatatttccctgaacctgatttgctacctgttgaaataagccaagacaaaatgcgtgcaaaaggcatgtcactcactaaaatgccactatttgtttggtctgttttactaacgtcatttatgttaattattgccttaccggtacttgctggtgctataactatgctgctaactgatcgcaatattggtacttccttttttgatcctgctggtggcggtgatcctgtgttatttcaacacctgttttggttttttggtcatccagaagtttacataattatttttcctgcatttggcatcataagccaagtcgtatcaactttttcccataggccagtatttggctataaagggatggtttatgctatgataggtatagcagcatttggctttatggtttgggctcatcatatgtttactgttgggcttagcgaagatgctgctgtattttttgatcccgaactcaatccacgtcttcgctctgctatctttgctgcgcgaaaggaaaatctaccaaaagataaaatagaaacagcaataaaaaatgcagctggtaacgttgctggagaaagttatgaagaaatacaatatgaaggctgcggaccttctggtgctgcacttattgtccatgctctgacaaataatcgcaaccgaactgcttctgagatacgttatatcttttctcgcaaaggcggtaatttgggagaaacaggatgtgtgagttaccttttcgatcatgtaggcttaattgtctataaagcagagggtataaattttgaagatttatttaactatggaattgaattagaagtattgaatgttgaggaaaataacaaagaagaattatatgttataacttgtgaagtaaaagactttggtaaagtacgtgacgctttcggtggtactggaacaggtgctgcaccggtaattgcaaaagcagccagagaagcaagagcggtagttaaagataaaggagcaaaagaaaaaaagatactgactgttggagttgtaactaagccgttcggttttgaaggtgtgcgacgtatgcgcattgcagagcttggacttgaagagttgcaaaaatacgtagatacacttattgtcattcccaatcaaaatttatttagaattgctaacgagaaaactacatttgctgacgcatttcaactcgccgataatgttctgcatattggcataagaggagtaactgatttgatgatcatgccaggactgattaatcttgattttgctgatatagaaacagtaatgagtgagatgggtaaagcaatgattggtactggagaggcagaaggagaagatagggctatcagtgctggaatgctaccacttattttgaagcttaatagcgctaactctttgcattcgaaaatcctaacttctgatcaagcaataactgcctctgtaaaagatgcgctgcgtttgggctgcatggctgttgggtttactatatatcctggttctgctaagtgttttgatatgatggaagaagctcgcgaaattatagctgaggctaaatcttgtggccttgctgtagtgctatggtcttatccacgtggtgaagggatttcaaaagaaggtgaaacagcagttgatgtcattgcttatgctgcgcatatagcggctttgcttggtgccaacataataaaagtaaaacttccaactaaccacttggaaaaagaaaaaat------agaaaatattgaatcattattcaaaagaattgaatatattaaaaagtct
gaagctgcagaattcatgaaaaaattgaggcagattttgcgttacatcggttcatgtgatggtgatatggaaaaggggtcacttcgctgtgatgcaaatgtttctgttcgcccaaagggcagtagcacatttggcactcgttgtgaaataaaaaacttaaattcaatacgttatattgtgcaagctatagattatgaagcacaaaggcagatcaaaattttggaaagcggaggagaaataagtcaagataccttattgtttgatgtcactttaggaaaaacaaaagtgatgagaagcaaagaagattcaagtgactatagatatttccctgaacctgatttgctacctgttgaaataagccaagacaaaatgcgtgcaaaaggtatgtcactaactaagataccactatttgtttggtctattttactcacgtcatttatgttaattgttgccttaccggtacttgctggtgctataactatgctgctcactgatcgtaatataggtacctccttttttgatcctgctggtggtggtgatcctgtgttatttcaacatctgttttggttttttggtcatccagaagtttacataattatttttcctgcatttggtatcatcagtcagattgtgtcaactttttctcataggccagtatttggttatatgggaatggtttatgccatgataggaatagcaacgtttggcttcatggtttgggctcaccatatgtttactgttgggcttagcgaggatgctgctatattttttgatcccgagcttaatccacgtcttcgctctgctatcttttctgcgcgaaaggaaaatctaccaaaagataaaatagaaacagcaataaaaaatgcagctggtaacgttgctggagaaagttatgaagaaatacaatatgaaggctgcggaccttctggtgctgcacttattgtccatgctctgacaaataatcgcaaccgaactgcttctgagatacgttatatcttttctcgcaaaggcggtaatttgggagaaacaggatgtgtgagttaccttttcgatcatgtaggcttaattgtctataaagcagagggtataaattttgaagatttatttaactatggaattgaattagaagtattgaatgttgaggaaaataacaaggaagaattatatgttataacttgtgaagtgaaagattttggtagagtgcgtgatgctttcggtggtactggaacaggtgctgcaccggtaattgcaaaggcagccagagaagcaagagcggtagttaaagataagggagcaaaagaaaaaaagatactgactgttggagttgtaactaagccgttcggttttgaaggtgtgcgacgtatgcgcattgcagagcttggacttgaagagttgcaaaaatacgtagatacacttattgtcattcccaatcaaaatttatttagaattgctaacgagaaaactacatttgctgacgcatttcaactcgccgataatgttctgcatattggcataagaggagtaactgatttgatgatcatgccaggactgattaatcttgattttgctgatatagaaacagtaatgagtgagatgggtaaagcaatgattggtactggagaggcagaaggagaagatagggcaattagtgctggaatgctaccacttattttgaagcttaatagcgctaactctttgcactcaaaaagcttaacttcagatcaagcaataactgcctctgtaaaagatgcgctgcgtttgggctgcatggctgttgggtttactatatatcctggttctgctaagtgttttgatatgatggaagaagctcgcaaaattatagctgaggctaaatcttgtggccttgttgtagtgctatggtcttatccacgtggtgaaggggtttccaaagaaggtgaaacagcagttgatgtgattgcctatgctgcgcatatagcggctttgctcggcgccaacataataaaagtaaaacttccaaccaatcatctggaaagagaaaaaat------agaaaatattgaatcattatctaaaagaattgaatatattaaaaggtct
gaagctgcagaattcatgaaaaaattgaggcagattttgcgttatatcggttcatgtgatggtgatatggaaaaggggtcgcttcgctgtgatgcaaatgtttctgttcgcccaaatggtagtagtgcatttggcacccgctgtgaaataaaaaacttaaattcaatacgttatattgtacaagctatagattatgaagcacaaaggcagatcaaaattttggaaagcggaggagaaataagtcaagataccttattgtttgatgtcactttaggaaaaacaaaagtgatgagaagcaaagaagattcaagtgactatagatatttccctgaacctgatttgctacctgttgaaataagccaagacaaaatgcgtgcaaaaggtatgtcactaactaagataccactatttgtttggtctattttactcacgtcatttatgttaattgttgccttaccggtacttgctggtgctataactatgctgctcactgatcgtaatataggtacctccttttttgatcctgctggtggtggtgatcctgtgttatttcaacatctgttttggttttttggtcatccagaagtttacataattatttttcctgcatttggtatcatcagtcagattgtgtcaactttttctcataggccagtatttggttatatgggaatggtttatgccatgataggaatagcaacgtttggcttcatggtttgggctcaccatatgtttactgttgggcttagcgaggatgctgctatattttttgatcccgagcttaatccacgtcttcgctctgctatcttttctgcgcgaaaggaaaatctaccaaaagataaaatagaaacagcaataaaaaatgcagctggtaacgttgctggagaaagttatgaagaaatacaatatgaaggctgcggaccttctggtgctgcacttattgtccatgctctgacaaataatcgcaaccgaactgcttctgagatacgttatatcttttctcgcaaaggcggtaatttgggagaaacaggatgtgtgagttaccttttcgatcatgtaggcttaattgtctataaagcagagggtataaattttgaagatttatttaactatggaattgaattagaagtattgaatgttgaggaaaataacaaggaagaattatatgttataacttgtgaagtgaaagattttggtagagtgcgtgatgctttcggtggtactggaacaggtgctgcaccggtaattgcaaaggcagccagagaagcaagagcggtagttaaagataagggagcaaaagaaaaaaagatactgactgttggagttgtaactaagccgttcggttttgaaggtgtgcgacgtatgcgcattgcagagcttggacttgaagagttgcaaaaatacgtagatacacttattgtcattcccaatcaaaatttatttagaattgctaacgagaaaactacatttgctgacgcatttcaactcgccgataatgttctacatattggcataagaggagtaactgatttgatgatcatgccaggactgattaatcttgattttgctgatatagaaacagtaatgagtgagatgggtaaagcaatgattggtactggagaggcagaaggagaagatagggcaattagtgctggaatgctaccacttattttgaagcttaatagcgctaactctttgcactcaaaaagcttaacttcagatcaagcaataactgcctctgtaaaagatgcgctgcgtttgggctgcatggctgttgggtttactatatatcctggttctgctaagtgttttgatatgatggaagaagctcgcaaaattatagctgaggctaaatcttgtggccttgttgtagtgctatggtcttatccacgtggtgaaggggtttccaaagaaggtgaaacagcagttgatgtgattgcctatgctgcgcatatagcggctttgctcggtgccaacataataaaagtaaaacttccaaccaatcatctggaaagagaaaaaat------agaaaatattgaatcattatctaaaagaattgaatatattaaaaagtct
gaagctgcagaattcatgaaaaaattgaggcagattttgcgttatatcggttcatgtgatggtgatatggaaaaggggtcgcttcgctgtgatgcaaatgtttctgttcgcccaaatggtagtagtgcatttggcacccgctgtgaaataaaaaacttaaattcaatacgttatattgtacaagctatagattatgaagcacaaaggcagatcaaaattttggaaagcggaggagaaataagtcaagataccttattgtttgatgtcactttaggaaaaacaaaagtgatgagaagcaaagaagattcaagtgactatagatatttccctgaacctgatttgctacctgttgaaataagccaagacaaaatgcgtgcaaaaggtatgtcactaactaagataccactatttgtttggtctattttactcacgtcatttatgttaattgttgccttaccggtacttgctggtgctataactatgctgctcactgatcgtaatataggtacctccttttttgatcctgctggtggtggtgatcctgtgttatttcaacatctgttttggttttttggtcatccagaagtttacataattatttttcctgcatttggtatcatcagtcagattgtgtcaactttttctcataggccagtatttggttatatgggaatggtttatgccatgataggaatagcaacgtttggcttcatggtttgggctcaccatatgtttactgttgggcttagcgaggatgctgctatattttttgatcccgagcttaatccacgtcttcgctctgctatcttttctgcgcgaaaggaaaatctaccaaaagataaaatagaaacagcaataaaaaatgcagctggtaacgttgctggagaaagttatgaagaaatacaatatgaaggctgcggaccttctggtgctgcacttattgtccatgctctgacaaataatcgcaaccgaactgcttctgagatacgttatatcttttctcgcaaaggcggtaatttgggagaaacaggatgtgtgagttaccttttcgatcatgtaggcttaattgtctataaagcagagggtataaattttgaagatttatttaactatggaattgaattagaagtattgaatgttgaggaaaataacaaggaagaattatatgttataacttgtggagtgaaagattttggtagagtgcgtgatgctttcggtggtactggaacaggtgctgcaccggtaattgcaaaagcagccagagaagcaagagcggtagttaaagataaaggagcaaaagaaaaaaagatactgactgttggagttgtaactaagccgttcggttttgaaggtgtgcgacgtatgcgcattgcagagcttggacttgaagagttgcaaaaatacgtagatacacttattgtcattcccaatcaaaatttatttagaattgctaacgagaaaactacatttgctgacgcatttcaactcgccgataatgttctacatattggcataagaggagtaactgatttgatgatcatgccaggactgattaatcttgattttgctgatatagaaacagtaatgagtgagatgggtaaagcaatgattggtactggagaggcagaaggagaagatagggcaattagtgctggaatgctaccacttattttgaagcttaatagcgctaactctttgcactcaaaaagcttaacttcagatcaagcaataactgcctctgtaaaagatgcgctgcgtttgggctgcatggctgttgggtttactatatatcctggttctgctaagtgttttgatatgatggaagaagctcgcaaaattatagctgaggctaaatcttgtggccttgttgtagtgctatggtcttatccacgtggtgaaggggtttccaaagaaggtgaaacagcagttgatgtgattgcctatgctgcgcatatagcggctttgctcggtgccaacataataaaagtaaaacttccaaccaatcatctggaaagagaaaaaat------agaaaatattgaatcattatctaaaagaattgaatatattaaaaagtct
gaagctgcagaattcatgaaaaaattgaggcagattttgcgttacatcggttcatgtgatggtgatatggaaaaggggtcacttcgctgtgatgcaaatgtttctgttcgcccaaagggtagtagcacatttggcactcgttgtgaaataaaaaacttaaattcaatacgttatattgtacaagctatagattatgaagcacaaaggcagatcaaaattttggaaagcggaggagaaataagtcaagataccttattgtttgatgtcactttaggaaaaacaaaagtgatgagaagcaaagaagattcaagtgactatagatatttccctgaacctgatttgctacctgttgaaataagccaagacaaaatgcgtgcaaaaggtatgtcgctcactaagatgccactatttgtttggtctgttttactaacgtcatttatgttaattgttgccttaccggtacttgctggtgctataactatgctgctaacagatcgcaatattggtacttccttttttgatcctgctggtggcggtgatcctgtgttatttcaacacctgttttggttttttggtcatccagaagtttacataattatttttcctgcatttggcattataagccaagtcgtgtcaactttttcccataggccagtttttggttataagggaatgatttatgccatgataggtatagcagcatttggttttatggtttgggctcaccatatgtttactgttggacttagcgaagatgctgctgtatttttcgatcccgaactcaatccacgtcttcgctctgctatctttgctgcgcgaaaggaaaatctaccaaaagataaaatagaaacagcaataaaaaatgcagctggtaacgttgctggagaaagttatgaagaaatacaatatgaaggctgcggaccttctggtgctgcacttattgtccatgctctgacaaataatcgcaaccgaactgcttctgagatacgttatatcttttctcgcaaaggcggtaatttgggagaaacaggatgtgtgagttaccttttcgatcatgtaggcttaattgtctataaagcagggggtataaattttgaagatttatttaactatggaattgaattagaagtattgaatgttgaggaaaataacaaagaagaattatatgttataacttgtgaagtaaaagactttggtaaagtacgtgacgctttcggtggtactggaacaggtgctgcaccggtaattgcaaaagcagccagagaagcaagagcggtagttaaagataaaggagcaaaagaaaaaaagatactgactgttggagttgtaactaagccgttcggttttgaaggtgtgcgacgtatgcgcattgcagagcttggacttgaagagttgcaaaaatacgtagatacacttattgtcattcccaatcaaaatttatttagaattgctaacgagaaaactacatttgctgacgcatttcaactcgccgataatgttctgcatattggcataagaggagtaactgatttgatgatcatgccaggactgattaatcttgattttgctgatatagaaacagtaatgagtgagatgggtaaagcaatgattggtactggagaggcagaaggagaagatagggcaattagcgctggaatgctaccacttattttgaagcttaatagtgctaactccttgcactcgaaaaacttaacttctgatcaagcaataactgcttctgtaaaagatgcgctgcgtttgggttgcgtagctgttgggtttactatatatcctggttctgctaagtgcttcgatatgatggaagaagctcgcgaaattatagctgaggctaagtcttgcggccttgccgtagtgctatggtcttatccacgcggtgaaggaatttccaaagaaggcgaaacagcagttgatgttattgcctatgctgcgcacatagcagctttacttggcgctaatataatcaaagtaaaacttccaattaactatttggaaagggagaaaatagaaacagaaaatattgagtcattatctaaaagaattgaatatgttaaaagatct
gaagctgcagaattcatgaaaaaattgaggcagattttgcgttacatcggttcatgtgatggtgatatggaaaaggggtcacttcgctgtgatgcaaatgtttctgttcgcccaaagggtagtagcacatttggcactcgttgtgaaataaaaaacttaaattcaatacgttatattgtacaagctatagattatgaagcacaaaggcagatcaaaattttggaaagcggaggagaaataagtcaagataccttattgtttgatgtcactttaggaaaaacaaaagtgatgagaagcaaagaagattcaagtgactatagatatttccctgaacctgatttgctacctgttgaaataagccaagacaaaatgcgtgcaaaaggtatgtcgctcactaagatgccactatttgtttggtctgttttactaacgtcatttatgttaattgttgccttaccggtacttgctggtgctataactatgctgctaacagatcgcaatattggtacttccttttttgatcctgctggtggcggtgatcctgtgttatttcaacacctgttttggttttttggtcatccagaagtttacataattatttttcctgcatttggcattataagccaagtcgtgtcaactttttcccataggccagtttttggttataagggaatgatttatgccatgataggtatagcagcatttggttttatggtttgggctcaccatatgtttactgttggacttagcgaagatgctgctgtatttttcgatcccgaactcaatccacgtcttcgctctgctatctttgctgcgcgaaaggaaaatctaccaaaagataaaatagaaacagcaataaaaaatgcagctggtaacgttgctggagaaagttatgaagaaatacaatatgaaggctgcggaccttctggtgctgcacttattgtccatgctctgacaaataatcgcaaccgaactgcttctgagatacgttatatcttttctcgcaaaggcggtaatttgggagaaacaggatgtgtgagttaccttttcgatcatgtaggcttaattgtctataaagcagggggtataaattttgaagatttatttaactatggaattgaattagaagtattgaatgttgaggaaaataacaaagaagaattatatgttataacttgtgaagtaaaagactttggtaaagtacgtgacgctttcggtggtactggaacaggtgctgcaccggtaattgcaaaagcagccagagaagcaagagcggtagttaaagataaaggagcaaaagaaaaaaagatactgactgttggagttgtaactaagccgttcggttttgaaggtgtgcgacgtatgcgcattgcagagcttggacttgaagagttgcaaaaatacgtagatacacttattgtcattcccaatcaaaatttatttagaattgctaacgagaaaactacatttgctgacgcatttcaactcgccgataatgttctgcatattggcataagaggagtaactgatttgatgatcatgccaggactgattaatcttgattttgctgatatagaaacagtaatgagtgagatgggtaaagcaatgattggtactggagaggcagaaggagaagatagggcaattagcgctggaatgctaccacttattttgaagcttaatagtgctaactccttgcactcgaaaaacttaacttctgatcaagcaataactgcttctgtaaaagatgcgctgcgtttgggttgcgtagctgttgggtttactatatatcctggttctgctaagtgcttcgatatgatggaagaagctcgcgaaattatagctgaggctaagtcttgcggccttgccgtagtgctatggtcttatccacgcggtgaaggaatttccaaagaaggcgaaacagtagttgatgttattgcctatgctgcgcacatagcagctttacttggcgctaatataatcaaagtaaaacttccaattaactatttggaaagggagaaaatagaaacagaaaatattgagtcattatctaaaagaattgaatatgttaaaagatct
gaagctgcagaattcatgaaaaaattgaggcagattttgcgttacatcggttcatgtgatggtgatatggaaaaggggtcacttcgctgtgatgcaaatgtttctgttcgcccaaagggtagtagcacatttggcactcgttgtgaaataaaaaacttaaattcaatacgttatattgtacaagctatagattatgaagcacaaaggcagatcaaaattttggaaagcggaggagaaataagtcaagataccttattgtttgatgtcactttaggaaaaacaaaagtgatgagaagcaaagaagattcaagtgactatagatatttccctgaacctgatttgctacctgttgaaataagccaagacaaaatgcgtgcaaaaggtatgtcgctcactaagatgccactatttgtttggtctgttttactaacgtcatttatgttaattgttgccttaccggtacttgctggtgctataactatgctgctaacagatcgcaatattggtacttccttttttgatcctgctggtggcggtgatcctgtgttatttcaacacctgttttggttttttggtcatccagaagtttacataattatttttcctgcatttggcattataagccaagtcgtgtcaactttttcccataggccagtttttggttataagggaatgatttatgccatgataggtatagcagcatttggttttatggtttgggctcaccatatgtttactgttggacttagcgaagatgctgctgtatttttcgatcccgaactcaatccacgtcttcgctctgctatctttgctgcgcgaaaggaaaatctaccaaaagataaaatagaaacagcaataaaaaatgcagctggtaacgttgctggagaaagttatgaagaaatacaatatgaaggctgcggaccttctggtgctgcacttattgtccatgctctgacaaataatcgcaaccgaactgcttctgagatacgttatatcttttctcgcaaaggcggtaatttgggagaaacaggatgtgtgagttaccttttcgatcatgtaggcttaattgtctataaagcagggggtataaattttgaagatttatttaactatggaattgaattagaagtattgaatgttgaggaaaataacaaagaagaattatatgttataacttgtgaagtaaaagactttggtaaagtacgtgacgctttcggtggtactggaacaggtgctgcaccggtaattgcaaaagcagccagagaagcaagagcggtagttaaagataaaggagcaaaagaaaaaaagatactgactgttggagttgtaactaagccgttcggttttgaaggtgtgcgacgtatgcgcattgcagagcttggacttgaagagttgcaaaaatacgtagatacacttattgtcattcccaatcaaaatttatttagaattgctaacgagaaaactacatttgctgacgcatttcaactcgccgataatgttctgcatattggcataagaggagtaactgatttgatgatcatgccaggactgattaatcttgattttgctgatatagaaacagtaatgagtgagatgggtaaagcaatgattggtactggagaggcagaaggagaagatagggcaattagcgctggaatgcttccgcttattttaaaacttaatagttcaaactctttgcatgccaataatctaacctctgatcaagcaataactgcttccgtaaaagatgcactgcgtttagggtgtgtagctgtgggatttactatctatcctggttcggctaagtgttttgatatgatcgaggaagcgcgtgagattatagcagaggcaaaatcttatggacttgcagtggtattatggtcttatcctcgtggtgaaggaatttctaaagagggtgagacagcagttgatgttattgcttatgctgcgcatatagcagctttgcttggtgcgaacataataaaagtaaagcttccgtccaagcacttggaaaaagaaaaaat------tggcgacataaattccttgtcacagaggattgcctatgttaaaaaatct
gaagctgcagaattcatgaaaaaattgaggcagattttgcgttacatcggttcatgtgatggtgatatggaaaaggggtcacttcgctgtgatgcaaatgtttctgttcgcccaaagggtagtagcacatttggcactcgttgtgaaataaaaaacttaaattcaatacgttatattgtacaagctatagattatgaagcacaaaggcagatcaaaattttggaaagcggaggagaaataagtcaagataccttattgtttgatgtcactttaggaaaaacaaaagtgatgagaagcaaagaagattcaagtgactatagatatttccctgaacctgatttgctacctgttgaaataagccaagacaaaatgcgtgcaaaaggtatgtcactaactaagataccactatttgtttggtctattttactcacgtcatttatgttaattgttgccttaccggtacttgctggtgctataactatgctgctcactgatcgtaatataggtacctccttttttgatcctgctggtggtggtgatcctgtgttatttcaacatctgttttggttttttggtcatccagaagtttacataattatttttcctgcatttggtatcatcagtcagattgtgtcaactttttctcataggccagtatttggttatatgggaatggtttatgccatgataggaatagcaacgtttggcttcatggtttgggctcaccatatgtttactgttgggcttagcgaggatgctgctatattttttgattccgaactcaatccacgtcttcgctctgctatctttgctgcgcgaaaggaaaatctaccaaaagataaaatagaaacagcaataaaaaatgcagctggtaacgttgctggagaaagttatgaagaaatacaatatgaaggctgcggaccttctggtgctgcacttattgtccatgctctgacaaataatcgcaaccgaactgcttctgagatacgttatatcttttctcgcaaaggcggtaatttgggagaaacaggatgtgtgagttaccttttcgatcatgtaggcttaattgtctataaagcagggggtataaattttgaagatttatttaactatggaattgaattagaagtattgaatgttgaggaaaataacaaagaagaattatatgttataacttgtgaagtaaaagactttggtaaagtacgtgacgctttcggtggtactggaacaggtgctgcaccggtaattgcaaaagcagccagagaagcaagagcggtagttaaagataaaggagcaaaagaaaaaaagatactgactgttggagttgtaactaagccgttcggttttgaaggtgtgcgacgtatgcgcattgcagagcttggacttgaagagttgcaaaaatacgtagatacacttattgtcattcccaatcaaaatttatttagaattgctaacgagaaaactacatttgctgacgcatttcaactcgccgataatgttctgcatattggcataagaggagtaactgatttgatgatcatgccaggactgattaatcttgattttgctgatatagaaacagtaatgagtgagatgggtaaagcaatgattggtactggagaggcagaaggagaagatagggcaattagtgctggaatgctaccacttattttgaagcttaatagcgctaactctttgcactcaaaaagcttaacttcagatcaagcaataacttcctctgtaaaagatgctctacgtttgggctgcgtggctgttgggtttactatatatcctggttctgctaagtgttttgatatgatggaagaagctcgcaaaattatagctgaggctaaatcttgtggccttgctgtagtgctatggtcttatccacgtggtgaagggatttcaaaagaaggtgaaacagcagttgatgtcattgcttatgctgctcatatagcggctttgctcggtgccaacataataaaagtaaaacttccaattaactatttggaaagggagaaaatagaaacagaaaatattgagtcattatctaaaagaattgaatatgttaaaagatct
gaagctgcagaattcataaaaaaattgaggcagattttgcgttacatcggttcatgtgatggtgatatggaaaaggggtcacttcgctgtgatgcaaatgtttctgttcgcccaaagggtagtagcacatttggcactcgttgtgaaataaaaaacttaaattcaatacgttatattgtacaagctatagattatgaagcacaaaggcagatcaaaattttggaaagcggaggagaaataagtcaagataccttattgtttgatgtcactttaggaaaaacaaaagtgatgagaagcaaagaagattcaagtgactatagatatttccctgaacctgatttgctacctgttgaaataagccaagacaaaatgcgtgcaaaaggtatttcactaactaagataccactatttgtttggtctattttactcacgtcatttatgttaattgttgccttaccggtacttgctggtgctataactatgctgctcactgatcgtaatataggtacctccttttttgatcctgctggtggtggtgatcctgtgttatttcaacatctgttttggttttttggtcatccagaagtttacataattatttttcctgcatttggtatcatcagtcagattgtgtcaactttttctcataggccagtatttggttatatgggaatggtttatgccatgataggaatagcaacgtttggcttcatggtttgggctcaccatatgtttactgttgggcttagcgaggatgctgctatattttttgattccgagcttaatccacgtcttcgctctgctatcttttctgcgcgaaaggaaaatctaccaaaagataaaatagaaacagcaataaaaaatgcagctggtaacgttgctggagaaagttatgaagaaatacaatatgaaggctgcggaccttctggtgctgcacttattgtccatgctctgacaaataatcgcaaccgaactgcttctgagatacgttatatcttttcttgcaaaggcggtaatttgggagaaacaggatgtgtgagttaccttttcgatcatgtaggcttaattgtctataaagcagagggtataaattttgaagatttatttaactatggaattgaattagaagtattgaatgttgaggaaaataacaaggaagaattatatgttataacttgtgaagtgaaagattttggtagagtgcgtgatgctttcggtggtactggaacaggtgctgcaccggtaattgcaaaagcagccagagaagcaagagcggtagttaaagataaaggagcaaaagaaaaaaagatactgactgttggagttgtaactaagccgttcggttttgaaggtgtgcgacgtatgcgcattgcagagcttggacttgaagagttgcaaaaatacgtagatacacttattgtcattcccaatcaaaatttatttagaattgctaacgagaaaactacatttgctgacgcatttcaactcgccgataatgttctgcatattggcataagaggagtaactgatttgatgatcatgccaggactgattaatcttgattttgctgatatagaaacagtaatgagtgagatgggtaaagcaatgattggtactggagaggcagaaggagaagatagggcaattagtgctggaatgctaccacttattttgaagcttaatagtgctaactccttgcactcgaaaaacttaacttctgatcaagcaataactgcttctgtaaaagatgcgctgcgtttgggttgcgtagctgttgggtttactatatatcctggttctgctaagtgcttcgatatgatggaagaagctcgcgaaattatagctgaggctaagtcttgcggccttgccgtagtgctatggtcttatccacgcggtgaaggaatttccaaagaaggcgaaacagcagttgatgttattgcctatgctgcgcacatagcagctttacttggcgctaatataatcaaagtaaaacttccaattaactatttggaaagggagaaaatagaaacagaaaatattgagtcattatctaaaagaattgaatatgttaaaagatct
gaagctgcagaattcatgaaaaaattgaggcagattttgcgttacatcggttcatgtgatggtgatatggaaaaggggtcacttcgctgtgatgcaaatgtttctgttcgcccaaagggtagtagcacatttggcactcgttgtgaaataaaaaacttaaattcaatacgttatattgtacaagctatagattatgaagcacaaaggcagatcaaaattttggaaagcggaggagaaataagtcaagataccttattgtttgatgtcactttaggaaaaacaaaagtgatgagaagcaaagaagatttaagtgactatagatatttccctgaacctgatttgctacctgttgaaataagccaagacaaaatgcgtgcaaaaggcatgtcattgaccaagatgccactatttgtttggtctgttttattaacgtcgtttatgttaattgttgccttaccggtacttgctggtgctataactatgctgctaactgatcgtaatataggtacttccttttttgatcctgctggtggcggtgatcctgtgttatttcaacacctgttttggttttttggtcatccagaagtttacataattatttttcctgcatttggcatcataagccaagtcgtatcaactttttcccataggccagtatttggctataaaggaatggtttatgcaatgataggcatagcagcatttggctttatggtttgggctcaccatatgtttactgttgggcttagcgaagatgctgctatattttttgatcccgaactcaatccacgtcttcgctctgctatctttgctgcgcgaaaggaaaatctaccaaaagataaaatagaaacagcaataaaaaatgcagctggtaacgttgctggagaaagttatgaagaaatacaatatgaaggctgcggaccttctggtactgcacttattgttcatgctctgacaaataatcgcaaccgaactgcttctgagatacgttatatcttttctcgcaaaggcggtaatttgggagaaacaggaggtgtgagttaccttttcgatcatgtaggcttaattgtctataaagcagaggatatgaattttgaagatttatttaactatggaattgaattagaagtattgaatgttgaggaaaataacaaagaagaattatatgttataacttgtgaagtaaaagactttggtaaagtacgtgacgctttcggtggtactggaacaggtgctgcaccggtaattgcaaaagcagccagagaagcaagagcggtagttaaagataaaggagcaaaagaaaaaaagatactgactgttggagttgtaactaagccgttcggttttgaaggtgtgcgacgtatgcgcattgcagagcttggacttgaagagttgcaaaaatacgtagatacacttatcgtcattcccaatcaaaatttatttagaattgctaacgagaaaactacatttgctgacgcatttcaactcgccgataatgttctgcatattggcataagaggagtaactgatttgatgatcatgccaggactgattaatcttgattttgctgatatagaaacagtaatgagtgagatgggtaaagcaatgattggtactggagaggcagaaggagaagatagggcaattagtgctggaatgctaccacttattttgaagcttaatagcgctaactctttgcactcaaaaagcttaacttcagatcaagcaataactgcctctgtaaaagatgcgctgcgtttgggctgcatggctgttgggtttactatatatcctggttctgctaagtgttttgatatgatggaagaagctcgcaaaattatagctgaggctaaatcttgtggccttgctgtagtgctatggtcttatccacgtggtgaagggatttccaaagaaggtgaaacagcagttgatgtgattgcttatgctgcgcatatagcggctttgctcggtgccaacataataaaagtaaaacttccaaccaatcatctggaaagagaaaaaat------agaaaatattgaatcattatctaaaagaattgaatatattaaaaagtct
gaagctgcagaattcatgaaaaaattgaggcagattttgcgttacatcggttcatgtgatggtgatatggaaaaggggtcacttcgctgtgatgcaaatgtttctgttcgcccaaagggtagtagcacatttggcactcgttgtgaaataaaaaacttaaattcaatacgttatattgtacaagctatagattatgaagcacaaaggcagatcaaaattttggaaagcggaggagaaataagtcaagataccttattgtttgatgtcactttaggaaaaacaaaagtgatgagaagcaaagaagatttaagtgactatagatatttccctgaacctgatttgctacctgttgaaataagccaagacaaaatgcgtgcaaaaggcatgtcattgaccaagatgccactatttgtttggtctgttttattaacgtcgtttatgttaattgttgccttaccggtacttgctggtgctataactatgctgctaactgatcgtaatataggtacttccttttttgatcctgctggtggcggtgatcctgtgttatttcaacacctgttttggttttttggtcatccagaagtttacataattatttttcctgcatttggcatcataagccaagtcgtatcaactttttcccataggccagtatttggctataaaggaatggtttatgcaatgataggcatagcagcatttggctttatggtttgggctcaccatatgtttactgttgggcttagcgaagatgctgctatattttttgatcccgagcttaatccacgtcttcgctctgctatcttttctgcgcgaaaggaaaatctaccaaaagataaaatagaaacagcaataaaaaatgcagctggtaacgttgctggagaaagttatgaagaaatacaatatgaaggctgcggaccttctggtgctgcacttattgtccatgctctgacaaataatcgcaaccgaactgcttctgagatacgttatatcttttctcgcaaaggcggtaatttgggagaaacaggatgtgtgagttaccttttcgatcatgtaggcttaattgtctataaagcagagggtataaattttgaagatttatttaactatggaattgaattagaagtattgaatgttgaggaaaataacaaggaagaattatatgttataacttgtgaagtgaaagattttggtagagtgcgtgatgctttcggtggtactggaacaggtgctgcaccggtaattgcaaaagcagccagagaagcaagagcggtagttaaagataaaggagcaaaagaaaaaaagatactgactgttggagttgtaactaagccgttcggttttgaaggtgtgcgacgtatgcgcattgcagagcttggacttgaagagttgcaaaaatacgtagatacacttatcgtcattcccaatcaaaatttatttagaattgctaacgagaaaactacatttgctgacgcatttcaactcgccgataatgttctgcatattggcataagaggagtaactgatttgatgatcatgccaggactgattaatcttgattttgctgatatagaaacagtaatgagtgagatgggtaaagcaatgattggtactggagaggcagaaggagaagatagggcaattagtgctggaatgctaccacttattttgaagcttaatagcgctaactctttgcactcaaaaagcttaacttcagatcaagcaataactgcctctgtaaaagatgcgctgcgtttgggctgcatggctgttgggtttactatatatcctggttctgctaagtgttttgatatgatggaagaagctcgcaaaattatagctgaggctaaatcttgtggccttgctgtagtgctatggtcttatccacgtggtgaagggatttccaaagaaggtgaaacagcagttgatgtgattgcttatgctgcgcatatagcggctttgctcggtgccaacataataaaagtaaaacttccaaccaatcatctggaaagagaaaaaat------agaaaatattgaatcattatctaaaagaattgaatatattaaaaagtct
gaagctgcagaattcatgaaaaaattgaggcagattttgcgttacatcggttcatgtgatggtgatatggaaaaggggtcacttcgctgtgatgcaaatgtttctgttcgcccaaagggtagtagcacatttggcactcgttgtgaaataaaaaacttaaattcaatacgttatattgtacaagctatagattatgaagcacaaaggcagatcaaaattttggaaagcggaggagaaataagtcaagataccttattgtttgatatcactttaggaaaaacaaaagtgatgagaagcaaagaagattcaagtgactatagatatttccctgaacctgatttgctacctgttgaaataagccaagacaaaatgcgtgcaaaaggcatgtcactcactaaaatgccactatttgtttggtctgttttactaacgtcatttatgttaattgttgccttaccggtacttgctggtgctataactatgctgctcactgatcgtaatataggtacctccttttttgatcctgctggtggtggtgatcctgtgttatttcaacatctgttttggttttttggtcatccagaagtttacataattatttttcctgcatttggtatcatcagtcagattgtgtcaactttttctcataggccagtatttggttatatgggaatggtttatgctatgataggaatagcaatgtttggcttcatggtttgggctcaccatatgtttactgttgggcttagcgaggatgctgctatattttttgatcccgaactcaatccacgtcttcgctctgctatctttgctgcgcgaaaggaaaatctaccaaaagataaaatagaaacagcaataaaaaatgcagctggtaacgttgctggagaaagttatgaagaagtacaatatgaaggctgcggaccttctggtgctgcacttattgtccatgctctgacaaataatcgcaaccgaactgcttctgagatacgttatatcttttctcgcaaaggcggtaatttgggagaaacaggatgtgtgagttaccttttcgatcatgtaggcttaattgtctataaagcagggggtataaattttgaagatttatttaactatggaattgaattagaagtattgaatgttgaggaaaataacaaagaagaattatatgttataacttgtgaagtaaaaggctttggtaaagtacgtgacgctttcggtggtactggaacaggtgctgcaccggtaattgcaaaagcagccagagaagcaagagcggtagttaaagataaaggagcaaaagaaaaaaagatactgactgttggagttgtaactaagccgttcggttttgaaggtgtgcgacgtatgcgcattgcagagcttggacttgaagagttgcaaaaatacgtagatacacttatcgtcattcccaatcaaaatttatttagaattgctaacgagaaaactacatttgctgacgcatttcaactcgccgataatgttctgcatattggcataagaggagtaactgatttgatgatcatgccaggactgattaatcttgattttgctgatatagaaacagtaatgagtgagatgggtaaagcaatgattggtactggagaggcagaaggagaagatagggcaattagtgctggaatgctaccacttattttgaagcttaatagcgctaactctttgcactcaaaaagcttaacttcagatcaagcaataactgcctctgtaaaagatgcgctgcgtttgggctgcatggctgttgggtttactatatatcctggttctgctaagtgttttgatatgatggaagaagctcgcaaaattatagctgaggctaaatcttgtggccttgttgtagtgctatggtcttatccacgtggtgaagggatttccaaagaaggtgaaacagcagttgatgtgattgcctatgctgcgcatatagcggctttgctcggtgccaacataataaaagtaaaacttccaaccaatcatctggaaagagaaaaaat------agaaaatattgaatcattatctaaaagaattgaatatattaaaaagtct
gaagctgcagaattcatgaaaaaattgaggcagattttgcgttacatcggttcatgtgatggtgatatggaaaaggggtcacttcgctgtgatgcaaatgtttctgttcgcccaaagggtagtagcacatttggcactcgttgtgaaataaaaaacttaaattcaatacgttatattgtacaagctatagattatgaagcacaaaggcagatcaaaattttggaaagcggaggagaaataagtcaagataccttattgtttgatgtcactttaggaaaaacaaaagtgatgagaagcaaagaagattcaagtgactatagatatttccctgaacctgatttgctacctgttgaaataaaccaagacaaaatgcgtgcaaaaggtatgtcactaactaagataccactatttgtttggtctattttactcacgtcatttatgttaattgttgccttaccggtacttgctggtgctataactatgctgctcactgatcgtaatataggtacctccttttttgatcctgctggtggtggtgatcctgtgttatttcaacatctgttttggttttttggtcatccagaagtttacataattatttttcctgcatttggtatcatcagtcagattgtgtcaactttttctcataggccagtatttggttatatgggaatggtttatgccatgataggaatagcaacgtttggcttcatggtttgggctcaccatatgtttactgttgggcttagcgaggatgctgctatattttttgatcccgaactcaatccacgtcttcgctctgctatctttgctgcgcgaaaggaaaatctaccaaaagataaaatagaaacagcaataaaaaatgcagctggtaacgttgctggagaaagttatgaagaagtacaatatgaaggctgcggaccttctggtgctgcacttattgtccatgctctgacaaataatcgcaaccgaactgcttctgagatacgttatatcttttctcgcaaaggcggtaatttgggagaaacaggatgtgtgagttaccttttcgatcatgtaggcttaattgtctataaagcagggggtataaattttgaagatttatttaactatggaattgaattagaagtattgaatgttgaggaaaataacaaagaagaattatatgttataacttgtgaagtaaaaggctttggtaaagtacgtgacgctttcggtggtactggaacaggtgctgcaccggtaattgcaaaagcagccagagaagcaagagcggtagttaaagataaaggagcaaaagaaaaaaagatactgactgttggagttgtaactaagccgttcggttttgaaggtgtgcgacgtatgcgcattgcagagcttggacttgaagagttgcaaaaatatgtagacacacttattgtcattcccaatcaaaatttatttagaattgctaacgagaaaactacatttgctgacgcatttcaactcgccgataatgttctacatattggcataagaggagtaactgatttgatgatcatgccaggactgattaatcttgattttgctgatatagaaacagtaatgagtgagatgggtaaagcaatgattggtactggagaggcagaaggagaagatagggcaattagtgctggaatgctaccacttattttgaagcttaatagcgctaactctttgcactcaaaaagcttaacttcagatcaagcaataactgcctctgtaaaagatgcgctgcgtttgggctgcatggctgttgggtttactatatatcctggttctgctaagtgttttgatatgatggaagaagctcgcaaaattatagctgaggctaaatcttgtggccttgttgtagtgctatggtcttatccacgtggtgaaggggtttccaaagaaggtgaaacagcagttgatgtgattgcctatgctgcgcatatagcggctttgctcggtgccaacataataaaagtaaaacttccaaccaatcatctggaaagagaaaaaat------agaaaatattgaatcattatctaaaagaattgaatatattaaaaagtct
gaagctgcagaattcatgaaaaaattgaggcagattttgcgttacatcggttcatgtgatggtgatatggaaaaggggtcacttcgctgtgatgcaaatgtttctgttcgcccaaagggtagtagcacatttggcactcgttatgaaataaaaaacttaaattcaatacgttatattgtacaagctatagattatgaagcacaaaggcagatcaaaattttggaaagcggaggagaaataaatcaagataccttattgtttgatgccactttaggaaaaacaaaagtgatgagaagcaaagaagattcaagtgactatagatatttccctgaacctgatttactacctgttgaaataagccaagacaaaatgcgtgcaaagggcatgtcattaactaagatgccactatttgtttggtctgttttattaacgtcattcatgttaattgtcgctttaccggtgcttgctggtgctataactatgctgcttactgatcgtaatattggcacttccttttttgatcctgctggggggggcgaccctgtattgtttcaacatctattttggttttttggtcatccggaagtttacataattatttttcctgcgtttggtattataagccaagtcgtgtcaactttttctcataggccgatatttggttatatgggaatggtttacgcaatggtaggtatagcagtgtttggctttatggtttgggctcaccatatgtttactgttgggcttagtgaagatgctgccatattttttgatcctgaactcaatccacgtcttcgttctgctatatttgctgcacgtaaggaaaatttgccaaaagataaaatagaaacagcaataaaaaacgcaactggcagtgttgcaggagaaaattatgaggaaatacaatatgagggctatggaccttctggcactgcacttattgttcatgctctaacgaataaccgcaaccgaactgcttctgaggtacgttatatattctctcgcaagggtggaaatttgggagaaacaggaagtgttagttaccttttcgatcatgtaggcttaatcgtctataaagcagagagtgtaaattttgaagatttgtttgattacggaatcgaattagaagtattgaatgttgaggaaaataacaaagaagaattgtacgttataacctgtgaagtaaaagattttggtaaagtgcgtgatgcttttggtggcactggaacaggtgcagcgccagtaattgcgaaagcagcaagagaagcaagagctgcagttaaggataaaacgttaaaagaaaaaaagatactgactgttggagttgtaaccaagccatttagctttgaaggtgtgcgtcgtatgcgcattgcagaacttggacttgaggaattacaaaaatacgtggacactctcattgttatcccaaaccaaaacttgtttagaattgccaatgaaaaaactacattctctgatgcatttaaacttgctgataatgtcctgcatattggtatcagaggagtgactgatttaatggttatgccggggctcattaatcttgattttgctgatatagaaacagtgatgagcgaaatgggcaaagcaatgattggtactggagaagcggagggagaagatagagcaattagtgctggaatgcttccacttattttaaaacttaatagctccaattctttgcattcaaaaagtctaacttctgatcaggcaataaccgcctctgtgaaagatgcgctgcgtttgggctgtacagccgttggatttaccatatatcctggttctgctaagtgttttgatatgatagaagaggctcgtgaaatcatagctgaggctaagtcctatgggcttgcagtggtgctatggtcttacccacgaggtgagggaatttccaaagaaggtgaaacagcagttgatgttattgcttatgctgcgcacatagcagctttgcttggtgctaacataataaaagtaaaactccctactaaccaattggaaaaagaaaaaatagaagtgggaaatattgagtcgttatccaaaagaattgaatatgtcaagaaatct
gaagctgcagaattcatgaaaaaattgaggcagattttgcgttacatcggttcatgtgatggtgatatggaaaaggggtcacttcgctgtgatgcaaatgtttctgttcgcccaaagggcagtagcacatttggcactcgttgtgaaataaaaaacttaaattcaatacgttatattgtacaagctatagattatgaagcacaaaggcagatcaaaattttggaaagcggaggagaaataagtcaagataccttattgtttgatgtcactttaggaaaaacaaaagtgatgagaagcaaagaagattcaagtgactatagatatttccctgaacctgatttgctacctgttgaaataagccaagacaaaatgcgtgcaaaaggtatgtcactaactaagataccactatttgtttggtctattttactcacgtcatttatgttaattgttgccttaccggtacttgctggtgctataactatgctgctcactgatcgtaatataggtacctccttttttgatcctgctggtggtggtgatcctgtgttatttcaacatctgttttggttttttggtcatccagaagtttacataattatttttcctgcatttggtatcatcagtcagattgtgtcaactttttctcataggccagtatttggttatatgggaatggtttatgccatgataggaatagcaacgtttggcttcatggtttgggctcaccatatgtttactgttgggcttagcgaggatgctgctatattttttgatcccgagcttaatccacgtcttcgctctgctatcttttctgcgcgaaaggaaaatctaccaaaagataaaatagaaacagcaataaaaaatgcagctggtaacgttgctggagaaagttatgaagaaatacaatatgaaggctgcggaccttctggtgctgcacttattgtccatgctctgacaaataatcgcaaccgaactgcttctgagatacgttatatcttttctcgcaaaggcggtaatttgggagaaacaggatgtgtgagttaccttttcgatcatgtaggcttaattgtctataaagcagagggtataaattttgaagatttatttaactatggaattgaattagaagtattgaatgttgaggaaaataacaaggaagaattatatgttataacttgtgaagtgaaagattttggtagagtgcgtgatgctttcggtggtactggaacaggtgctgcaccggtaattgcaaaagcagccagagaagcaagagcggtagttaaagataaaggagcaaaagaaaaaaagatactgactgttggagttgtaactaagccgttcggttttgaaggtgtgcgacgtatgcgcattgcagagcttggacttgaagagttgcaaaaatacgtagatacacttatcgtcattcccaatcaaaatttatttagaattgctaacgagaaaactacatttgctgacgcatttcaactcgccgataatgttctgcatattggcataagaggagtaactgatttgatgatcatgccaggactgattaatcttgattttgctgatatagaaacagtaatgagtgagatgggtaaagcaatgattggtactggagaggcagaaggagaagatagggcaattagtgctggaatgctaccacttattttgaagcttaatagcgctaactctttgcactcaaaaagcttaacttcagatcaagcaataactgcctctgtaaaagatgcgctgcgtttgggctgcatggctgttgggtttactatatatcctggttctgctaagtgttttgatatgatggaagaagctcgcaaaattatagctgaggctaaatcttgtggccttgttgtagtgctatggtcttatccacgtggtgaaggggtttccaaagaaggtgaaacagcagttgatgtgattgcctatgctgcgcatatagcggctttgctcggtgccaacataataaaagtaaaacttccaaccaatcatctggaaagagaaaaaat------agaaaatattgaatcattatctaaaagaattgaatatattaaaaagtct
gaagctgcagaattcatgaaaaaattgaggcagattttgcgttatatcggttcatgtgatggtgatatggaaaagggatcacttcgctgtgatgcaaatgtttccgttcgcccaaagggtagtagcgtatttggcactcgctgtgaaataaaaaatttaaattcaatacgttatattgtacaagctatagattatgaagcacaaaggcaaatcaaaattctggaaagcggaggagaaataagtcaagataccttattgtttgatgtcactttaggaaaaacaaaagtgatgagaagcaaagaagattcaagtgactatagatatttccctgaacctgatttgctacctattgaaataagccaagacaaaatgcgtgcaaaaggtatgtcactcactaaaatgccactatttgtttggtctgttttactaacgtcatttatgttaattgttgccttaccggtacttgctggtgctataactatgctgctaactgatcgcaatattggtacttccttttttgatcctgctggtggcggtgatcctgtgttatttcaacacctgttttggttttttggtcatccagaagtttacataattatttttcctgcatttggcattataagccaagtcgtgtcaactttttcccataggccagtatttggctataaagggatggtttatgctatgataggtatagcagcatttggctttatggtttgggctcatcatatgtttactgttgggcttagcgaggatgctgctatattttttgatcccgaactcaatccacgtcttcgctctgctatctttgctgcgcgaaaggaaaatctaccaaaagataaaatagaaacagcaataaaaaatgcaactggtaacgttgctggagaaagttatgaagaaatacaatatgaaggctgcggaccttctggtgctgcacttattgtccatgctctgacaaataatcgcaaccgaactgcttctgagatacgttatatcttttctcgcaaaggcggtaatttgggagaaacaggatgtgtgagttaccttttcgatcatgtaggcttaatcgtctataaagcagagggtgtggattttgatgatttatttaactatggaattgaattagaagtattgaatgttgagaaaaataacaaagaagaattgtatgttataacttgtgaagtaaaagactttggtaaagtacgtgatgctttcggtggtactggaacaggtgctgcaccggtaattgcaaaagcagccagagaagcaagagcggtagttaaagataaaggagcaaaagaaaaaaagatactgactgttggagttgtaactaagccgttcggttttgaaggtgtgcgacgtatgcgcattgcagagcttggacttgaagagttgcaaaaatacgtagatacacttatcgtcattcccaatcaaaatttatttagaattgctaacgagaaaactacatttgctgacgcatttcaactcgccgataatgttctgcatattggcataagaggagtaactgatttgatgatcatgccaggactgattaatcttgattttgctgatatagaaacagtaatgagtgagatgggtaaagcaatgattggtactggagaggcagaaggagaagatagggcaattagtgctggaatgcttccacttattttgaagcttaatagtgccaactccttacactcaaaaagcttaacttctgatcaagcaataactgcctctgtaaaagatgcgctgcgtttgggctgcatggctgttgggtttactatatatcctggttctgctaaatgttttgatatgatggaagaagctcgcgaaattatagctgaggctaaatcttgtggccttgctgtagtgctatggtcttatccacgtggtgaagggatttcaaaagaaggtgaaacagcagttgatgtcattgcttatgctgcgcatatagcggctttgctcggtgccaacataataaaagtaaaacttccaaccaaccatctggaaagagaaaaaat------agaaaatattgaatcattattcaaaagaattgaatatattaaaaagtct
gaagctgcagaattcatgaaaaaattgaggcagattttgcgttacatcggttcatgtgatggtgatatggaaaaggggtcacttcgctgtgatgcaaatgtttctgttcgcccaaagggtagtagcacatttggcactcgttgtgaaataaaaaacttaaattcaatacgttatattgtacaagctatagattatgaagcacaaaggcagatcaaaattttggaaagcggaggagaaataagtcaagataccttattgtttgatgtcactttaggaaaaacaaaagtgatgagaagcaaagaagattcaagtgactatagatatttccctgaacctgatttgctacctgttgaaataagccaagacaaaatgcgtgcaaaaggtatgtcactaactaagataccactatttgtttggtctattttactcacgtcatttatgttaattgttgccttaccggtacttgctggtgctataactatgctgctcactgatcgtaatataggtacctccttttttgatcctgctggtggtggtgatcctgtgttatttcaacatctgttttggttttttggtcatccagaagtttacataattatttttcctgcatttggtatcatcagtcagattgtgtcaactttttctcataggccagtatttggttatatgggaatggtttatgccatgataggaatagcaacgtttggcttcatggtttgggctcaccatatgtttactgttgggcttagcgaggatgctgctatattttttgatcccgagcttaatccacgtcttcgctctgctatctttgctgcgcgaaaggaaaatctaccaaaagataaaatagaaacagcaataaaaaatgcagctggtaacgttgctggagaaagttatgaagaaatacaatatgaaggctgcggaccttctggtgctgcacttattgtccatgctctgacaaataatcgcaaccgaactgcttctgagatacgttatatcttttctcgcaaaggcggtaatttgggagaaacaggatgtgtgagttaccttttcgatcatgtaggcttaattgtctataaagtagagggtataaattttgaagatttatttaactatggaattgaattagaagtattgaatgttgaggaaaataacaaagaagaattatatgttataacttgtgaagtaaaagactttggtaaagtacgtgacgctttcggtggtactggaacaggcgctgcaccggtaattgcaaaggcagccagagaagcaagggcggtagttaaagataaaggagcaaaagaaaaaaagatactgactgttggagttgtaactaagccgttcggttttgaaggtgtgcgacgtatgcgcattgcagagcttggacttgaagagctgcaaaaatacgtagatacacttattgtcattcccaatcaaaatttatttagaattgctaacgagaaaactacatttgctgacgcatttcaactcgccgataatgttctgcatattggcataagaggagtaactgatttgatgatcatgccaggactgattaatcttgattttgctgatatagaaacagtaatgagtgagatgggtaaagcaatgattggtactggagaggcagaaggagaagatagggcaattagtgctggaatgctaccacttattttgaagcttaatagcgctaactctttgcactcaaaaagcttaacttcagatcaagcaataactgcctctgtaaaagatgcgctgcgtttgggctgcatggctgttgggtttactatatatcctggttctgctaagtgttttgatatgatggaagaagctcgcaaaattatagctgaggctaaatcttgtggccttgttgtagtgctatggtcttatccacgtggtgaaggggtttccaaagaaggtgaaacagcagttgatgtgattgcctatgctgcgcatatagcggctttgctcggtgccaacataataaaagtaaaacttccaaccaatcatctggaaagagaaaaaat------agaaaatattgaatcattatctaaaagaattgaatatattaaaaagtct
gaagctgcagaattcatgaaaaaattgaggcagattttgcgttatatcggttcatgtgatggtgatatggaaaaggggtcgcttcgctgtgatgcaaatgtttctgttcgcccaaatggtagtagtgcatttggcacccgctgtgaaataaaaaacttaaattcaatacgttatattgtacaagctatagattatgaaacacaaaggcaaatcaaaattttggaaaacggaggagaaataagtcaagataccttattgtttgatgtcactttaggaaaaacaaaagtgatgagaagcaaagaagattcaagtgactatagatatttccctgaacctgatttgctacctgttgaaataagccaagacaaaatgcgtgcaaaaggtatgtcactcactaaaatgccactatttgtttggtctgttttactaacgtcatttatgttaattgttgccttaccggtacttgctggtgctataactatgctgctaactgatcgcaatattggtacttccttttttgaccctgctggtggcggtgatcctgtgttatttcaacacctgttttggttttttggtcatccagaagtttacataattatttttcctgcatttggcatcataagtcaagttgtatcaactttttcccataggccagtatttggctataaagggatggtttatgctatgataggtatagcagcatttggctttatggtttgggctcatcatatgtttactgttgggcttagcgaagatgctgctgtgttttttgatcccgagcttaatccacgtcttcgctctgctatcttttctgcgcgaaaggaaaatctaccaaaagataaaatagaaacagcaataaaaaatgcagctggtaacgttgctggagaaagttatgaagaaatacaatatgaaggctgcggaccttctggtgctgcacttattgtccatgctctgacaaataatcgcaaccgaactgcttctgagatacgttatatcttttctcgcaaaggcggtaatttgggagaaacaggatgtgtgagttaccttttcgatcatgtaggcttaattgtctataaagcagagggtataaattttgaagatttatttaactatggaattgaattagaagtattgaatgttgaggaaaataacaaggaagaattatatgttataacttgtgaagtgaaagattttggtagagtgcgtgatgctttcggtggtactggaacaggtgctgcaccggtaattgcaaaagcagccagagaagcaagagcggtagttaaagataaaggagcaaaagaaaaaaagatactgactgttggagttgtaactaagccgttcggttttgaaggtgtgcgacgtatgcgcattgcagagcttggacttgaagagttgcaaaaatacgtagatacacttattgtcattcccaatcaaaatttatttagaattgctaacgagaaaactacatttgctgacgcatttcaactcgccgataatgttctacatattggcataagaggagtaactgatttgatgatcatgccaggactgattaatcttgattttgctgatatagaaacagtaatgagtgagatgggtaaagcaatgattggtactggagaggcagaaggagaagatagggcaattagtgctggaatgctaccacttattttgaagcttaatagcgctaactctttgcactcaaaaagcttaacttcagatcaagcaataactgcctctgtaaaagatgcgctgcgtttgggttgcatggctgttgggtttactatatatcctggttctgctaagtgttttgatatgatggaagaagctcgcaaaattatagctgaggctaaatcttgtggccttgttgtagtgctatggtcttatccacgtggtgaaggggtttccaaagaaggtgaaacagcagttgatgtgattgcctatgctgcgcatatagcggctttactcggtgccaacataataaaagtaaaacttccaaccaatcatctggaaagagaaaaaat------agaaaatattgaatcattatctaaaagaattgaatatattaaaaagtct
gaagctgcagaattcatgaaaaaattgaggcagattttgcgttatatcggttcatgtgatggtgatatggaaaaggggtcgcttcgctgtgatgcaaatgtttctgttcgcccaaatggtagtagtgcatttggcacccgctgtgaaataaaaaacttaaattcaatacgttatattgtacaagctatagattatgaaacacaaaggcaaatcaaaattttggaaaacggaggagaaataagtcaagataccttattgtttgatgtcactttaggaaaaacaaaagtgatgagaagcaaagaagattcaagtgactatagatatttccctgaacctgatttgctacctgttgaaataagccaagacaaaatgcgtgcaaaaggtatgtcactaactaagataccactatttgtttggtctattttactcacgtcatttatgttaattgttgccttaccggtacttgctggtgctataactatgctgctcactgatcgtaatataggtacctccttttttgatcctgctggtggtggtgatcctgtgttatttcaacatctgttttggttttttggtcatccagaagtttacataattatttttcctgcatttggtatcatcagtcagattgtgtcaactttttctcataggccagtatttggttatatgggaatggtttatgccatgataggaatagcaacgtttggcttcatggtttgggctcaccatatgtttactgttgggcttagcgaggatgctgctatattttttgatcccgagcttaatccacgtcttcgctctgctatcttttctgcgcgaaaggaaaatctaccaaaagataaaatagaaacagcaataaaaaatgcagctggtaacgttgctggagaaagttatgaagaaatacaatatgaaggctgcggaccttctggtgctgcacttattgtccatgctctgacaaataatcgcaaccgaactgcttctgagatacgttatatcttttctcgcaaaggcggtaatttgggagaaacaggatgtgtgagttaccttttcgatcatgtaggcttaattgtctataaagcagagggtataaattttgaagatttatttaactatggaattgaattagaagtattgaatgttgaggaaaataacaaggaagaattatatgttataacttgtgaagtgaaagattttggtagagtgcgtgatgctttcggtggtactggaacaggtgctgcaccggtaattgcaaaagcagccagagaagcaagagcggtagttaaagataaaggagcaaaagaaaaaaagatactgactgttggagttgtaactaagccgttcggttttgaaggtgtgcgacgtatgcgcattgcagagcttggacttgaagagttgcaaaaatacgtagatacacttattgtcattcccaatcaaaatttatttagaattgctaacgagaaaactacatttgctgacgcatttcaactcgccgataatgttctgcatattggcataagaggagtaactgatttgatgatcatgccaggactgattaatcttgattttgctgatatagaaacagtaatgagtgagatgggtaaagcaatgattggtactggagaggcagaaggagaagatagggcaattagtgctggaatgctaccacttattttgaagcttaatagcgctaactctttgcactcaaaaagcttaacttcagatcaagcaataacttcctctgtaaaagatgctctacgtttgggctgcgtggctgttgggtttactatatatcctggttctgctaagtgttttgatatgatggaagaagctcgcaaaattatagctgaggctaaatcttgtggccttgctgtagtgctatggtcttatccacgtggtgaagggatttcaaaagaaggtgaaacagcagttgatgtcattgcttatgctgctcatatagcggctttgctcggtgccaacataataaaagtaaaacttccaattaactatttggaaagggagaaaatagaaacagaaaatattgagtcattatctaaaagaattgaatatgttaaaagatct
gaagctgcagaattcatgaaaaaattgaggcagattttgcgttacatcggttcatgtgatggtgatatggaaaaggggtcacttcgctgtgatgcaaatgtttctgttcgcccaaagggtagtagcacatttggcactcgttgtgaaataaaaaacttaaattcaatacgttatattgtacaagctatagattatgaagcacaaaggcagatcaaaattttggaaagcggaggagaaataagtcaagataccttattgtttgatgtcactttaggaaaaacaaaagtgatgagaagcaaagaagattcaagtgactatagatatttccctgaacctgatttgctacctgttgaaataagccaagacaaaatgcgtgcaaaaggcatgtcactcactaaaatgccactgtttgtttggtctgttctattaacatcgtttatgttaattgtagctttaccggtacttgctggtgctataactatgctgctcactgatcgcaatattggcacttccttttttgatcctgctggtggtggtgatcctgtgttatttcaacatctgttttggttttttggtcacccagaggtttatatcattatttttcctgcgtttggcattataagccaagtcgtgtcaactttttcccatagaccagtatttggctataagggaatggtttatgcaatgataggtatagcagcatttggttttatggtttgggctcaccatatgtttactgttgggcttagcgaagatgctgctgtgttttttgatccagaactcaatccacgtcttcgctctgctatatttgctgcgcgaaaggaaaatctaccaaaagataaaatagaaacagcaataaaaaatgcagctggtaacgttgctggagaaagttatgaagaaatacaatatgaaggctgcggaccttttggtgctgcacttattgtccatgctctgacaaataatcgcaaccgaactgcttctgagatacgttatatcttttctcgcaaaggcggtaatttgggagaaacaggatgtgtgagttaccttttcgatcatgtaggcttaattgtctataaagcagagggtataaattttgaagatttatttaactatggaattgcattagaagtattgaatgttgaggaaaataacaaagaagaattatatgttataacttgtgaagtaaaagactttggtaaagtacgtgacgctttcggtggtactggaacaggtgctgcaccggtaattgcaaaagcagccagagaagcaagagcggtagttaaagataaaggagcaaaagaaaaaaagatactgactgttggagttgtaactaagccgttcggttttgaaggtgtgcgacgtatgcgcattgcagagcttggacttgaagagttgcaaaaatacgtagatacacttattgtcattcccaatcaaaatttatttagaattgctaacgagaaaactacatttgctgacgcatttcaactcgccgataatgttctgcatattggcataagaggagtaactgatttgatgatcatgccaggactgattaatcttgattttgctgatatagaaacagtaatgagtgagatgggtaaagcaatgattggtactggagagacagaaggagaagatagggcaattagtgctggaatgctaccacttattttgaagcttaatagcgctaactctttgcactcaaaaagcttaacttcagatcaagcaataacttcctctgtaaaagatgctctacgtttgggctgcgtggctgttgggtttactatatatcctggttctgctaagtgttttgatatgatggaagaagctcgcaaaattatagctgaggctaaatcttgtggccttgctgtagtgctatggtcttatccacgtggtgaagggatttcaaaagaaggtgaaacagcagttgatgtcattgcttatgctgcgcatatagcggctttgcttggtgccaacataataaaagtaaaacttccaactaaccacttggaaaaagaaaaaat------agaaaatattgaatcattattcaaaagaattaaatatattaaaaagtct
gaagctgcagaattcatgaaaaaattgaggcagattttgcgttacatcggttcatgtgatggtgatatggaaaaggggtcacttcgctgtgatgcaaatgtttctgttcgcccaaagggcagtagcacatttggcactcgttgtgaaataaaaaacttaaattcaatacgttatattgtacaagctatagattatgaagcacaaaggcagatcaaaattttggaaagcggaggagaaataagtcaagataccttattgtttgatgtcactttaggaaaaacaaaagtgatgagaagcaaagaagattcaagtgactatagatatttccctgaacctgatttactacctgttgaaataagccaagacaaaatgcgtgcaaaaggtatgtcactaactaagataccactatttgtttggtctattttactcacgtcatttatgttaattgttgccttaccggtacttgctggtgctataactatgctgctcactgatcgtaatataggtacctccttttttgatcctgctggtggtggtgatcctgtgttatttcaacatctgttttggttttttggtcatccagaagtttacataattatttttcctgcatttggtatcatcagtcagattgtgtcaactttttctcataggccagtatttggttatatgggaatggtttatgccatgataggaatagcaacgtttggcttcatggtttgggctcaccatatgtttactgttgggcttagcgaggatgctgctatattttttgatcccgaactcaatccacgtcttcgctctgctatctttgctgcgcgaaaggaaaatctaccaaaagataaaatagaaacagcaataaaaaatgcagctggtaacgttgctggagaaagttatgaagaaatacaatatgaaggctgcggaccttctggtgctgcacttattgtccatgctctgacaaataatcgcaaccgaactgcttctgagatacgttatatcttttctcgcaaaggcggtaatttgggagaaacaggatgtgtgagttaccttttcgatcatgtaggcttaattgtctataaagcagggggtataaattttgaagatttatttaactatggaattgaattagaagtattgaatgttgaggaaaataacaaagaagaattatatgttataacttgtgaagtaaaagactttggtaaagtacgtgacgctttcggtggtactggaacaggtgctgcaccggtaattgcaaaagcagccagagaagcaagagcggtagttaaagataaaggagcaaaagaaaaaaagatactgactgttggagttgtaactaagccgttcggttttgaaggtgtgcgacgtatgcgcattgcagagcttggacttgaagagttgcaaaaatacgtagatacacttattgtcattcccaatcaaaatttatttagaattgctaacgagaaaactacatttgctgacgcatttcaactcgccgataatgttctacatattggcataagaggagtaactgatttgatgatcatgccaggactgattaatcttgattttgctgatatagaaacagtaatgagtgagatgggtaaagcaatgattggtactggagaggcagaaggagaagatagggcaattagtgctggaatgctaccacttattttgaagcttaatagtgctaactccttgcactcgaaaaacttaacttctgatcaagcaataactgcttctgtaaaagatgcgctgcgtttgggttgcgtagctgttgggtttactatatatcctggttctgctaagtgcttcgatatgatggaagaagctcgcgaaattatagctgaggctaagtcttgcggccttgccgtagtgctatggtcttatccacgcggtgaaggaatttccaaagaaggcgaaacagcggttgatgttattgcctatgctgcgcacatagcagctttacttggcgctaatataatcaaagtaaaacttccaattaactatttggaaagggagaaaatagaaacagaaaatattgagtcattatctaaaagaattgaatatgttaaaagatct
gaagctgcagaattcatgaaaaaattgaggcagattttgcgttatatcggttcatgtgatggtgatatggaaaagggatcacttcgctgtgatgcaaatgtttccgttcgcccaaagggtagtagcgtatttggcactcgctgtgaaataaaaaatttaaattcaatacgttatattgtacaagctatagattatgaagcacaaaggcaaatcaaaattctggaaagcggaggagaaataagtcaagataccttattgtttgatgtcactttaggaaaaacaaaagtgatgagaagcaaagaagattcaagtgactatagatatttccctgaacctgatttgctacctattgaaataagccaagacaaaatgcgtgcaaaaggcatgtcactcactaaaatgccactatttgtttggtctgttttactaacgtcatttatgttaattgttgccttaccggtacttgctggtgctataactatgctgctaactgatcgcaatattggtacttccttttttgatcctgctggtggcggtgatcctgtgttatttcaacacctgttttggttttttggtcatccagaagtttacataattatttttcctgcatttggcatcataagccaagtcgtatcaactttttcccataggccagtatttggctataaagggatggtttatgctatgataggtatagcagcatttggctttatggtttgggctcatcatatgtttactgttgggcttagcgaagatgctgctgtattttttgattccgaactcaatccacgtcttcgctctgctatctttgctgcgcgaaaggaaaatctaccaaaagataaaatagaaacagcaataaaaaatgcagctggtaacgttgctggagaaagttatgaagaaatacaatatgaaggctgcggaccttctggtgctgcacttattgtccatgctctgacaaataatcgcaatcgaactgcttctgaggtacgttatatcttttctcgcaaaggcggtaatttgggagaaacaggatgtgtgagttaccttttcgatcatgtaggcttaattgtctataaagcagagggtataaattttgaagatttatttaactatggaattgaattagaagtattgaatgttgaggaaaataacaaagaagaattatatgttataacttgtgaagtaaaagactttggtaaagtacgtgacgctttcggtggtactggaacaggtgctgcaccggtaattgcaaaggcagccagagaagcaagagcggttgttaaagataaaggagcaaaagaaaaaaagatactgactgttggagttgtaactaagccgttcggttttgaaggtgtgcgacgtatgcgcattgcagagcttggacttgaagagttgcaaaaatatgtagatacacttatcgtcattcccaatcaaaatttatttagaattgctaacgagaaaactacatttgctgacgcatttcaactcgccgataatgttctgcatattggaataagaggagtaactgatttgatgatcatgccaggactgattaatcttgattttgctgatatagaaacagtaatgagtgcgatgggtaaagcaatgattggtactggagaggcagaaggagaagatagggctattagtgctggaatgctaccacttattttgaagcttaatagcgctaactctttgcattcgaaaatcctaacttctgatcaagcaatcactgcctctgtaaaagatgcgctgcgtttgggctgcatggctgttgggtttactatatatcctggttctgctaagtgttttgatatgatggaagaagctcgcgaaattatagctgaggctaaatcttgtggccttgctgtagtgctatggtcttatccacgtggtgaagggatttcaaaagaaggtgaaacagcagttgatgtcattgcttatgctgcgcatatagcggctttgcttggtgccaacataataaaagtaaaacttccaactaaccacttggaaaaagaaaaaat------agaaaatattgaatcattattcaaaagaattgaatatattaaaaagtct
gaagctgcagaattcatgaaaaaattgaggcagattttgcgttacatcggttcatgtgatggtgatatggaaaaggggtcacttcgctgtgatgcaaatgtttctgttcgcccaaagggtagtagcacatttggcactcgttgtgaaataaaaaacttaaattcaatacgttatattgtacaagctatagattatgaagcacaaaggcagatcaaaattttggaaagcggaggagaaataagtcaagataccttattgtttgatgtcactttaggaaaaacaaaagtgatgagaagcaaagaagattcaagtgactatagatatttccctgaacctgatttgctacctgttgaaataagccaagacaaaatgcgtgcaaaaggtatgtcactcactaagataccactatttgtttggtctattttactcacgtcatttatgttaattgttgccttaccggtacttgctggtgctataactatgctgctcactgatcgtaatataggtacctccttttttgatcctgctggtggtggtgatcctgtgttatttcaacatctgttttggttttttggtcatccagaagtttacataattatttttcctgcatttggtatcatcagtcagattgtgtcaactttttctcataggccagtatttggttatatgggaatggtttatgctatgataggaatagcaacgtttggctttatggtttgggctcaccatatgtttactgttgggcttagcgaggatgctgctatattttttgatcccgaactcaatccacgtcttcgctctgctatctttgctgcgcgaaaggaaaatctaccaaaagataaaatagaaacagcaataaaaaatgcagctggtaacgttgctggagaaagttatgaagaaatacaatatgaaggctgcggaccttctggtgctgcacttattgtccatgctctgacaaataatcgcaaccgaactgcttctgagatacgttatatcttttctcgcaaaggcggtaatttgggagaaacaggatgtgtgagttaccttttcgatcatgtaggcttaattgtctataaagcagagggtataaattttgaagatttatttaactatggaattgaattagaagtattgaatgttgaggaaaataacaaagaagaattatatgttataacttgtgaagtaaaagactttggtaaagtacgtgacgctttcggtggtactggaacaggtgctgcaccggtaattgcaaaagcagccagagaagcaagagcggtagttaaagataaaggagcaaaagaaaaaaagatactgactgttggagttgtaactaagccgttcggttttgaaggtgtgcgacgtatgcgcattgcagagcttggacttgaagagttgcaaaaatacgtagatacacttattgtcattcccaatcaaaatttatttagaattgctaacgagaaaactacatttgctgacgcatttcaactcgccgataatgttctgcatattggcataagaggagtaactgatttgatgatcatgccaggactgattaatcttgattttgctgatatagaaacagtaatgagtgagatgggtaaagcaatgattggtactggagaggcagaaggagaagatagggcaattagtgctggaatgctaccacttattttgaagcttaatagcgctaactctttgcactcaaaaagcttaacttcagatcaagcaataacttcctctgtaaaagatgctctacgtttgggctgcgtggctgttgggtttactatatatcctggttctgctaagtgttttgatatgatggaagaagctcgcaaaattatagctgaggctaaatcttgtggccttgctgtagtgctatggtcttatccacgtggtgaagggatttccaaagaaggtgaaacagcagttgatgtcattgcttatgctgcgcatatagcggctttgctcggtgccaacataataaaagtaaaacttccaaccaaccatatagaaagagaaaaaat------agaaaatattgaatcattattcaaaagaattgaatatattaaaaagtct
gaagctgcagaattcatgaaaaaattgaggcagattttgcgttacatcggttcatgtgatggtgatatggaaaaggggtcacttcgctgtgatgcaaatgtttctgttcgcccaaagggtagtagcacatttggcactcgttgtgaaataaaaaacttaaattcaatacgttatattgtacaagctatagattatgaagcacaaaggcagatcaaaattttggaaagcggaggagaaataagtcaagataccttattgtttgatgtcactttaggaaaaacaaaagtgatgagaagcaaagaagattcaagtgactatagatatttccctgaacctgatttgctacctgttgaaataaaccaagacaaaatgcgtgcaaaaggtatgtcactaactaagataccactatttgtttggtctattttactcacgtcatttatgttaattgttgccttaccggtacttgctggtgctataactatgctgctcactgatcgtaatataggtacctccttttttgatcctgctggtggtggtgatcctgtgttatttcaacatctgttttggttttttggtcatccagaagtttacataattatttttcctgcatttggtatcatcagtcagattgtgtcaactttttctcataggccagtatttggttatatgggaatggtttatgccatgataggaatagcaacgtttggcttcatggtttgggctcaccatatgtttactgttgggcttagcgaggatgctgctatattttttgatcccgagcttaatccacgtcttcgctctgctatcttttctgcgcgaaaggaaaatctaccaaaagataaaatagaaacagcaataaaaaatgcagctggtaacgttgctggagaaagttatgaagaaatacaatatgaaggctgcggaccttctggtgctgcacttattgtccatgctctgacaaataatcgcaaccgaactgcttctgagatacgttatatcttttctcgcaaaggcggtaatttgggagaaacaggatgtgtgagttaccttttcgatcatgtaggcttaattgtctataaagcagagggtataaattttgaagatttatttaactatggaattgaattagaagtattgaatgttgaggaaaataacaaggaagaattatatgttataacttgtgaagtgaaagattttggtagagtgcgtgatgctttcggtggtactggaacaggtgctgcaccggtaattgcaaaagcagccagagaagcaagagcggtagttaaagataaaggagcaaaagaaaaaaagatactgactgttggagttgtaactaagccgttcggttttgaaggtgtgcgacgtatgcgcattgcagagcttggacttgaagagttgcaaaaatacgtagatacacttattgtcattcccaatcaaaatttatttagaattgctaacgagaaaactacatttgctgacgcatttcaactcgccgataatgttctgcatattggcataagaggagtaactgatttgatgatcatgccaggactgattaatcttgattttgctgatatagaaacagtaatgagtgagatgggtaaagcaatgattggtactggagaggcagaaggagaagatagggcaattagtgctggaatgctaccacttattttgaagcttaatagcgctaactctttgcactcaaaaagcttaacttcagatcaagcaataactgcctctgtaaaagatgcgctgcgtttgggctgcatggctgttgggtttactatatatcctggttctgctaagtgttttgatatgatggaagaagctcgcaaaattatagctgaggctaaatcttgtggccttgttgtagtgctatggtcttatccacgtggtgaaggggtttccaaagaaggtgaaacagcagttgatgtgattgcctatgctgcgcatatagcggctttgctcggtgccaacataataaaagtaaaacttccaaccaatcatctggaaagagaaaaaat------agaaaatattgaatcattatctaaaagaattgaatatattaaaaagtct
gaagctgcagaattcatgaaaaaattgaggcagattttgcgttacatcggttcatgtgatggtgatatggaaaaggggtcacttcgctgtgatgcaaatgtttctgttcgcctaaagggtagtagcacgtttggcactcgttgtgaaataaaaaacttaaattcaatacgttatattgtacaagctatagattatgaagcacaaaggcagatcaaaattttggaaagcggaggagaaataagtcaagataccttattgtttgatgtcactttaggaaaaacaaaagtgatgagaagcaaagaagattcaagtgaatatagatatttccctgaacctgatttgctacctgttgaaataagccaagacaaaatgcgtgcaaaaggtatgtcactaactaagataccactatttgtttggtctattttactcacgtcatttatgttaattgttgccttaccggtacttgctggtgctataactatgctgctcactgatcgtaatataggtacctccttttttgatcctgctggtggtggtgatcctgtgttatttcaacatctgttttggttttttggtcatccagaagtttacataattatttttcctgcatttggtatcatcagtcagattgtgtcaactttttctcataggccagtatttggttatatgggaatggtttatgccatgataggaatagcaacgtttggcttcatggtttgggctcaccatatgtttactgttgggcttagcgaggatgctgctatattttttgatcccgagcttaatccacgtcttcgctctgctatcttttctgcgcgaaaggaaaatctaccaaaagataaaatagaaacagcaataaaaaatgcagctggtaacgttgctggagaaagttatgaagaaatacaatatgaaggctgcggaccttctggtgctgcacttattgtccatgctctgacaaataatcgcaaccgaactgcttctgagatacgttatatcttttctcgcaaaggcggtaatttgggagaaacaggatgtgtgagttaccttttcgatcatgtaggcttaattgtctataaagcagagggtataaattttgaagatttatttaactatggaattgaattagaagtattgaatgttgaggaaaataacaaggaagaattatatgttataacttgtgaagtgaaagattttggtagagtgcgtgatgctttcggtggtactggaacaggtgctgcaccggtaattgcaaaagcagccagagaagcaagagcggtagttaaagataaaggagcaaaagaaaaaaagatactgactgttggagttgtaactaagccgttcggttttgaaggtgtgcgacgtatgcgcattgcagagcttggacttgaagagttgcaaaaatacgtagatacacttattgtcattcccaatcaaaatttatttagaattgctaacgagaaaactacatttgctgacgcatttcaactcgccgataatgttctgcatattggcataagaggagtaactgatttgatgatcatgccaggactgattaatcttgattttgctgatatagaaacagtaatgagtgagatgggtaaagcaatgattggtactggagaggcagaaggagaagatagggcaattagtgctggaatgctaccacttattttgaagcttaatagcgctaactctttgcactcaaaaagcttaacttcagatcaagcaataactgcctctgtaaaagatgcgctgcgtttgggctgcatggctgttgggtttactatatatcctggttctgctaagtgttttgatatgatggaagaagctcgcaaaattatagctgaggctaaatcttgtggccttgttgtagtgctatggtcttatccacgtggtgaaggggtttccaaagaaggtgaaacagcagttgatgtgattgcctatgctgcgcatatagcggctttgctcggtgccaacataataaaagtaaaacttccaaccaatcatctggaaagagaaaaaat------agaaaatattgaatcattatctaaaagaattgaatatattaaaaagtct
gaagctgcagaattcatgaaaaaattgaggcagattttgcgttacatcggttcatgtgatggtgatatggaaaaggggtcacttcgctgtgatgcaaatgtttctgttcgcccaaagggtagtagcacatttggcactcgttgtgaaataaaaaacttaaattcaatacgttatattgtacaagctatagattatgaagcacaaaggcagatcaaaattttggaaagcggaggagaaataagtcaagataccttattgtttgatgtcactttaggaaaaacaaaagtgatgagaagcaaagaagattcaagtgactatagatatttccctgaacctgatttgctacctgttgaaataaaccaagacaaaatgcgtgcaaaaggtatgtcactaactaagataccactatttgtttggtctattttactcacgtcatttatgttaattgttgccttaccggtacttgctggtgctataactatgctgctcactgatcgtaatataggtacctccttttttgatcctgctggtggtggtgatcctgtgttatttcaacatctgttttggttttttggtcatccagaagtttacataattatttttcctgcatttggtatcatcagtcagattgtgtcaactttttctcataggccagtatttggttatatgggaatggtttatgccatgataggaatagcaacgtttggcttcatggtttgggctcaccatatgtttactgttgggcttagcgaggatgctgctatattttttgatcccgagcttaatccacgtcttcgctctgctatcttttctgcgcgaaaggaaaatctaccaaaagataaaatagaaacagcaataaaaaatgcagctggtaacgttgctggagaaagttatgaagaaatacaatatgaaggctgcggaccttctggtgctgcacttattgtccatgctctgacaaataatcgcaaccgaactgcttctgagatacgttatatcttttctcgcaaaggcggtaatttgggagaaacaggatgtgtgagttaccttttcgatcatgtaggcttaattgtctataaagcagagggtataaattttgaagatttatttaactatggaattgaattagaagtattgaatgttgaggaaaataacaaggaagaattatatgttataacttgtgaagtgaaagattttggtagagtgcgtgatgctttcggtggtactggaacaggtgctgcaccggtaattgcaaaagcagccagagaagcaagagcggtagttaaagataaaggagcaaaagaaaaaaagatactgactgttggagttgtaactaagccgttcggttttgaaggtgtgcgacgtatgcgcattgcagagcttggacttgaagagttgcaaaaatacgtagatacacttattgtcattcccaatcaaaatttatttagaattgctaacgagaaaactacatttgctgacgcatttcaactcgccgataatgttctgcatattggcataagaggagtaactgatttgatgatcatgccaggactgattaatcttgattttgctgatatagaaacagtaatgagtgagatgggtaaagcaatgattggtactggagaggcagaaggagaagatagggcaattagtgctggaatgctaccacttattttgaagcttaatagcgctaactctttgcactcaaaaagcttaacttcagatcaagcaataacttcctctgtaaaagatgctctacgtttgggctgcgtggctgttgggtttactatatatcctggttctgctaaatgttttgatatgatggaagaagctcgcgaaattatagctgaggctaaatcttgtggccttgctgtagtgctatggtcttatccacgtggtgaagggatttcaaaagaaggtgaaacagcagttgatgttattgcctatgctgcgcatatagcagctttacttggcgctaatataatcaaagtaaaacttccaactaactatttggaaagggagaaaataaaaacagaaaatattgagtcattatccaaaagaattgaatatattaaaaagtct
gaagctgcagaattcatgaaaaaattgaggcagattttgcgttacatcggttcatgtgatggtgatatggaaaaggggtcacttcgctgtgatgcaaatgtttctgttcgccaaaagggtagtagcacatttggcactcgttgtgaaataaaaaacttaaattcaatacgttatattgtacaagctatagattatgaagcacaaaggcagatcaaaattttggaaagcggaggagaaataagtcaagataccttattgtttgatgtcactttaggaaaaacaaaagtgatgagaagcaaagaagattcaagtgactatagatatttccctgaacctgatttgctacctgttgaaataagccaagacaaaatgcgtgcaaaaggtatgtcgctcactaagatgccactatttgtttggtctgttttactaacgtcatttatgttaattgttgccttaccggtacttgctggtgctataactatgctgctaacagatcgcaatattggtacttccttttttgatcctgctggtggtggtgatcctgtgttatttcaacacctgttttggttttttggtcatccagaagtttacataattatttttcctgcatttggcattataagccaagtcgtgtcaactttttcccataggccagtttttggttataagggaatgatttatgccatgataggtatagcagcatttggttttatggtttgggctcaccatatgtttactgttggacttagcgaagatgctgctgtatttttcgatcccgaactcaatccacgtcttcgctctgctatctttgctgcgcgaaaggaaaatctaccaaaagataaaatagaaacagcaataaaaaatgcagctggtaacgttgctggagaaagttatgaagaaatacaatatgaaggctgcggaccttctggtgctgcacttattgtccatgctctgacaaataatcgcaaccgaactgcttctgagatacgttatatcttttctcgcaaaggcggtaatttgggagaaacaggatgtgtgagttaccttttcgatcatgtaggcttaattgtctataaagcagagggtataaattttgaagatttatttaactatggaattgaattagaagtattgaatgttgaggaaaataacaaagaagaattatatgttataacttgtgaagtaaaagactttggtaaagtacgtgacgctttcggtggtactggaacaggtgctgcaccggtaattgcaaaagcagccagagaagcaagagcagtagttaaagataaaggagcaaaagaaaaaaagatactgactgttggagttgtaactaagccgttcggttttgaaggtgtgcgacgtatgcgcattgcagagcttggacttgaagagttgcaaaaatacgtagatacacttattgtcattcccaatcaaaatttatttagaattgctaacgagaaaactacatttgctgacgcatttcaactcgccgataatgttctgcatattggcataagaggagtaactgatttgatgatcatgccaggactgattaatcttgattttgctgatatagaaacagtaatgagtgagatgggtaaagcaatgattggtactggagaggcagaaggagaagatagggcaattagcgctggaatgctaccacttattttgaagcttaatagcgctaactctttgcactcaaaaagcttaacttcagatcaagcaataacttcctctgtaaaagatgctctacgtttgggctgcgtggctgttgggtttactatatatcctggttctgctaagtgttttgatatgatggaagaagctcgcaaaattatagctgaggctaaatcttgtggccttgctgtagtgctatggtcttatccacgtggtgaagggatttcaaaagaaggtgaaacagcagttgatgtcattgcttatgctgctcatatagcggctttgctcggtgccaacataataaaagtaaaacttccaaccaaccatctggaaagagaaaaaat------agaaaatattgaatcattatctaaaagaattgaatatattaaaaagtct
gaagctgcagaattcatgaaaaaattgaggcagattttgcgttacatcggttcatgtgatggtgatatggaaaaggggtcacttcgctgtgatgcaaatgtttctgttcgcccaaagggtagtagcacatttggcactcgttgtgaaataaaaaacttaaattcaatacgttatattgtacaagctatagattatgaagcacaaaggcagatcaaaattttggaaagcggaggagaaataagtcaagataccttattgtttgatgtcactttaggaaaaacaaaagtgatgagaagcaaagaagattcaagtgactatagatatttccctgaacctgatttgctacctgttgaaataagccaagacaaaatgcgtgcaaaaggtatgtcactcactaaaatgccactatttgtttggtctgttttactaacgtcatttatgttaattgttgccttaccggtacttgctggtgctataactatgctgctaactgatcgcaatattggtacttccttttttgatcctgctggtggcggtgatcctgtgttatttcaacacctgttttggttttttggtcatccagaagtttacataattatttttcctgcatttggcatcataagtcaagtcgtatcaactttttcccataggccagtatttggctataaagggatggtttatgctatgataggtatagcagcatttggttttatggtttgggctcatcatatgtttactgttgggcttagcgaagatgctgctgtgttttttgatcccgaactcaatccacgtcttcgctctgttatctttgctgcgcgaaaggaaaatctaccaaaagataaaatagaaacagcaataaaaaatgcagctggtaacgttgctggagaaagttatgaagaaatacaatatgaaggctgcggaccttctggtgctgcacttattgtccatgctctgacaaataatcgcaaccgaactgcttctgagatacgttatatcttttctcgcaaaggcggtaatttgggagaaacaggatgtgtgagttaccttttcgatcatgtaggcttaattgtctataaagcagagggtataaattttgaagatttatttaactatggaattgaattagaagtattgaatgttgaggaaaataacaaagaagaattatatgttataacttgtgaagtgaaagattttggtaaagtgcgtgatgctttcggtggtactggaacaggtgctgcaccggtaattgcaaaagcagccagagaagcaagagcggtagttaaagataaaggagcaaaagaaaaaaagatactgactgttggagttgtaactaagccgttcggttttgaaggtgtgcgacgtatgcgcattgcagagcttggacttgaagagttgcaaaaatacgtagatacacttattgtcattcccaatcaaaatttatttagaattgctaacgagaaaactacatttgctgacgcatttcaactcgccgataatgttctacatattggcataagaggagtaactgatttgatgatcatgccaggactgattaatcttgattttgctgatatagaaacagtaatgagtgagatgggtaaagcaatgattggtactggagaggcagaaggagaagatagggcaattagtgctggaatgctaccacttattttgaagcttaatagcgctaactctttgcactcaaaaagcttaacttcagatcaagcaataacttcctctgtaaaagatgctctacgtttgggctgcgtggctgttgggtttactatatatcctggttctgctaagtgcttcgatatgatggaagaagctcgcgaaattatagctgaggctaagtcttgcggccttgccgtagtgctatggtcttatccacgcggtgaaggaatttccaaagaaggcgaaacagcagttgatgttattgcctatgctgcgcacatagcagctttacttggcgctaatataatcaaagtaaaacttccaattaactatttggaaagggagaaaatagaaacagaaaatattgagtcattatctaaaagaattgaatatgttaaaagatct
gaagctgcagaattcatgaaaaaattgaggcagattttgcgttacatcggttcatgtgatggtgatatggaaaaggggtcacttcgctgtgatgcaaatgtttctgttcgcccaaagggtagtagcacatttggcactcgttgtgaaataaaaaacttaaattcaatacgttatattgtacaagctatagattatgaagcacaaaggcagatcaaaattttggaaagcggaggagaaataagtcaagataccttattgtttgatgtcactttaggaaaaacaaaagtgatgagaagcaaagaagattcaagtgactatagatatttccctgaacctgatttgctacctgttgaaataagccaagacaaaatgcgtgcaaaaggtatgtcactcactaaaatgccactatttgtttggtctgttttactaacgtcatttatgttaattgttgccttaccggtacttgctggtgctataactatgctgctaactgatcgcaatattggtacttccttttttgatcctgctggtggaggtgatcctgtgttatttcaacacctgttttggttttttggtcatccagaagtttacataattatttttcctgcatttggcatcataagtcaagtcgtatcaactttttcccataggccagtatttggctataaagggatggtttatgctatgataggtatagcagcatttggctttatggtttgggctcatcatatgtttactgttgggcttagcgaagatgctgctgtgttttttgatcccgaactcaatccacgtcttcgctctgctatctttgctgcgcgaaaggaaaatctaccaaaagataaaatagaaacagcaataaaaaatgcagctggtaacgttgctggagaaagttatgaagaaatacaatatgaaggctgcggaccttctggtgctgcacttattgtccatgctctgacaaataatcgcaaccgaactgcttctgagatacgttatatcttttctcgcaaaggcggtaatttgggagaaacaggatgtgtgagttaccttttcgatcatgtaggcttaattgtctataaagcagggggtataaattttgaagatttatttaactatggaattgaattagaagtattgaatgttgaggaaaataacaaagaagaattatatgttataacttgtgaagtaaaagactttggtaaagtacgtgacgctttcggtggtactggaacaggtgctgcaccggtaattgcaaaagcagccagagaagcaagagcggtagttaaagataaaggagcaaaagaaaaaaagatactgactgttggagttgtaactaagccgttcggttttgaaggtgtgcgacgtatgcgcattgcagagcttggacttgaagagttgcaaaaatacgtagatacacttattgtcattcccaatcaaaatttatttagaattgctaacgagaaaactacatttgctgacgcatttcaactcgccgataatgttctacatattggcataagaggagtaactgatttgatgatcatgccaggactgattaatcttgattttgctgatatagaaacagtaatgagtgagatgggtaaagcaatgattggtactggagaggcagaaggagaagatagggcaattagtgctggaatgctaccacttattttgaagcttaatagcgctaactctttgcactcaaaaagcttaacttcagatcaagcaataactgcttctgtaaaagatgcgctgcgtttgggttgcgtagctgttgggtttactatatatcctggttctgctaagtgcttcgatatgatggaagaagctcgcgaaattatagctgaggctaagtcttgcggccttgccgtagtgctatggtcttatccacgcggtgaaggaatttccaaagaaggcgaaacagcagttgatgttattgcctatgctgcgcacatagcagctttacttggcgctaatataatcaaagtaaaacttccaattaactatttggaaagggagaaaatagaaacagaaaatattgagtcattatctaaaagaattgaatatgttaaaagatct
gaagctgcagaattcatgaaaaaattgaggcagattttgcgttacatcggttcatgtgatggtgatatggaaaaggggtcacttcgctgtgatgcaaatgtttctgttcgcccaaagggtagtagcacatttggcactcgttgtgaaataaaaaacttaaattcaatacgttatattgtacaagctatagattatgaagcacaaaggcagatcaaaattttggaaagcggaggagaaataagtcaagataccttattgtttgatgtcactttaggaaaaacaaaagtgatgagaagcaaagaagattcaagtgactatagatatttccctgaacctgatttgctacctgttgaaataagccaagacaaaatgcgtgcaaaaggtatgtcactcactaaaatgccactatttgtttggtctgttttactaacgtcatttatgttaattgttgccttaccggtacttgctggtgctataactatgctgctaactgatcgcaatattggtacttccttttttgatcctgctggtggcggtgatcctgtgttatttcaacacctgttttggttttttggtcatccagaagtttacataattatttttcctgcatttggcatcataagtcaagtcgtatcaactttttcccataggccagtatttggctataaagggatggtttatgctatgataggtatagcagcatttggctttatggtttgggctcatcatatgtttactgttgggcttagcgaagatgctgctgtgttttttgatcccgaactcaatccacgtcttcgctctgctatctttgctgcgcgaaaggaaaatctaccaaaagataaaatagaaacagcaataaaaaatgcagctggtaacgttgctggagaaagttatgaagaaatacaatatgaaggctgcggaccttctggtgctgcacttattgtccatgctctgacaaataatcgcaaccgaactgcttctgagatacgttatatcttttctcgcaaaggcggtaatttgggagaaacaggatgtgtgagttaccttttcgatcatgtaggcttaattgtctataaagcagggggtataaattttgaagatttatttaactatggaattgaattagaagtattgaatgttgaggaaaataacaaagaagaattatatgttataacttgtgaagtaaaagactttggtaaagtacgtgacgctttcggtggtactggaacaggtgctgcaccggtaattgcaaaagcagccagagaagcaagagcggtagttaaagataaaggagcaaaagaaaaaaagatactgactgttggagttgtaactaagccgttcggttttgaaggtgtgcgacgtatgcgcattgcagagcttggacttgaagagttgcaaaaatacgtagatacacttattgtcattcccaatcaaaatttatttagaattgctaacgagaaaactacatttgctgacgcatttcaactcgccgataatgttctacatattggcataagaggagtaactgatttgatgatcatgccaggactgattaatcttgattttgctgatatagaaacagtaatgagtgagatgggtaaagcaatgattggtactggagaggcagaaggagaagatagggcaattagtgctggaatgctaccacttattttgaagcttaatagcgctaactctttgcactcaaaaagcttaacttcagatcaagcaataactgcttctgtaaaagatgcgctgcgtttgggttgcgtagctgttgggtttactatatatcctggttctgctaagtgcttcgatatgatggaagaagctcgcgaaattatagctgaggctaagtcttgcggccttgccgtagtgctatggtcttatccacgcggtgaaggaatttccaaagaaggcgaaacagcagttgatgttattgcctatgctgcgcacatagcagctttacttggcgctaatataatcaaagtaaaacttccaattaactatttggaaagggagaaaatagaaacagaaaatattgagtcattatctaaaagaattgaatatgttaaaagatct
gaagctgcagaattcatgaaaaaattgaggcagattttgcgttacatcggttcatgtgatggtgatatggaaaaggggtcacttcgctgtgatgcaaatgtttctgttcgcccaaagggtagtagcacatttggcactcgttgtgaaataaaaaacttaaattcaatacgttatattgtacaagctatagattatgaagcacaaaggcagatcaaaattttggaaagcggaggagaaataagtcaagataccttattgtttgatgtcactttaggaaaaacaaaagtgatgagaagcaaagaagattcaagtgactatagatatttccctgaacctgatttgctacctgttgaaataagccaagacaaaatgcgtgcaaaaggtatgtcactcactaaaatgccactatttgtttggtctgttttactaacgtcatttatgttaattgttgccttaccggtacttgctggtgctataactatgctgctaactgatcgcaatattggtacttccttttttgatcctgctggtggcggtgatcctgtgttatttcaacacctgttttggttttttggtcatccagaagtttacataattatttttcctgcatttggcatcataagtcaagttgtatcaactttttcccataggccagtatttggctataaagggatggtttatgctatgataggtatagcagcatttggctttatggtttgggctcatcatatgtttactgttgggcttagcgaagatgctgctgtgttttttgatcccgagcttaatccacgtcttcgctctgctatctttgctgcgcgaaaggaaaatctaccaaaagataaaatagaaacagcaataaaaaatgcagctggtaacgttgctggagaaagttatgaagaaatacaatatgaaggctgcggaccttctggtgctgcacttattgtccatgctctgacaaataatcgcaaccgaactgcttctgagatacgttatatcttttctcgcaaaggcggtaatttgggagaaacaggatgtgtgagttaccttttcgatcatgtaggcttaattgtctataaagtagagggtataaattttgaagatttatttaactatggaattgaattagaagtattgaatgttgaggaaaataacaaagaagaattatatgttataacttgtgaagtaaaagactttggtaaagtacgtgacgctttcggtggtactggaacaggtgctgcaccggtaattgcaaaagcagccagagaagcaagagcggtagttaaagataaaggagcaaaagaaaaaaagatactgactgttggagttgtaactaagccgttcggttttgaaggtgtgcgacgtatgcgcattgcagagcttggacttgaagagttgcaaaaatatgtagacacacttattgtcattcccaatcaaaatttatttagaattgctaacgagaaaactacatttgctgacgcatttcaactcgccgataatgttctacatattggcataagaggagtaactgatttgatgatcatgccaggactgattaatcttgattttgctgatatagaaacagtaatgagtgagatgggtaaagcaatgattggtactggagaggcagaaggagaagatagggcaattagtcctggaatgctaccacttattttgaagcttaatagcgctaactctttgcactcaaaaagcttaacttcagatcaagcaataactgcctctgtaaaagatgcgctgcgtttgggctgcatggctgttgggtttactatatatcctggttctgctaagtgttttgatatgatggaagaagctcgcaaaattatagctgaggctaaatcttgtggccttgttgtagtgctatggtcttatccacgtggtgaaggggtttccaaagaaggtgaaacagcagttgatgtgattgcctatgctgcgcatatagcggctttgctcggtgccaacataataaaagtaaaacttccaaccaatcatctggaaagagaaaaaat------agaaaatattgaatcattatctaaaagaattgaatatattaaaaagtct
gaagctgcagaattcatgaaaaaattgaggcagattttgcgttatatcggttcatgtgatggtgatatggaaaaggggtcacttcgctgtgatgcaaatgtttctgttcgcccaaagggtagtagcacatttggcactcgttgtgaaataaaaaacttaaattcaatacgttatattgtacaagctatagattatgaagcacaaaggcagatcaaaattttggaaagcggaggagaaataagtcaagataccttattgtttgatgtcactttaggaaaaacaaaagtgatgagaagcaaagaagattcaagtgactatagatatttccctgaacctgatttgctacctgttgaaataagccaagacaaaatgcgtgcaaaaggtatgtcgctcactaagatgccactatttgtttggtctgttttactaacgtcatttatgttaattgttgccttaccggtacttgctggtgctataactatgctgctaacagatcgcaatattggtacttccttttttgatcctgctggtggcggtgatcctgtgttatttcaacacctgttttggttttttggtcatccagaagtttacataattatttttcctgcatttggcattataagccaagtcgtgtcaactttttcccataggccagtttttggttataagggaatgatttatgccatgataggtatagcagcatttggttttatggtttgggctcaccatatgtttactgttggacttagcgaagatgctgctgtatttttcgattccgaactcaatccacgtcttcgctctgctatctttgctgcgcgaaaggaaaatctaccaaaagataaaatagaaacagcaataaaaaatgcagctggtaacgttgctggagaaagttatgaagaaatacaatatgaaggctgcggaccttctggtgctgcacttattgtccatgctctgacaaataatcgcaaccgaactgcttctgagatacgttatatcttttctcgcaaaggcggtaatttgggagaaacaggatgtgtgagttaccttttcgatcatgtaggcttaattgtctataaagcagggggtataaattttgaagatttatttaactatggaattgaattagaagtattgaatgttgaggaaaataacaaagaagaattatatgttataacttgtgaagtaaaagactttggtaaagtacgtgacgctttcggtggtactggaacaggtgctgcaccggtaattgcaaaagcagccagagaagcaagagcggtagttaaagataaaggagcaaaagaaaaaaagatactgactgttggagttgtaactaagccgttcggttttgaaggtgtgcgacgtatgcgcattgcagagcttggacttgaagagttgcaaaaatacgtagatacacttattgtcattcccaatcaaaatttatttagaattgctaacgagaaaactacatttgctgacgcatttcaactcgccgataatgttctgcatattggcataagaggagtaactgatttgatgatcatgccaggactgattaatcttgattttgctgatatagaaacagtaatgagtgagatgggtaaagcaatgattggtactggagaggcagaaggagaagatagggcaattagtgctggaatgctaccacttattttgaagcttaatagcgctaactctttgcactcaaaaagcttaacttcagatcaagcaataacttcctctgtaaaagatgctctacgtttgggctgcgtggctgttgggtttactatatatcctggttctgctaagtgttttgatatgatggaagaagctcgcaaaattatagctgaggctaaatcttgtggccttgctgtagtgctatggtcttatccacgtggtgaagggatttcaaaagaaggtgaaacagcagttgatgtcattgcttatgctgctcatatagcggctttgctcggtgccaacataataaaagtaaaacttccaattaactatttggaaagggagaaaatagaaacagaaaatattgagtcattatctaaaagaattgaatatgttaaaagatct
gaagctgcagaattcatgaaaaaattgaggcagattttgcgttacatcggttcatgtgatggtgatatggaaaaggggtcacttcgctgtgatgcaaatgtttctgttcgcccaaagggtagtagcacatttggcactcgttgtgaaataaaaaacttaaattcaatacgttatattgtacaagctatagattatgaagcacaaaggcagatcaaaattttggaaagcggaggagaaataagtcaagataccttattgtttgatgtcactttaggaaaaacaaaagtgatgagaagcaaagaagattcaagtgactatagatatttccctgaacctgatttgctacctgttgaaataagccaagacaaaatgcgtgcaaaaggtatgtcactaactaagataccactatttgtttggtctattttactcacgtcatttatgttaattgttgccttaccggtacttgctggtgctataactatgctgctcactgatcgtaatataggtacctccttttttgatcctgctggtggtggtgatcctgtgttatttcaacatctgttttggttttttggtcatccagaagtttacataattatttttcctgcatttggtatcatcagtcagattgtgtcaactttttctcataggccagtatttggttatatgggaatggtttatgccatgataggaatagcaacgtttggctttatggtttgggctcaccatatgtttactgttgggcttagcgaggatgctgctatattttttgatcccgagcttaatccacgtcttcgctctgctatctttgctgcgcgaaaggaaaatctaccaaaagataaaatagaaacagcaataaaaaatgcagctggtaacgttgctggagaaagttatgaagaaatacaatatgaaggctgcggaccttctggtgctgcacttattgtccatgctctgacaaataatcgcaaccgaactgcttctgagatacgttatatcttttctcgcaaaggcggtaatttgggagaaacaggatgtgtgagttaccttttcgatcatgtaggcttaattgtctataaagtagagggtataaattttgaagatttatttaactatggaattgaattagaagtattgaatgttgaggaaaataacaaagaagaattatatgttataacttgtgaagtaaaagactttggtaaagtacgtgacgctttcggtggtactggaacaggtgctgcaccggtaattgcaaaagcagccagagaagcaagagcggtagttaaagataaaggagcaaaagaaaaaaagatactgactgttggagttgtaactaagccgttcggttttgaaggtgtgcgacgtatgcgcattgcagagcttggacttgaagagttgcaaaaatacgtagatacacttattgtcattcccaatcaaaatttatttagaattgctaacgagaaaactacatttgctgacgcatttcaactcgccgataatgttctacatattggcataagaggagtaactgatttgatgatcatgccagggctgattaatcttgattttgctgatatagaaacagtaatgagtgagatgggtaaagcaatgattggtactggagaggcagaaggagaagatagggcaattagtgctggaatgctaccacttattttgaagcttaatagcgctaactctttgcactcaaaaagcttaacttcagatcaagcaataactgcctctgtaaaagatgcgctgcgtttgggctgcatggctgttgggtttactatatatcctggttctgctaagtgttttgatatgatggaagaagctcgcaaaattatagctgaggctaaatcttgtggccttgttgtagtgctatggtcttatccacgtggtgaaggggtttccaaagaaggtgaaacagcagttgatgtgattgcctatgctgcgcatatagcggctttgctcggtgccaacataataaaagtaaaacttccaaccaatcatctggaaagagaaaaaat------agaaaatattgaatcattatctaaaagaattgaatatattaaaaagtct
gaagctgcagaattcatgaaaaaattgaggcagattttgcgttacatcggttcatgtgatggtgatatggaaaaggggtcgcttcgctgtgatgcaaatgtttctgttcgcccaaagggtagtagcgcatttggcactcgctgtgaaataaaaaacttaaattcaatacgttatattgtacaagctatagattatgaaacacaaaggcaaatcaaaattttggaaaacggaggagaaataaatcaagataccttattgtttgatgtcactttaggaaaaacaaaagtgatgagaagcaaagaagattcaagtgactacagatatttccctgaacctgatttgctacctgttgaaataagccaagacaaaatgcgtgcaaaaggtatgtcactcactaaaatgccactatttgtttggtctgttttactaacgtcatttatgttaattgttgccttaccggtacttgctggtgctataactatgctgctaactgatcgcaatattggcacttccttttttgatcctgctggtggcggtgatcctgtgttatttcaacacctgttttggttttttggtcatccagaagtttacataattatttttcctgcatttggcatcataagtcaagtcgtatcaactttttcccataggccagtatttggttatatgggaatggtttatgccatgataggaatagcaacgtttggcttcatggtttgggctcaccatatgtttactgttgggcttagcgaggatgctgctatattttttgatcccgagcttaatccacgtcttcgctctgctatctttgctgcgcgaaaggaaaatctaccaaaagataaaatagaaacagcaataaaaaatgcagctggtaacgttgctggagaaagttatgaagaaatacaatatgaaggctgcggaccttctggttctgcacttattgtccatgctctgacaaataatcgcaaccgaactgcttctgagatacgttatatcttttctcgcaaaggcgttaatttgggagaaacaggatgtgtgagttaccttttcgatcatgtaggcttaattgtctataaagcagagggtataaattttgaagatttatttaactatggaattgaattagaagtattgaatgttgaggaaaataacaaggaagaattatatgttataacttgtgcagtaaaagactttggtaaagtacgtgacgctttcggtggtactggaacaggtgctgcaccggtaattgcaaaagcagccagagaagcaagagcggtagttaaagataaaggagcaaaagaaaaaaagatactgactgttggagttgtaactaagccgttcggttttgaaggtgtgcgacgtatgcgcattgcagagcttggacttgaagagttgcaaaaatacgtagatacacttattgtcattcccaatcaaaatttatttagaattgctaacgagaaaactacatttgctgacgcatttcaactcgccgataatgttctgcatattggcataagaggagtaactgatttgatgatcatgccaggactgattaatcttgattttgctgatatagaaacagtaatgagtgagatgggtaaagcaatgattggtactggagaggcagaaggagaagatagggcaattagtgctggaatgctaccacttattttgaagcttaatagtgctaactccttgcactcaaaaaacttaacttctgatcaagcaataactgcttctgtaaaagatgcgctgcgtttgggttgcgtagctgttgggtttactatatatcctggttctgctaagtgcttcgatatgatggaagaagctcgcgaaattatagctgaggctaagtcttgcggccttgccgtagtgctatggtcttatccacgcggtgaaggaatttccaaagaaggcgaaacagcagttgatgttattgcctatgctgcgcacatagcagctttacttggcgctaatataatcaaagtaaaacttccaattaactatttggaaagggagaaaatagaaacagaaaatattgagtcattatctaaaagaattgaatatgttaaaagatct
gaagctgcagaattcatgaaaaaattgaggcagattttgcgttacatcggttcatgtgatggtgatatggaaaaggggtcgcttcgctgtgatgcaaatgtttctgttcgcccaaagggtagtagcgcatttggcactcgctgtgaaataaaaaacttaaattcaatacgttatattgtacaagctatagattatgaaacacaaaggcaaatcaaaattttggaaaacggaggagaaataaatcaagataccttattgtttgatgtcactttaggaaaaacaaaagtgatgagaagcaaagaagattcaagtgactacagatatttccctgaatctgatttgctacctgttgaaataagccaagacaaaatgcgtgcaaaaggtatgtcactcactaaaatgccactatttgtttggtctgttttactaacgtcatttatgttaattgttgccttaccggtacttgctggtgctataactatgctgctaactgatcgcaatattggcacttccttttttgatcctgctggtggcggtgatcctgtgttatttcaacacctgttttggttttttggtcatccagaagtttacataattatttttcctgcatttggcatcataagtcaagtcgtatcaactttttcccataggccagtatttggttatatgggaatggtttatgccatgataggaatagcaacgtttggcttcatggtttgggctcaccatatgtttactgttgggcttagcgaggatgctgctatattttttgatcccgagcttaatccacgtcttcgctctgctatctttgctgcgcgaaaggaaaatctaccaaaagataaaatagaaacagcaataaaaaatgcagctggtaacgttgctggagaaagttatgaagaaatacaatatgaaggctgcggaccttctggttctgcacttattgtccatgctctgacaaataatcgcaaccgaactgcttctgagatacgttatatcttttctcgcaaaggcgttaatttgggagaaacaggatgtgtgagttaccttttcgatcatgtaggcttaattgtctataaagcagagggtataaattttgaagatttatttaactatggaattgaattagaagtattgaatgttgaggaaaataacaaggaagaattatatgttataacttgtgcagtaaaagactttggtaaagtacgtgacgctttcggtggtactggaacaggtgctgcaccggtaattgcaaaagcagccagagaagcaagagcggtagttaaagataaaggagcaaaagaaaaaaagatactgactgttggagttgtaactaagccgttcggttttgaaggtgtgcgacgtatgcgcattgcagagcttggacttgaagagttgcaaaaatacgtagatacacttattgtcattcccaatcaaaatttatttagaattgctaacgagaaaactacatttgctgacgcatttcaactcgccgataatgttctgcatattggcataagaggagtaactgatttgatgatcatgccaggactgattaatcttgattttgctgatatagaaacagtaatgagtgagatgggtaaagcaatgattggtactggagaggcagaaggagaagatagggcaattagtgctggaatgctaccacttattttgaagcttaatagtgctaactccttgcactcaaaaaacttaacttctgatcaagcaataactgcttctgtaaaagatgcgctgcgtttgggttgcgtagctgttgggtttactatatatcctggttctgctaagtgcttcgatatgatggaagaagctcgcgaaattatagctgaggctaagtcttgcggccttgccgtagtgctatggtcttatccacgcggtgaaggaatttccaaagaaggcgaaacagcagttgatgttattgcctatgctgcgcacatagcagctttacttggcgctaatataatcaaagtaaaacttccaattaactatttggaaagggagaaaatagaaacagaaaatattgagtcattatctaaaagaattgaatatgttaaaagatct
gaagctgcagaattcatgaaaaaattgaggcagattttgcgttacatcggttcatgtgatggtgatatggaaaaggggtcacttcgctgtgatgcaaatgtttctgttcgcccaaagggtagtagcacatttggcactcgttgtgaaataaaaaacttaaattcaatacgttatattgtacaagctatagattatgaagcacaaaggcagatcaaaattttggaaagcggaggagaaataagtcaagataccttattgtttgatgtcactttaggaaaaacaaaagtgatgagaagcaaagaagattcaagtgactatagatatttccctgaacctgatttgctacctgttgaaataagccaagacaaaatgcgtgcaaaaggtatgtcactcactaaaatgccactatttgtttggtctgttttactaacgtcatttatgttaattgttgccttaccggtacttgctggtgctataactatgctgctaactgatcgcaatattggtacttccttttttgatcctgctggtggcggtgatcctgtgttatttcaacacctgttttggttttttggtcatccagaagtttacataattatttttcctgcatttggcatcataagtcaagtcgtatcaactttttcccataggccagtatttggctataaagggatggtttatgctatgataggtatagcagcatttggttttatggtttgggctcatcatatgtttactgttgggcttagcgaagatgctgctgtgttttttgatcccgagcttaatccacgtcttcgctctgctatctttgctgcgcgaaaggaaaatctaccaaaagataaaatagaaacagcaataaaaaatgcagctggtaacgttgctggagaaagttatgaagaaatacaatatgaaggctgcgggccttctggtgctgcacttattgtccatgctctgacaaataatcgcaaccgaactgcttctgagatacgttatatcttttctcgcaaaggcggtaatttgggagaaacaggatgtgtgagttaccttttcgatcatgtaggcttaattgtctataaagcagagggtataaattttgaagatttatttaactatggaattgaattagaagtattgaatgttgaggaaaataacaaggaagaattatatgttataacttgtgcagtaaaagactttggtaaagtacgtgacgctttcggtggtactggaacaggtgctgcaccggtaattgcaaaagcagccagagaagcaagagcggtagttaaagataaaggagcaaaagaaaaaaagatactgactgttggagttgtaactaagccgttcggttttgaaggtgtgcgacgtatgcgcattgcagagcttggacttgaagagctgcaaaaatacgtagatacacttattgtcattcccaatcaaaatttatttagaattgctaacgagaaaactacatttgctgacgcatttcaactcgccgataatgttctacatattggcataagaggagtaactgatttgatgatcatgccaggactgattaatcttgattttgctgatatagaaacagtaatgagtgagatgggtaaagcaatgattggtactggagaggcagaaggagaagatagggcaattagtgctggaatgctaccacttattttgaagcttaatagtgctaactccttgcactcgaaaaacttaacttctgatcaagcaataactgcttctgtaaaagatgcgctgcgtttgggttgcgtagctgttgggtttactatatatcctggttctgctaagtgcttcgatatgatggaagaagctcgcgaaattatagctgaggctaagtcttgcggccttgccgtagtgctatggtcttatccacgcggtgaaggaatttccaaagaaggcgaaacagcagttgatgttattgcctatgctgcgcacatagcagctttacttggcgctaatataatcaaagtaaaacttccaattaactatttggaaagggagaaaatagaaacagaaaatattgagtcattatctaaaagaattgaatatgttaaaagatct
[truncated: 1,305,928 more chars]
