# Supplementary material for: Narrow Genetic Diversity of Wolbachia Symbionts in Acrididae Grasshopper Hosts (Insecta, Orthoptera)
Source: Int J Mol Sci. 2022 Jan 13;23(2):853. doi: 10.3390/ijms23020853 (PMC8775660; doi:10.3390/ijms23020853)
Supplement: Supplementary file 1 [file ijms-23-00853-s001.zip › Fig4_Net_Align_JB_OAC_add.fa.nex]

#nexus

BEGIN Taxa;
DIMENSIONS ntax=129;
TAXLABELS
[1] 'JB-1'
[2] 'JB-2'
[3] 'JB-3'
[4] 'JB-4'
[5] 'JB-5'
[6] 'JB-6'
[7] 'JB-7'
[8] 'JB-8'
[9] 'JB-9'
[10] 'JB-10'
[11] 'JB-11'
[12] 'JB-12'
[13] 'JB-13'
[14] 'JB-14'
[15] 'JB-15'
[16] 'JB-16'
[17] 'JB-17'
[18] 'JB-18'
[19] 'JB-19'
[20] 'JB-20'
[21] 'JB-21'
[22] 'JB-22'
[23] 'JB-23'
[24] 'JB-24'
[25] 'JB-25'
[26] 'JB-26'
[27] 'JB-27'
[28] 'JB-28'
[29] 'JB-29'
[30] 'JB-30'
[31] 'JB-31'
[32] 'JB-32'
[33] 'JB-33'
[34] 'i26_Anapodisma_miramae_P_EA03-4_FarEast-2008_ST299'
[35] 'i27_Bohemanella_frigida_P_EA06-3_Altay-2003'
[36] 'i29_Ognevia_longipennis_P_E16-3_Altay-2003'
[37] 'i28_Ognevia_longipennis_P_EA15-1_Japan-Hokkaido-2005'
[38] 'i36_Podisma_kanoi_P_EA09-6_Japan-Honshu-2005'
[39] 'i31_Podisma_pedestris_P_BE012.3_Altay-2016'
[40] 'i30_Podisma_pedestris_P_EA16-5_Altay-2003'
[41] 'i33_Prumna_primnoa_P_E34-4_Sakhalin-2010'
[42] 'i35_Prumna_ussuriensis_P_BE010.1_FarEast_2008'
[43] 'i32_Prumna_littoralis_P_EA07-2_FarEast_2008'
[44] 'i34_Prumna_primnoa_P_EA04-3_Sakhalin_2010'
[45] 'i3_Chorthippus_apricarius_G_EH323_Irkutsk-2016'
[46] 'i5_Chorthippus_biguttulus_G_EH15_Nsk-2017'
[47] 'i4_Chorthippus_biguttulus_G_EH307_Irkutsk-2016'
[48] 'i8_Chorthippus_fallax_G_EH260_Nsk-2017'
[49] 'i7_Chorthippus_mollis_G_E23-4_Altay-2015'
[50] 'i17_Pseudochorthippus_montanus_G_EH28_Nsk-2017'
[51] 'i19_Pseudochorthippus_parallelus_G_EH278_Nsk-2017'
[52] 'i14_Omocestus_haemorrhoidalis_G_EH285_Altay-2017'
[53] 'i12_Omocestus_viridulus_G_E5-2_Nsk-2009'
[54] 'i13_Omocestus_viridulus_G_EH299_Altay-2017'
[55] 'i20_Stauroderus_scalaris_G_EH284_Altay-2017'
[56] 'i2_Chorthippus_albomarginatus_G_EH304_Irkutsk-2016'
[57] 'i22_Bryodema_gebleri_O_EH296_Altay-2017'
[58] 'i21_Bryodema_gebleri_O_E30-2_Altay-2003'
[59] 'i11_Gomphocerippus_rufus_G_EH281_Nsk-2017'
[60] 'i16_Podismopsis_genicularis_G_E35-1_Kunashir-2010'
[61] 'i23_Oedaleus_decorus_O_EH295_Altay-2003'
[62] 'i38_Podisma_sapporensis_P_12B_Japan-Akan-2005'
[63] 'i37_Podisma_sapporensis_P_8B_Japan-Tanno-2005'
[64] 'i39_Podisma_sapporensis_P_18B_Japan-Yotei-2005'
[65] 'i41_Podisma_sapporensis_P_30B_Japan-Naganuma-2005'
[66] 'i43_Podisma_sapporensis_P_43B_Japan-Shimokawa-2005'
[67] 'i9_E36-1_Dociostaurus'
[68] 'i44_Podisma_tyatiensis_P_Ptyat_Kunashir-2001'
[69] 'i24_gatB_Oedaleus_decorus_O_BE6-7_Kazakhstan-2006'
[70] 'i25_gatB_Oedaleus_decorus_O_E26-4_Tadzhikistan-2009'
[71] 'ST21_Gryllus_firmus_Gryl_id24'
[72] 'ST32_Teleogryllus_taiwanemma_Gryl_id25'
[73] 'ST440_Acheta_domesticus_Gryl_id1694'
[74] 'ST448_Teratodes_monticolis_Teratodinae_id1703'
[75] 'ST452_Modicogryllus_confirmatus_Gryl_id1707'
[76] 'ST113'
[77] 'ST124'
[78] 'ST128'
[79] 'ST137'
[80] 'ST142'
[81] 'ST145'
[82] 'ST148'
[83] 'ST162'
[84] 'ST190'
[85] 'ST192'
[86] 'ST194'
[87] 'ST195'
[88] 'ST196'
[89] 'ST214'
[90] 'ST217'
[91] 'ST221'
[92] 'ST27'
[93] 'ST281'
[94] 'ST283'
[95] 'ST284'
[96] 'ST286'
[97] 'ST287'
[98] 'ST288'
[99] 'ST291'
[100] 'ST292'
[101] 'ST294'
[102] 'ST296'
[103] 'ST298'
[104] 'ST30'
[105] 'ST300'
[106] 'ST302'
[107] 'ST357'
[108] 'ST358'
[109] 'ST365'
[110] 'ST37'
[111] 'ST372'
[112] 'ST374'
[113] 'ST387'
[114] 'ST415'
[115] 'ST430'
[116] 'ST445'
[117] 'ST446'
[118] 'ST453'
[119] 'ST468'
[120] 'ST473'
[121] 'ST483'
[122] 'ST522'
[123] 'ST537'
[124] 'ST540'
[125] 'ST557'
[126] 'ST561'
[127] 'ST563'
[128] 'ST7'
[129] 'ST72'
;
TAXINFO
[1] 'JB-1'
[2] 'JB-2'
[3] 'JB-3'
[4] 'JB-4'
[5] 'JB-5'
[6] 'JB-6'
[7] 'JB-7'
[8] 'JB-8'
[9] 'JB-9'
[10] 'JB-10'
[11] 'JB-11'
[12] 'JB-12'
[13] 'JB-13'
[14] 'JB-14'
[15] 'JB-15'
[16] 'JB-16'
[17] 'JB-17'
[18] 'JB-18'
[19] 'JB-19'
[20] 'JB-20'
[21] 'JB-21'
[22] 'JB-22'
[23] 'JB-23'
[24] 'JB-24'
[25] 'JB-25'
[26] 'JB-26'
[27] 'JB-27'
[28] 'JB-28'
[29] 'JB-29'
[30] 'JB-30'
[31] 'JB-31'
[32] 'JB-32'
[33] 'JB-33'
[34] 'i26_Anapodisma_miramae_P_EA03-4_FarEast-2008_ST299'
[35] 'i27_Bohemanella_frigida_P_EA06-3_Altay-2003'
[36] 'i29_Ognevia_longipennis_P_E16-3_Altay-2003'
[37] 'i28_Ognevia_longipennis_P_EA15-1_Japan-Hokkaido-2005'
[38] 'i36_Podisma_kanoi_P_EA09-6_Japan-Honshu-2005'
[39] 'i31_Podisma_pedestris_P_BE012.3_Altay-2016'
[40] 'i30_Podisma_pedestris_P_EA16-5_Altay-2003'
[41] 'i33_Prumna_primnoa_P_E34-4_Sakhalin-2010'
[42] 'i35_Prumna_ussuriensis_P_BE010.1_FarEast_2008'
[43] 'i32_Prumna_littoralis_P_EA07-2_FarEast_2008'
[44] 'i34_Prumna_primnoa_P_EA04-3_Sakhalin_2010'
[45] 'i3_Chorthippus_apricarius_G_EH323_Irkutsk-2016'
[46] 'i5_Chorthippus_biguttulus_G_EH15_Nsk-2017'
[47] 'i4_Chorthippus_biguttulus_G_EH307_Irkutsk-2016'
[48] 'i8_Chorthippus_fallax_G_EH260_Nsk-2017'
[49] 'i7_Chorthippus_mollis_G_E23-4_Altay-2015'
[50] 'i17_Pseudochorthippus_montanus_G_EH28_Nsk-2017'
[51] 'i19_Pseudochorthippus_parallelus_G_EH278_Nsk-2017'
[52] 'i14_Omocestus_haemorrhoidalis_G_EH285_Altay-2017'
[53] 'i12_Omocestus_viridulus_G_E5-2_Nsk-2009'
[54] 'i13_Omocestus_viridulus_G_EH299_Altay-2017'
[55] 'i20_Stauroderus_scalaris_G_EH284_Altay-2017'
[56] 'i2_Chorthippus_albomarginatus_G_EH304_Irkutsk-2016'
[57] 'i22_Bryodema_gebleri_O_EH296_Altay-2017'
[58] 'i21_Bryodema_gebleri_O_E30-2_Altay-2003'
[59] 'i11_Gomphocerippus_rufus_G_EH281_Nsk-2017'
[60] 'i16_Podismopsis_genicularis_G_E35-1_Kunashir-2010'
[61] 'i23_Oedaleus_decorus_O_EH295_Altay-2003'
[62] 'i38_Podisma_sapporensis_P_12B_Japan-Akan-2005'
[63] 'i37_Podisma_sapporensis_P_8B_Japan-Tanno-2005'
[64] 'i39_Podisma_sapporensis_P_18B_Japan-Yotei-2005'
[65] 'i41_Podisma_sapporensis_P_30B_Japan-Naganuma-2005'
[66] 'i43_Podisma_sapporensis_P_43B_Japan-Shimokawa-2005'
[67] 'i9_E36-1_Dociostaurus brevicollis_G_Kazakhstan-2007'
[68] 'i44_Podisma_tyatiensis_P_Ptyat_Kunashir-2001'
[69] 'i24_gatB_Oedaleus_decorus_O_BE6-7_Kazakhstan-2006'
[70] 'i25_gatB_Oedaleus_decorus_O_E26-4_Tadzhikistan-2009'
[71] 'ST21_Gryllus_firmus_Gryl_id24'
[72] 'ST32_Teleogryllus_taiwanemma_Gryl_id25'
[73] 'ST440_Acheta_domesticus_Gryl_id1694'
[74] 'ST448_Teratodes_monticolis_Teratodinae_id1703'
[75] 'ST452_Modicogryllus_confirmatus_Gryl_id1707'
[76] 'ST113'
[77] 'ST124'
[78] 'ST128'
[79] 'ST137'
[80] 'ST142'
[81] 'ST145'
[82] 'ST148'
[83] 'ST162'
[84] 'ST190'
[85] 'ST192'
[86] 'ST194'
[87] 'ST195'
[88] 'ST196'
[89] 'ST214'
[90] 'ST217'
[91] 'ST221'
[92] 'ST27'
[93] 'ST281'
[94] 'ST283'
[95] 'ST284'
[96] 'ST286'
[97] 'ST287'
[98] 'ST288'
[99] 'ST291'
[100] 'ST292'
[101] 'ST294'
[102] 'ST296'
[103] 'ST298'
[104] 'ST30'
[105] 'ST300'
[106] 'ST302'
[107] 'ST357'
[108] 'ST358'
[109] 'ST365'
[110] 'ST37'
[111] 'ST372'
[112] 'ST374'
[113] 'ST387'
[114] 'ST415'
[115] 'ST430'
[116] 'ST445'
[117] 'ST446'
[118] 'ST453'
[119] 'ST468'
[120] 'ST473'
[121] 'ST483'
[122] 'ST522'
[123] 'ST537'
[124] 'ST540'
[125] 'ST557'
[126] 'ST561'
[127] 'ST563'
[128] 'ST7'
[129] 'ST72'
;
END; [Taxa]

BEGIN Characters;
DIMENSIONS nchar=2022;
FORMAT
 datatype=DNA missing=? gap=- symbols="atgc" labels=no transpose=no interleave=no;
MATRIX
gaagctgcagaattcatgaaaaaattgaggcagattttgcgttacatcggttcatgtgatggtgatatggaaaaggggtcacttcgctgtgatgcaaatgtttctgttcgcccaaagggtagtagcacatttggcactcgttgtgaaataaaaaacttaaattcaatacgttatattgtacaagctatagattatgaagcacaaaggcagatcaaaattttggaaagcggaggagaaataagtcaagataccttattgtttgatgtcactttaggaaaaacaaaagtgatgagaagcaaagaagattcaagtgactatagatatttccctgaacctgatttgctacctgttgaaataagccaagacaaacactatttgtttggtctgttttattaacgtcatttatgttaattgtngctttaccggtgcttgctggtgctataactatgctgctcactgatcgcaatattggtacttccttttttgatcctgccggaggtggtgaccctgtattgtttcaacatctgttttggttttttggtcatccggaagtttacataattatttttcctgcgtttggtatcataagccaagtcgtgtcaactttttctcataggccgatatttggttatatgggaatggtttatgcaatgataggcatagnagtgtttggcttcatggtttgggctcatcatatgtttactgttgggcttagtgaagatgctgccatatttttttcgctctgctatctttgctgcgcgaaaggaaaatctaccaaaagataaaatagaaacagcaataaaaaatgcagctggtaacgttgctggagaaagttatgaagaaatacaatatgaaggctgcggaccttctggtgctgcacttattgtccatgctctgacaaataatcgcaaccgaactgcttctgagatacgttatatcttttctcgcaaaggcggtaatttgggagaaacaggangtgtgagttaccttttcgatcatgtaggcttaattgtctataaagcagagggtataaattttgaagatttatttaactatggaattgaattagaagtattgaatgttgaggaaaataacaaagaagaattatatgttataacttgtgaagtaaaagactttggtaaagtacgtgacgc-tttggtggtactggaacaggtgctgcaccggtaattgcaaaagcagcaagagaagcaagagcggtagttaaagataaaggagcaaaagaaaaaaagatactgactgttggagttgtaactaagccgttcggttttgaaggtgtgcgacgtatgcgcattgcagagcttggacttgaagagttgcaaaaatacgtagatacacttattgtcattcccaatcaaaatttatttagaattgctaacgagaaaactacatttgctgacgcatttcaactcgccgataatgttctgcatattggcataagaggagtaactgatttgatgatcatgccaggactgattaatcttgattttgctgatatagaaacagtaatgagtgagatgggtaaagcaatgattggtactggagaggcagaaggagaagatagggcaattagtgctggaatgcttccacttattttaaaacttaatagctccaattctttgcattcaaaaagtctaacttctgatcaggcaataacctcctctgtgaaagatgcgctgcgtttgggctgcacagccgttggatttaccatatatcctggttctgctaagtgttttgatatgatagaagaggctcgtgaaatcatagctgaggctaagtcctatggacttgcagtggtgctatggtcttacccacgaggtgagggaatttccaaagaaggtgaaacagcaattgatgttattgcttatgctgcgcacatagcagctttgcttggtgctaacataataaaagtaaaactccctactaaccaattggaaaaagaaaaaatagaagtgggaaatattgagtcgttatccaaaagaattgagtatgtcaagaaatct
gaagctgcagaattcatgaaaaaattgaggcagattttgcgttacatcggttcatgtgatggtgatatggaaaaggggtcacttcgctgtgatgcaaatgtttctgttcgcccaaagggtagtagcacatttggcactcgttgtgaaataaaaaacttaaattcaatacgttatattgtacaagctatagattatgaagcacaaaggcagatcaaaattttggaaagcggaggagaaataagtcaagataccttattgtttgatgtcactttaggaaaaacaaaagtgatgagaagcaaagaagattcaagtgactatagatatttccctgaacctgatttgctacctgttgaaataagccaagacaaacactatttgtttggtctattttactcacgtcatttatgttaattgtngccttaccggtacttgctggtgctataactatgctgctcactgatcgtaatataggtacctccttttttgatcctgctggtggtggtgatcctgtgttatttcaacatctgttttggttttttggtcatccagaagtttacataattatttttcctgcatttggtatcatcagtcagattgtgtcaactttttctcataggccagtatttggttatatgggaatggtttatgccatgataggaatagnaacgtttggcttcatggtttgggctcaccatatgtttactgttgggcttagcgaggatgctgctatatttttttcgttctgctatatttgctgcacgtaaggaaaatttgccaaaagataaaatagaaacagcaataaaaaacgcaactggcagtgttgtaggagaaaattatgaggaaatacaatatgagggctatggaccttctggcactgcacttattgttcatgctctaacgaataaccgcaaccgaactgcctctgaggtgcgttatatattctctcgcaagggtggaaatttgggagaaacaggangtgttagttaccttttcgatcatgtaggcttaattgtctataaagcagagggtgtaaattttgaagatttgtttgattacggaatcgaattagaagtattgaatgttgaggaaaataacaaagaagaattgtatgttataacttgcgaagtaaaagattttggtaaagtgcgtgatgc-tttggtggcactggaacaggtgcagcgccagtaattgcgaaagcagcaagagaagcaagagctgcagttaaggataaagcgttaaaagaaaaaaagatactgactgttggagttgtaaccaagccatttagctttgaaggtgtgcgtcgtatgcgcattgcagaacttggacttgaagaattacaaaaatacgtggacactctcattgttatcccaaaccaaaacttgtttagaattgccaatgagaaaactacattctctgatgcatttaaacttgctgataatgtcctgcatattggtatcagaggagtgactgatttaatggttatgccggggctcattaatcttgattttgctgatatagaaacagtgatgagcgaaatgggcaaagcaatgattggtactggagaagcggagggagaagatagagcaattagtgctggaatgcttccacttattttaaaacttaatagctccaattctttgcattcaaaaagtctaacttctgatcaggcaataacctcctctgtgaaagatgcgctgcgtttgggctgcacagccgttggatttaccatatatcctggttctgctaagtgttttgatatgatagaagaggctcgtgaaatcatagctgaggctaagtcctatggacttgcagtggtgctatggtcttacccacgaggtgagggaatttccaaagaaggtgaaacagcaattgatgttattgcttatgctgcgcacatagcagctttgcttggtgctaacataataaaagtaaaactccctactaaccaattggaaaaagaaaaaatagaagtgggaaatattgagtcgttatccaaaagaattgagtatgtcaagaaatct
gaagctgcagaattcatgaaaaaattgaggcagattttgcgttacatcggttcatgtgatggtgatatggaaaaggggtcacttcgctgtgatgcaaatgtttctgttcgcccaaagggtagtagcacatttggcactcgttgtgaaataaaaaacttaaattcaatacgttatattgtacaagctatagattatgaagcacaaaggcagatcaaaattttggaaagcggaggagaaataagtcaagataccttattgtttgatgtcactttaggaaaaacaaaagtgatgagaagcaaagaagattcaagtgactatagatatttccctgaacctgatttgctacctgttgaaataagccaagacaaacactatttgtttggtctattttactcacgtcatttatgttaattgtngccttaccggtacttgctggtgctataactatgctgctcactgatcgtaatataggtacctccttttttgatcctgctggtggtggtgatcctgtgttatttcaacatctgttttggttttttggtcatccagaagtttacataattatttttcctgcatttggtatcatcagtcagattgtgtcaactttttctcataggccagtatttggttatatgggaatggtttatgccatgataggaatagnaacgtttggcttcatggtttgggctcaccatatgtttactgttgggcttagcgaggatgctgctatatttttttcgctctgctatctttgctgcgcgaaaggaaaatctaccaaaagataaaatagaaacagcaataaaaaatgcagctggtaacgttgctggagaaagttatgaagaaatacaatatgaaggctgcggaccttctggtgctgcacttattgtccatgctctgacaaataatcgcaaccgaactgcttctgagatacgttatatcttttctcgcaaaggcggtaatttgggagaaacaggangtgtgagttaccttttcgatcatgtaggcttaattgtctataaagcagagggtataaattttgaagatttatttaactatggaattgaattagaagtattgaatgttgaggaaaataacaaagaagaattatatgttataacttgtgaagtaaaagactttggtaaagtacgtgacgc-tttggtggtactggaacaggtgctgcaccggtaattgcaaaagcagcaagagaagcaagagcggtagttaaagataaaggagcaaaagaaaaaaagatactgactgttggagttgtaactaagccgttcggttttgaaggtgtgcgacgtatgcgcattgcagagcttggacttgaagagttgcaaaaatacgtagatacacttattgtcattcccaatcaaaatttatttagaattgctaacgagaaaactacatttgctgacgcatttcaactcgccgataatgttctgcatattggcataagaggagtaactgatttgatgatcatgccaggactgattaatcttgattttgctgatatagaaacagtaatgagtgagatgggtaaagcaatgattggtactggagaggcagaaggagaagatagggcaattagtgctggaatgcttccacttattttgaagcttaatagtgctaactccttgcactcaaaaaacttaacttctgatcaagcaataactgcttctgtaaaagatgcgctgcgtttgggttgcgtagctgttgggtttactatatatcctggttctgctaagtgcttcgatatgatggaagaagctcgcgaaattatagctgaggctaagtcttgcggccttgccgtagtgctatggtcttatccacgcggtgaaggaatttccaaagaaggtgaaacagcagttgatgttattgcctatgctgcgcatatagcggctttgctcggtgccaacataataaaagtaaaacttccaaccaatcatctggaaagagaaaaaataga------aaatattgaatcattatctaaaagaattgaatatgttaaaagatct
gaagctgcagaattcatgaaaaaattgaggcagattttgcgttacatcggttcatgtgatggtgatatggaaaaggggtcacttcgctgtgatgcaaatgtttctgttcgcccaaagggtagtagcacatttggcactcgttgtgaaataaaaaacttaaattcaatacgttatattgtacaagctatagattatgaagcacaaaggcagatcaaaattttggaaagcggaggagaaataagtcaagataccttattgtttgatgtcactttaggaaaaacaaaagtgatgagaagcaaagaagattcaagtgactatagatatttccctgaacctgatttgctacctgttgaaataagccaagacaaacactatttgtttggtctgttttattaacgtcatttatgttaattgtngctttacctgtgcttgctggtgctataactatgctgctcactgatcgcaacattggtacttccttttttgatcctgccggaggtggtgaccctgtattgtttcaacatctgttttggttttttggtcatccggaagtttacataattatttttcctgcgtttggtatcataagccaagtcgtgtcaactttttctcataggccgatatttggttatatgggaatggtttatgcaatgataggcatagnagtgtttggcttcatggtttgggctcaccatatgtttactgttgggcttagtgaagatgctgccatatttttttcgttctgctatatttgctgcacgtaaggaaaatttgccaaaagataaaatagaagcagcaataaaaaacgcaactggcagtgttgcaggagaaaattatgaggaaatacaatatgagggctatggaccttctggcactgcacttattgttcatgctctaacgaataaccgcaaccgaactgcttctgaggtgcgttatatattctctcgcaagggtggaaatttgggagaaacaggangtgttagttaccttttcgatcatgtaggcttaatcgtctataaagcagagggtgtaaattttgaagatttgtttgattacggaatcgaattagaagtattgaatgttgaggaaaataacaaagaagaattgtacgttataacttgtgaagtaaaagattttggtaaagtgcgtgatgc-tttggtggtactggaacaggtgctgcaccggtaattgcaaaagcagcaagagaagcaagagcggtagttaaagataaaggagcaaaagaaaaaaagatactgactgttggagttgtaactaagccgttcggttttgaaggtgtgcgacgtatgcgcattgcagagcttggacttgaagagttgcaaaaatacgtagatacacttattgtcattcccaatcaaaatttatttagaattgctaacgagaaaactacatttgctgacgcatttcaactcgccgataatgttctgcatattggcataagaggagtaactgatttgatgatcatgccgggactgattaatcttgattttgctgatatagaaacagtaatgagtgagatgggtaaagcaatgattggtactggagaggcagaaggagaagatagggcaattagtgctggaatgcttccacttattttaaaacttaatagctccaattctttgcattcaaaaagtctaacttctgatcaggcaataaccgcctctgtgaaagatgcgctgcgtttgggctgtacagccgttggatttaccatatatcctggttctgctaagtgttttgatatgatagaagaggctcgtgaaatcatagctgaggctaagtcctatgggcttgcagtggtgctatggtcttacccacgaggtgagggaatttccaaagaaggtgaaacagcagttgatgttattgcttatgctgcgcacatagcagctttgcttggtgctaacataataaaagtaaaactccctactaaccaattggaaaaagaaaaaatagaagtgggaaatattgagtcgttatccaaaagaattgaatatgtcaagaaatct
gaagctgcagaattcatgaaaaaattgaggcagattttgcgttacatcggttcatgtgatggtgatatggaaaaggggtcacttcgctgtgatgcaaatgtttctgttcgcccaaagggtagtagcacatttggcactcgttgtgaaataaaaaacttaaattcaatacgttatattgtacaagctatagattatgaagcacaaaggcagatcaaaattttggaaagcggaggagaaataagtcaagataccttattgtttgatgtcactttaggaaaaacaaaagtgatgagaagcaaagaagattcaagtgactatagatatttccctgaacctgatttgctacctgttgaaataagccaagacaaacactatttgtttggtctattttactcacgtcatttatgttaattgtngccttaccggtacttgctggtgctataactatgctgctcactgatcgtaatataggtacctccttttttgatcctgctggtggtggtgatcctgtgttatttcaacatctgttttggttttttggtcatccagaagtttacataattatttttcctgcatttggtatcatcagtcagattgtgtcaactttttctcataggccagtatttggttatatgggaatggtttatgctatgataggaatagnaacgtttggcttcatggtttgggctcaccatatgtttactgttgggcttagcgaggatgctgctatatttttttcgttctgctatatttgctgcacgtaaggaaaatttgccaaaagataaaatagaaacagcaataaaaaacgcaactggcagtgttgtaggagaaaattatgaggaaatacaatatgagggctatggaccttctggcactgcacttattgttcatgctctaacgaataaccgcaaccgaactgcctctgaggtgcgttatatattctctcgcaagggtggaaatttgggagaaacaggangtgttagttaccttttcgatcatgtaggcttaattgtctataaagcagagggtgtaaattttgaagatttgtttgattacggaatcgaattagaagtattgaatgttgaggaaaataacaaagaagaattgtatgttataacttgcgaagtaaaagattttggtaaagtgcgtgatgc-tttggtggtactggaacaggtgctgcaccggtaattgcaaaagcagcaagagaagcaagagcggtagttaaagataaaggagcaaaagaaaaaaagatactgactgttggagttgtaactaagccgttcggttttgaaggtgtgcgacgtatgcgcattgcagagcttggacttgaagagttgcaaaaatacgtagatacacttattgtcattcccaatcaaaatttatttagaattgctaacgagaaaactacatttgctgacgcatttcaactcgccgataatgttctgcatattggcataagaggagtaactgatttgatgatcatgccaggactgattaatcttgattttgctgatatagaaacagtaatgagtgagatgggtaaagcaatgattggtactggagaggcagaaggagaagatagggcaattagtgctggaatgcttccacttattttgaagcttaatagtgctaactccttgcactcaaaaaacttaacttctgatcaagcaataactgcttctgtaaaagatgcgctgcgtttgggttgcgtagctgttgggtttactatatatcctggttctgctaagtgcttcgatatgatggaagaagctcgcgaaattatagctgaggctaagtcttgcggccttgccgtagtgctatggtcttatccacgcggtgaaggaatttccaaagaaggtgaaacagcagttgatgttattgcctatgctgcgcatatagcggctttgctcggtgccaacataataaaagtaaaacttccaaccaatcatctggaaagagaaaaaataga------aaatattgaatcattatctaaaagaattgaatatgttaaaagatct
gaagctgcagaattcatgaaaaaattgaggcagattttgcgttacatcggttcatgtgatggtgatatggaaaaggggtcacttcgctgtgatgcaaatgtttctgttcgcccaaagggtagtagcacatttggcactcgttgtgaaataaaaaacttaaattcaatacgttatattgtacaagctatagattatgaagcacaaaggcagatcaaaattttggaaagcggaggagaaataagtcaagataccttattgtttgatgtcactttaggaaaaacaaaagtgatgagaagcaaagaagattcaagtgactatagatatttccctgaacctgatttgctacctgttgaaataagccaagacaaacactatttgtttggtctattttactcacgtcatttatgttaattgtngccttaccggtacttgctggtgctataactatgctgctcactgatcgtaatataggtacctccttttttgatcctgctggtggtggtgatcctgtgttatttcaacatctgttttggttttttggtcatccagaagtttacataattatttttcctgcatttggtatcatcagtcagattgtgtcaactttttctcataggccagtatttggttatatgggaatggtttatgctatgataggaatagnaacgtttggcttcatggtttgggctcaccatatgtttactgttgggcttagcgaggatgctgctatatttttttcgctctgctatctttgctgcgcgaaaggaaaatctaccaaaagataaaatagaaacagcaataaaaaatgcagctggtaacgttgctggagaaagttatgaagaaatacaatatgaaggctgcggaccttctggtgctgcacttattgtccatgctctgacaaataatcgcaaccgaactgcttctgagatacgttatatcttttctcgcaaaggcggtaatttgggagaaacaggangtgtgagttaccttttcgatcatgtaggcttaattgtctataaagcagagggtataaattttgaagatttatttaactatggaattgaattagaagtattgaatgttgaggaaaataacaaagaagaattatatgttataacttgtgaagtaaaagactttggtaaagtacgtgacgc-tttggtggtactggaacaggtgctgcaccggtaattgcaaaagcagcaagagaagcaagagcggtagttaaagataaaggagcaaaagaaaaaaagatactgactgttggagttgtaactaagccgttcggttttgaaggtgtgcgacgtatgcgcattgcagagcttggacttgaagagttgcaaaaatacgtagatacacttattgtcattcccaatcaaaatttatttagaattgctaacgagaaaactacatttgctgacgcatttcaactcgccgataatgttctgcatattggcataagaggagtaactgatttgatgatcatgccaggactgattaatcttgattttgctgatatagaaacagtaatgagtgagatgggtaaagcaatgattggtactggagaggcagaaggagaagatagggcaattagtgctggaatgcttccacttattttgaagcttaatagtgctaactccttgcactcaaaaaacttaacttctgatcaagcaataactgcttctgtaaaagatgcgctgcgtttgggttgcgtagctgttgggtttactatatatcctggttctgctaagtgcttcgatatgatggaagaagctcgcgaaattatagctgaggctaagtcttgcggccttgccgtagtgctatggtcttatccacgcggtgaaggaatttccaaagaaggtgaaacagcagttgatgttattgcctatgctgcgcatatagcggctttgctcggtgccaacataataaaagtaaaacttccaaccaatcatctggaaagagaaaaaataga------aaatattgaatcattatctaaaagaattgaatatgttaaaagatct
gaagctgcagaattcatgaaaaaattgaggcagattttgcgttacatcggttcatgtgatggtgatatggaaaaggggtcacttcgctgtgatgcaaatgtttctgttcgcccaaagggtagtagcacatttggcactcgttgtgaaataaaaaacttaaattcaatacgttatattgtacaagctatagattatgaagcacaaaggcagatcaaaattttggaaagcggaggagaaataagtcaagataccttattgtttgatgtcactttaggaaaaacaaaagtgatgagaagcaaagaagattcaagtgactatagatatttccctgaacctgatttgctacctgttgaaataagccaagacaaacactatttgtttggtctattttactcacgtcatttatgttaattgtngccttaccggtacttgctggtgctataactatgctgctcactgatcgtaatataggtacctccttttttgatcctgctggtggtggtgatcctgtgttatttcaacatctgttttggttttttggtcatccagaagtttacataattatttttcctgcatttggtatcatcagtcagattgtgtcaactttttctcataggccagtatttggttatatgggaatggtttatgctatgataggaatagnaacgtttggcttcatggtttgggctcaccatatgtttactgttgggcttagcgaggatgctgctatatttttttcgctctgctatctttgctgcgcgaaaggaaaatctaccaaaagataaaatagaaacagcaataaaaaatgcagctggtaacgttgctggagaaagttatgaagaaatacaatatgaaggctgcggaccttctggtgctgcacttattgtccatgctctgacaaataatcgcaaccgaactgcttctgagatacgttatatcttttctcgcaaaggcggtaatttgggagaaacaggangtgtgagttaccttttcgatcatgtaggcttaattgtctataaagcagagggtataaattttgaagatttatttaactatggaattgaattagaagtattgaatgttgaggaaaataacaaagaagaattatatgttataacttgtgaagtaaaagactttggtaaagtacgtgacgc-tttggtggtactggaacaggtgctgcaccggtaattgcaaaagcagcaagagaagcaagagcggtagttaaagataaaggagcaaaagaaaaaaagatactgactgttggagttgtaactaagccgttcggttttgaaggtgtgcgacgtatgcgcattgcagagcttggacttgaagagttgcaaaaatacgtagatacacttattgtcattcccaatcaaaatttatttagaattgctaacgagaaaactacatttgctgacgcatttcaactcgccgataatgttctgcatattggcataagaggagtaactgatttgatgatcatgccaggactgattaatcttgattttgctgatatagaaacagtaatgagtgagatgggtaaagcaatgattggtactggagaggcagaaggagaagatagggcaattagtgctggaatgctaccacttattttgaagcttaatagtgctaactccttgcactcaaaaaacttaacttctgatcaagcaataactgcttctgtaaaagatgcgctgcgtttgggttgcgtagctgttgggtttactatatatcctggttctgctaagtgcttcgatatgatggaagaagctcgcgaaattatagctgaggctaagtcttgcggccttgccgtagtgctatggtcttatccacgcggtgaaggaatttccaaagaaggtgaaacagcagttgatgttattgcctatgctgcgcatatagcggctttgctcggtgccaacataataaaagtaaaacttccaaccaatcatctggaaagagaaaaaataga------aaatattgaatcattatctaaaagaattgaatatgttaaaagatct
gaagctgcagaattcatgaaaaaattgaggcagattttgcgttacatcggttcatgtgatggtgatatggaaaaggggtcacttcgctgtgatgcaaatgtttctgttcgcccaaagggtagtagcacatttggcactcgttgtgaaataaaaaacttaaattcaatacgttatattgtacaagctatagattatgaagcacaaaggcagatcaaaattttggaaagcggaggagaaataagtcaagataccttattgtttgatgtcactttaggaaaaacaaaagtgatgagaagcaaagaagattcaagtgactatagatatttccctgaacctgatttgctacctgttgaaataagccaagacaaacactatttgtttggtctattttactcacgtcatttatgttaattgtngccttaccggtacttgctggtgctataactatgctgctcactgatcgtaatataggtacctccttttttgatcctgctggtggtggtgatcctgtgttatttcaacatctgttttggttttttggtcatccagaagtttacataattatttttcctgcatttggtatcatcagtcagattgtgtcaactttttctcataggccagtatttggttatatgggaatggtttatgctatgataggaatagnaacgtttggcttcatggtttgggctcaccatatgtttactgttgggcttagcgaggatgctgctatatttttttcgctctgctatctttgctgcgcgaaaggaaaatctaccaaaagataaaatagaaacagcaataaaaaatgcagctggtaacgttgctggagaaagttatgaagaaatacaatatgaaggctgcggaccttctggtgctgcacttattgtccatgctctgacaaataatcgcaaccgaactgcttctgagatacgttatatcttttctcgcaaaggcggtaatttgggagaaacaggangtgtgagttaccttttcgatcatgtaggcttaattgtctataaagcagagggtataaattttgaagatttatttaactatggaattgaattagaagtattgaatgttgaggaaaataacaaagaagaattatatgttataacttgtgaagtaaaagactttggtaaagtacgtgacgc-tttggtggcactggaacaggtgcagcgccagtaattgcgaaagcagcaagagaagcaagagctgcagttaaggataaagcgttaaaagaaaaaaagatactgactgttggagttgtaaccaagccatttagctttgaaggtgtgcgtcgtatgcgcattgcagaacttggacttgaagaattacaaaaatacgtggacactctcattgttatcccaaaccaaaacttgtttagaattgccaatgagaaaactacattctctgatgcatttaaacttgctgataatgtcctgcatattggtatcagaggagtgactgatttaatggttatgccggggctcattaatcttgattttgctgatatagaaacagtgatgagcgaaatgggcaaagcaatgattggtactggagaagcggagggagaagatagagcaattagtgctggaatgcttccacttattttgaagcttaatagtgctaactccttgcactcaaaaaacttaacttctgatcaagcaataactgcttctgtaaaagatgcgctgcgtttgggttgcgtagctgttgggtttactatatatcctggttctgctaagtgcttcgatatgatggaagaagctcgcgaaattatagctgaggctaagtcttgcggccttgccgtagtgctatggtcttatccacgcggtgaaggaatttccaaagaaggtgaaacagcagttgatgttattgcctatgctgcgcatatagcggctttgctcggtgccaacataataaaagtaaaacttccaaccaatcatctggaaagagaaaaaataga------aaatattgaatcattatctaaaagaattgaatatgttaaaagatct
gaagctgcagaatttatgaaaaaattgaggcagattttacgttacattggctcatgtgatggtgatatggagaagggatcacttcgttgtgatgcaaatgtttctgtgcgcccaaaaggcagcagcacatttggcactcgttgtgaaataaaaaacctaaattcaatacgttatattacgcaggctatagattatgaaatacaaaggcagattgaaattttggaaagtgggggagaaataagtcaagataccttattgtttgatgtcgctttgggaaaaacaaaagtgatgcgaaataaagaagatgcaagcgattacagatattttcctgaacctgatttgttgcctgttgaaataagccaggacaaacactatttgtttggtctgttttattaacgtcatttatgttaattgtngctttaccggtgcttgctggtgctataactatgctgctcactgatcgcaatattggtacttccttttttgatcctgccggaggtggtgaccctgtattgtttcaacatctgttttggttttttggtcatccggaagtttacataattatttttcctgcgtttggtatcataagccaagtcgtgtcaactttttctcataggccgatatttggttatatgggaatggtttatgcaatgataggcatagnagtgtttggcttcatggtttgggctcatcatatgtttactgttgggcttagtgaagatgctgccatatttttttcgttctgctatatttgctgcactaaaggaaaatttgccaaaagataaaatagaaacagcaataaaaaacgcaactggcagtgttgtaggagaaaattatgaggaaatacaatatgagggctatggaccttctggcactgcacttattgttcatgctctaacgaataaccgcaaccgaactgcttctgaggtgcgttatatattctctcgcaagggtggaaatttgggagaaacaggangtgttagttaccttttcgatcatgtaggcttaattgtctataaagcagagggtgtaaattttgaagatttgtttgattacggaatcgaattagaagtattgaatgttgaggaaaataacaaagaagaattgtatgttataacttgcgaagtaaaagattttggtaaagtgcgtgatgc-tttggtggtactggaacaggtgctgcaccggtaattgcaaaagcagcaagagaagcaagagcggtagttaaagataaaggagcaaaagaaaaaaagatactgactgttggagttgtaactaagccgttcggttttgaaggtgtgcgacgtatgcgcattgcagagcttggacttgaagagttgcaaaaatacgtagatacacttattgtcattcccaatcaaaatttatttagaattgctaacgagaaaactacatttgctgacgcatttcaactcgccgataatgttctgcatattggcataagaggagtaactgatttgatgatcatgccaggactgattaatcttgattttgctgatatagaaacagtaatgagtgagatgggtaaagcaatgattggtactggagaggcagaaggagaagatagggcaattagtgctggaatgcttccacttattttgaagcttaatagtgctaactccttgcactcaaaaaacttaacttctgatcaagcaataactgcttctgtaaaagatgcgctgcgtttgggttgcgtagctgttgggtttactatatatcctggttctgctaagtgcttcgatatgatggaagaagctcgcgaaattatagctgaggctaagtcttgcggccttgccgtagtgctatggtcttatccacgcggtgaaggaatttccaaagaaggtgaaacagcagttgatgttattgcctatgctgcgcatatagcggctttgctcggtgccaacataataaaagtaaaacttccaaccaatcatctggaaagagaaaaaataga------aaatattgaatcattatctaaaagaattgaatatgttaaaagatct
gaagctgcagaatttatgaaaaaattgaggcagattttacgttacattggctcatgtgatggtgatatggagaagggatcacttcgttgtgatgcaaatgtttctgtgcgcccaaaaggcagcagcacatttggcactcgttgtgaaataaaaaacctaaattcaatacgttatattacgcaggctatagattatgaaatacaaaggcagattgaaattttggaaagtgggggagaaataagtcaagataccttattgtttgatgtcgctttgggaaaaacaaaagtgatgcgaaataaagaagatgcaagcgattacagatattttcctgaacctgatttgttgcctgttgaaataagccaggacaaacactatttgtttggtctgttttattaacgtcatttatgttaattgtngctttaccggtgcttgctggtgctataactatgctgctcactgatcgcaatattggtacttccttttttgatcctgccggaggtggtgaccctgtattgtttcaacatctgttttggttttttggtcatccggaagtttacataattatttttcctgcgtttggtatcataagccaagtcgtgtcaactttttctcataggccgatatttggttatatgggaatggtttatgcaatgataggcatagnagtgtttggcttcatggtttgggctcatcatatgtttactgttgggcttagtgaagatgctgccatatttttttcgttctgctatatttgctgcactaaaggaaaatttgccaaaagataaaatagaaacagcaataaaaaacgcaactggcagtgttgtaggagaaaattatgaggaaatacaatatgagggctatggaccttctggcactgcacttattgttcatgctctaacgaataaccgcaaccgaactgcttctgaggtgcgttatatattctctcgcaagggtggaaatttgggagaaacaggangtgttagttaccttttcgatcatgtaggcttaattgtctataaagcagagggtgtaaattttgaagatttgtttgattacggaatcgaattagaagtattgaatgttgaggaaaataacaaagaagaattgtatgttataacttgcgaagtaaaagattttggtaaagtgcgtgatgc-tttggtggcactggaacaggtgcagcgccagtaattgcgaaagcagcaagagaagcaagagctgcagttaaggataaagcgttaaaagaaaaaaagatactgactgttggagttgtaaccaagccatttagctttgaaggtgtgcgtcgtatgcgcattgcagaacttggacttgaagaattacaaaaatacgtggacactctcattgttatcccaaaccaaaacttgtttagaattgccaatgagaaaactacattctctgatgcatttaaacttgctgataatgtcctgcatattggtatcagaggagtgactgatttaatggttatgccggggctcattaatcttgattttgctgatatagaaacagtgatgagcgaaatgggcaaagcaatgattggtactggagaagcggagggagaagatagagcaattagtgctggaatgcttccacttattttaaaacttaatagctccaattctttgcattcaaaaagtctaacttctgatcaggcaataaccgcctctgtgaaagatgcgctgcgtttgggctgtacagccgttggatttaccatatatcctggttctgctaagtgttttgatatgatagaagaggctcgtgaaatcatagctgaggctaagtcctatgggcttgcagtggtgctatggtcttacccacgaggtgagggaatttccaaagaaggtgaaacagcagttgatgttattgcttatgctgcgcacatagcagctttgcttggtgctaacataataaaagtaaaactccctactaaccaattggaaaaagaaaaaatagaagtgggaaatattgagtcgttatccaaaagaattgaatatgtcaagaaatct
gaagctgcagaatttatgaaaaaattgaggcagattttacgttacattggctcatgtgatggtgatatggagaagggatcacttcgttgtgatgcaaatgtttctgtgcgcccaaaaggcagcagcacatttggcactcgttgtgaaataaaaaacctaaattcaatacgttatattacgcaggctatagattatgaaatacaaaggcagattgaaattttggaaagtgggggagaaataagtcaagataccttattgtttgatgtcgctttgggaaaaacaaaagtgatgcgaaataaagaagatgcaagcgattacagatattttcctgaacctgatttgttgcctgttgaaataagccaggacaaacactatttgtttggtctgttttattaacgtcatttatgttaattgtngctttaccggtgcttgctggtgctataactatgctgctcactgatcgcaatattggtacttccttttttgatcctgccggaggtggtgaccctgtattgtttcaacatctgttttggttttttggtcatccggaagtttacataattatttttcctgcgtttggtatcataagccaagtcgtgtcaactttttctcataggccgatatttggttatatgggaatggtttatgcaatgataggcatagnagtgtttggcttcatggtttgggctcatcatatgtttactgttgggcttagtgaagatgctgccatatttttttcgttctgctatatttgctgcacgtaaggaaaatttgccaaaagataaaatagaaacagcaataaaaaacgcaactggcagtgttgtaggagaaaattatgaggaaatacaatatgagggctatggaccttctggcactgcacttattgttcatgctctaacgaataaccgcaaccgaactgcctctgaggtgcgttatatattctctcgcaagggtggaaatttgggagaaacaggangtgttagttaccttttcgatcatgtaggcttaattgtctataaagcagagggtgtaaattttgaagatttgtttgattacggaatcgaattagaagtattgaatgttgaggaaaataacaaagaagaattgtatgttataacttgcgaagtaaaagattttggtaaagtgcgtgatgc-tttggtggcactggaacaggtgcagcgccagtaattgcgaaagcagcaagagaagcaagagctgcagttaaggataaagcgttaaaagaaaaaaagatactgactgttggagttgtaaccaagccatttagctttgaaggtgtgcgtcgtatgcgcattgcagaacttggacttgaagaattacaaaaatacgtggacactctcattgttatcccaaaccaaaacttgtttagaattgccaatgagaaaactacattctctgatgcatttaaacttgctgataatgtcctgcatattggtatcagaggagtgactgatttaatggttatgccggggctcattaatcttgattttgctgatatagaaacagtgatgagcgaaatgggcaaagcaatgattggtactggagaagcggagggagaagatagagcaattagtgctggaatgcttccacttattttaaaacttaatagctccaattctttgcattcaaaaagtctaacttctgatcaggcaataacctcctctgtgaaagatgcgctgcgtttgggctgcacagccgttggatttaccatatatcctggttctgctaagtgttttgatatgatagaagaggctcgtgaaatcatagctgaggctaagtcctatggacttgcagtggtgctatggtcttacccacgaggtgagggaatttccaaagaaggtgaaacagcaattgatgttattgcttatgctgcgcacatagcagctttgcttggtgctaacataataaaagtaaaactccctactaaccaattggaaaaagaaaaaatagaagtgggaaatattgagtcgttatccaaaagaattgagtatgtcaagaaatct
gaagctgcagaatttatgaaaaaattgaggcagattttacgttacattggctcatgtgatggtgatatggagaagggatcacttcgttgtgatgcaaatgtttctgtgcgcccaaaaggcagcagcacatttggcactcgttgtgaaataaaaaacctaaattcaatacgttatattacgcaggctatagattatgaaatacaaaggcagattgaaattttggaaagtgggggagaaataagtcaagataccttattgtttgatgtcgctttgggaaaaacaaaagtgatgcgaaataaagaagatgcaagcgattacagatattttcctgaacctgatttgttgcctgttgaaataagccaggacaaacactatttgtttggtctattttactcacgtcatttatgttaattgtngccttaccggtacttgctggtgctataactatgctgctcactgatcgtaatataggtacctccttttttgatcctgctggtggtggtgatcctgtgttatttcaacatctgttttggttttttggtcatccagaagtttacataattatttttcctgcatttggtatcatcagtcagattgtgtcaactttttctcataggccagtatttggttatatgggaatggtttatgccatgataggaatagnaacgtttggcttcatggtttgggctcaccatatgtttactgttgggcttagcgaggatgctgctatatttttttcgttctgctatatttgctgcacgtaaggaaaatttgccaaaagataaaatagaaacagcaataaaaaacgcaactggcagtgttgtaggagaaaattatgaggaaatacaatatgagggctatggaccttctggcactgcacttattgttcatgctctaacgaataaccgcaaccgaactgcctctgaggtgcgttatatattctctcgcaagggtggaaatttgggagaaacaggangtgttagttaccttttcgatcatgtaggcttaattgtctataaagcagagggtgtaaattttgaagatttgtttgattacggaatcgaattagaagtattgaatgttgaggaaaataacaaagaagaattgtatgttataacttgcgaagtaaaagattttggtaaagtgcgtgatgc-tttggtggcactggaacaggtgcagcgccagtaattgcgaaagcagcaagagaagcaagagctgcagttaaggataaagcgttaaaagaaaaaaagatactgactgttggagttgtaaccaagccatttagctttgaaggtgtgcgtcgtatgcgcattgcagaacttggacttgaagaattacaaaaatacgtggacactctcattgttatcccaaaccaaaacttgtttagaattgccaatgagaaaactacattctctgatgcatttaaacttgctgataatgtcctgcatattggtatcagaggagtgactgatttaatggttatgccggggctcattaatcttgattttgctgatatagaaacagtgatgagcgaaatgggcaaagcaatgattggtactggagaagcggagggagaagatagagcaattagtgctggaatgcttccacttattttaaaacttaatagctccaattctttgcattcaaaaagtctaacttctgatcaggcaataacctcctctgtgaaagatgcgctgcgtttgggctgcacagccgttggatttaccatatatcctggttctgctaagtgttttgatatgatagaagaggctcgtgaaatcatagctgaggctaagtcctatggacttgcagtggtgctatggtcttacccacgaggtgagggaatttccaaagaaggtgaaacagcaattgatgttattgcttatgctgcgcacatagcagctttgcttggtgctaacataataaaagtaaaactccctactaaccaattggaaaaagaaaaaatagaagtgggaaatattgagtcgttatccaaaagaattgagtatgtcaagaaatct
gaagctgcagaattcatgaaaaaattgaggcagattttgcgttacatcggttcatgtgatggtgatatggaaaaggggtcacttcgttgtgatgcaaatgtttctgttcgcccaaagggtagtagcacatttggcactcgttgtgaaataaaaaacttaaattcaatacgttatattgtacaagctatagattatgaagcacaaaggcagatcaaaattttggaaagcggaggagaaataagtcaagataccttattgtttgatgtcactttaggaaaaacaaaagtgatgagaagcaaagaagattcaagtgactatagatatttccctgaacctgatttgctacctgttgaaataagccaagacaaacactatttgtttggtctattttactcacgtcatttatgttaattgtngccttaccggtacttgctggtgctataactatgctgctcactgatcgtaatataggtacctccttttttgatcctgctggtggtggtgatcctgtgttatttcaacatctgttttggttttttggtcatccagaagtttacataattatttttcctgcatttggtatcatcagtcagattgtgtcaactttttctcataggccagtatttggttatatgggaatggtttatgccatgataggaatagnaacgtttggcttcatggtttgggctcaccatatgtttactgttgggcttagcgaggatgctgctatatttttttcgctctgctatctttgctgcgcgaaaggaaaatctaccaaaagataaaatagaaacagcaataaaaaatgcagctggtaacgttgctggagaaagttatgaagaaatacaatatgaaggctgcggaccttctggtgctgcacttattgtccatgctctgacaaataatcgcaaccgaactgcttctgagatacgttatatcttttctcgcaaaggcggtaatttgggagaaacaggangtgtgaattaccttttcgatcatgtaggcttaattgtctataaagcagagggtatgaattttgaagatttatttaactatggaattgaattagaagtattgaatgttgaggaaaataacaaagaagaattatatgttataacttgtgaagtaaaagactttggtaaagtacgtgacgc-tttggtggtactggaacaggtgctgcaccggtaattgcaaaagcagcaagagaagcaagagcggtagttaaagataaaggagcaaaagaaaaaaagatactgactgttggagttgtaactaagccgttcggttttgaaggtgtgcgacgtatgcgcattgcagagcttggacttgaagagttgcaaaaatacgtagatacacttattgtcattcccaatcaaaatttatttagaattgctaacgagaaaactacatttgctgacgcatttcaactcgccgataatgttctgcatattggcataagaggagtaactgatttgatgatcatgccaggactgattaatcttgattttgctgatatagaaacagtaatgagtgagatgggtaaagcaatgattggtactggagaggcagaaggagaagatagggcaattagtgctggaatgctaccacttattttgaagcttaatagtgctaactccttgcactcaaaaaacttaacttctgatcaagcaataactgcttctgtaaaagatgcgctgcgtttgggttgcgtagctgttgggtttactatatatcctggttctgctaagtgcttcgatatgatggaagaagctcgcgaaattatagctgaggctaagtcttgcggccttgccgtagtgctatggtcttatccacgcggtgaaggaatttccaaagaaggtgaaacagcagttgatgttattgcctatgctgcgcatatagcggctttgctcggtgccaacataataaaagtaaaacttccaaccaatcatctggaaagagaaaaaataga------aaatattgaatcattatctaaaagaattgaatatgttaaaagatct
gaagctgcagaattcatgaaaaaattgaggcagattttgcgttacatcggttcatgtgatggtgatatggaaaaggggtcacttcgttgtgatgcaaatgtttctgttcgcccaaagggtagtagcacatttggcactcgttgtgaaataaaaaacttaaattcaatacgttatattgtacaagctatagattatgaagcacaaaggcagatcaaaattttggaaagcggaggagaaataagtcaagataccttattgtttgatgtcactttaggaaaaacaaaagtgatgagaagcaaagaagattcaagtgactatagatatttccctgaacctgatttgctacctgttgaaataagccaagacaaacactatttgtttggtctattttactcacgtcatttatgttaattgtngccttaccggtacttgctggtgctataactatgctgctcactgatcgtaatataggtacctccttttttgatcctgctggtggtggtgatcctgtgttatttcaacatctgttttggttttttggtcatccagaagtttacataattatttttcctgcatttggtatcatcagtcagattgtgtcaactttttctcataggccagtatttggttatatgggaatggtttatgccatgataggaatagnaacgtttggcttcatggtttgggctcaccatatgtttactgttgggcttagcgaggatgctgctatatttttttcgctctgctatctttgctgcgcgaaaggaaaatctaccaaaagataaaatagaaacagcaataaaaaatgcagctggtaacgttgctggagaaagttatgaagaaatacaatatgaaggctgcggaccttctggtgctgcacttattgtccatgctctgacaaataatcgcaaccgaactgcttctgagatacgttatatcttttctcgcaaaggcggtaatttgggagaaacaggangtgtgagttaccttttcgatcatgtaggcttaattgtctataaagcagagggtatgaattttgaagatttatttaactatggaattgaattagaagtattgaatgttgaggaaaataacaaagaagaattatatgttataacttgtgaagtaaaagactttggtaaagtacgtgacgc-tttggtggtactggaacaggtgctgcaccggtaattgcaaaagcagcaagagaagcaagagcggtagttaaagataaaggagcaaaagaaaaaaagatactgactgttggagttgtaactaagccgttcggttttgaaggtgtgcgacgtatgcgcattgcagagcttggacttgaagagttgcaaaaatacgtagatacacttattgtcattcccaatcaaaatttatttagaattgctaacgagaaaactacatttgctgacgcatttcaactcgccgataatgttctgcatattggcataagaggagtaactgatttgatgatcatgccaggactgattaatcttgattttgctgatatagaaacagtaatgagtgagatgggtaaagcaatgattggtactggagaggcagaaggagaagatagggcaattagtgctggaatgctaccacttattttgaagcttaatagtgctaactccttgcactcaaaaaacttaacttctgatcaagcaataactgcttctgtaaaagatgcgctgcgtttgggttgcgtagctgttgggtttactatatatcctggttctgctaagtgcttcgatatgatggaagaagctcgcgaaattatagctgaggctaagtcttgcggccttgccgtagtgctatggtcttatccacgcggtgaaggaatttccaaagaaggtgaaacagcagttgatgttattgcctatgctgcgcatatagcggctttgctcggtgccaacataataaaagtaaaacttccaaccaatcatctggaaagagaaaaaataga------aaatattgaatcattatctaaaagaattgaatatgttaaaagatct
gaagctgcagaattcatgaaaaaattgaggcagattttgcgttacatcggttcatgtgatggtgatatggaaaaggggtcacttcgttgtgatgcaaatgtttctgttcgcccaaagggtagtagcacatttggcactcgttgtgaaataaaaaacttaaattcaatacgttatattgtacaagctatagattatgaagcacaaaggcagatcaaaattttggaaagcggaggagaaataagtcaagataccttattgtttgatgtcactttaggaaaaacaaaagtgatgagaagcaaagaagattcaagtgactatagatatttccctgaacctgatttgctacctgttgaaataagccaagacaaacactatttgtttggtctattttactcacgtcatttatgttaattgtngccttaccggtacttgctggtgctataactatgctgctcactgatcgtaatataggtacctccttttttgatcctgctggtggtggtgatcctgtgttatttcaacatctgttttggttttttggtcatccagaagtttacataattatttttcctgcatttggtatcatcagtcagattgtgtcaactttttctcataggccagtatttggttatatgggaatggtttatgccatgataggaatagnaacgtttggcttcatggtttgggctcaccatatgtttactgttgggcttagcgaggatgctgctatatttttttcgttctgctatatttgctgcacgtaaggaaaatttgccaaaagataaaatagaaacagcaataaaaaacgcaactggcagtgttgcaggagaaaattatgaggaaatacaatatgagggctatggaccttctggcactgcacttattgttcatgctctaacgaataaccgcaaccgaactgcttctgaggtacgttatatattctctcgcaagggtggaaatttgggagaaacaggangtgttagttaccttttcgatcatgtaggcttcatcgtctataaagcagagggggtaaattttgaagatttgtttgattacggaatcgaattagaagtattgaatgttgaggaaaataacaaagaagaattgtacgttataacttgtgaagtaaaagattttggtaaagtgcgtgatgc-tttggtggtactggaacaggtgcagcgccagtaattgcgaaagcagcaagagaagcaagagctgcagttaaggataaagcgttaaaagaaaaaaagatactgactgttggagttgtaactaagccatttagctttgaaggtgtgcgtcgtatgcgcattgcagaacttggacttgaggaattacaaaaatacgtggacactctcattgttatcccaaaccaaaacttgtttagaattgccaatgagaaaactacattctctgatgcatttaaacttgctgataatgtcctgcatattggtatcagaggagtgactgatttaatggttatgccggggctcattaatcttgattttgctgatatagaaacagtgatgagcgaaatgggcaaagcaatgattggtactggagaagcggagggagaagatagagcaattagtgctggaatgctaccacttattttgaagcttaatagtgctaactccttgcactcaaaaaacttaacttctgatcaagcaataactgcttctgtaaaagatgcgctgcgtttgggttgcgtagctgttgggtttactatatatcctggttctgctaagtgcttcgatatgatggaagaagctcgcgaaattatagctgaggctaagtcttgcggccttgccgtagtgctatggtcttatccacgcggtgaaggaatttccaaagaaggtgaaacagcagttgatgttattgcctatgctgcgcatatagcggctttgctcggtgccaacataataaaagtaaaacttccaaccaatcatctggaaagagaaaaaataga------aaatattgaatcattatctaaaagaattgaatatgttaaaagatct
gaagctgcagaattcatgaaaaaattgaggcagattttgcgttacatcggttcatgtgatggtgatatggaaaaggggtcacttcgttgtgatgcaaatgtttctgttcgcccaaagggtagtagcacatttggcactcgttgtgaaataaaaaacttaaattcaatacgttatattgtacaagctatagattatgaagcacaaaggcagatcaaaattttggaaagcggaggagaaataagtcaagataccttattgtttgatgtcactttaggaaaaacaaaagtgatgagaagcaaagaagattcaagtgactatagatatttccctgaacctgatttgctacctgttgaaataagccaagacaaacactatttgtttggtctattttactcacgtcatttatgttaattgtngccttaccggtacttgctggtgctataactatgctgctcactgatcgtaatataggtacctccttttttgatcctgctggtggtggtgatcctgtgttatttcaacatctgttttggttttttggtcatccagaagtttacataattatttttcctgcatttggtatcatcagtcagattgtgtcaactttttctcataggccagtatttggttatatgggaatggtttatgccatgataggaatagnaacgtttggcttcatggtttgggctcaccatatgtttactgttgggcttagcgaggatgctgctatatttttttcgctctgctatctttgctgcgcgaaaggaaaatctaccaaaacataaaatagaaacagcaataaaaaatgcagctggtaacgttgctggagaaagttatgaagaaatacaatatgaaggctgcggaccttctggtactgcacttattgttcatgctctgacaaataatcgcaaccgaactgcttctgagatacgttatatcttttctcgcaaaggcggtaatttgggagaaacaggangtgtgagttaccttttcgatcatgtaggcttaattgtctataaagcagagggtataaattttgaagatttatttaactatggaattgaattagaagtattgaatgttgagaaaaatcacaaagaagaattgtatgttataacttgtgaagtaaaaggctttggtaaagtacgtgatgc-tttggtggtactggaacaggtgctgcaccggtaattgcaaaagcagcaagagaagcaagagcggtagttaaagataaaggagcaaaagaaaaaaagatactgactgttggagttgtaactaagccgttcggttttgaaggtgtgcgacgtatgcgcattgcagagcttggacttgaagagttgcaaaaatacgtagatacacttattgtcattcccaatcaaaatttatttagaattgctaacgagaaaactacatttgctgacgcatttcaactcgccgataatgttctgcatattggcataagaggagtaactgatttgatgatcatgccaggactgattaatcttgattttgctgatatagaaacagtaatgagtgagatgggtaaagcaatgattggtactggagaggcagaaggagaagatagggcaattagtgctggaatgctaccacttattttgaagcttaatagtgctaactccttgcactcaaaaaacttaacttctgatcaagcaataactgcttctgtaaaagatgcgctgcgtttgggttgcgtagctgttgggtttactatatatcctggttctgctaagtgcttcgatatgatggaagaagctcgcgaaattatagctgaggctaagtcttgcggccttgccgtagtgctatggtcttatccacgcggtgaaggaatttccaaagaaggtgaaacagcagttgatgttattgcctatgctgcgcatatagcggctttgctcggtgccaacataataaaagtaaaacttccaaccaatcatctggaaagagaaaaaataga------aaatattgaatcattatctaaaagaattgaatatgttaaaagatct
gaagctgcagaattcatgaaaaaattgaggcagattttgcgttacatcggttcatgtgatggtgatatggaaaaggggtcacttcgttgtgatgcaaatgtttctgttcgcccaaagggtagtagcacatttggcactcgttgtgaaataaaaaacttaaattcaatacgttatattgtacaagctatagattatgaagcacaaaggcagatcaaaattttggaaagcggaggagaaataagtcaagataccttattgtttgatgtcactttaggaaaaacaaaagtgatgagaagcaaagaagattcaagtgactatagatatttccctgaacctgatttgctacctgttgaaataagccaagacaaacactatttgtttggtctattttactcacgtcatttatgttaattgtngccttaccggtacttgctggtgctataactatgctgctcactgatcgtaatataggtacctccttttttgatcctgctggtggtggtgatcctgtgttatttcaacatctgttttggttttttggtcatccagaagtttacataattatttttcctgcatttggtatcatcagtcagattgtgtcaactttttctcataggccagtatttggttatatgggaatggtttatgctatgataggaatagnaacgtttggcttcatggtttgggctcaccatatgtttactgttgggcttagcgaggatgctgctatatttttttcgctctgctatctttgctgcgcgaaaggaaaatctaccaaaagataaaatagaaacagcaataaaaaatgcagctggtaacgttgctggagaaagttatgaagaaatacaatatgaaggctgcggaccttctggtgctgcacttattgtccatgctctgacaaataatcgcaaccgaactgcttctgagatacgttatatcttttctcgcaaaggcggtaatttgggagaaacaggangtgtgagttaccttttcgatcatgtaggcttaattgtctataaagcagagggtataaattttgaagatttatttaactatggaattgaattagaagtattgaatgttgaggaaaataacaaagaagaattatatgttataacttgtgaagtaaaagactttggtaaagtacgtgacgc-tttggtggtactggaacaggtgctgcaccggtaattgcaaaagcagcaagagaagcaagagcggtagttaaagataaaggagcaaaagaaaaaaagatactgactgttggagttgtaactaagccgttcggttttgaaggtgtgcgacgtatgcgcattgcagagcttggacttgaagagttgcaaaaatacgtagatacacttattgtcattcccaatcaaaatttatttagaattgctaacgagaaaactacatttgctgacgcatttcaactcgccgataatgttctgcatattggcataagaggagtaactgatttgatgatcatgccaggactgattaatcttgattttgctgatatagaaacagtaatgagtgagatgggtaaagcaatgattggtactggagaggcagaaggagaagatagggcaattagtgctggaatgcttccacttattttgaagcttaatagtgctaactccttgcactcaaaaaacttaacttctgatcaagcaataactgcttctgtaaaagatgcgctgcgtttgggttgcgtagctgttgggtttactatatatcctggttctgctaagtgcttcgatatgatggaagaagctcgcgaaattatagctgaggctaagtcttgcggccttgccgtagtgctatggtcttatccacgcggtgaaggaatttccaaagaaggtgaaacagcagttgatgttattgcctatgctgcgcatatagcggctttgctcggtgccaacataataaaagtaaaacttccaaccaatcatctggaaagagaaaaaataga------aaatattgaatcattatctaaaagaattgaatatgttaaaagatct
gaagctgcagaatttatgaaaaaattgaggcagattttacgttacattggctcatgtgatggtgatatggagaagggatcacttcgttgtgatgcaaatgtttctgtgcacccaaaaggcagcagcacatttggcactcgttgtgaaataaaaaatctaaactcaatacgttatattacgcaggctatagattatgaaatacaaaggcagattgaaattttggaaagtgggggagaaataagtcaagataccttattgtttgatgtcgctttgggaaaaacaaaagtgatgcgaaataaagaagatgcaagcgattacagatattttcctgaacctgatttgttgcctgttgaaataagccaggacaaacactatttgtttggtctattttactcacgtcatttatgttaattgtngccttaccggtacttgctggtgctataactatgctgctcactgatcgtaatataggtacctccttttttgatcctgctggtggtggtgatcctgtgttatttcaacatctgttttggttttttggtcatccagaagtttacataattatttttcctgcatttggtatcatcagtcagattgtgtcaactttttctcataggccagtatttggttatatgggaatggtttatgccatgataggaatagnaacgtttggcttcatggtttgggctcaccatatgtttactgttgggcttagcgaggatgctgctatatttttttcgttctgctatatttgctgcacgtaaggaaaatttgccaaaagataaaatagaaacagcaataaaaaacgcaactggcagtgttgcaggagaaaattatgaggaaatacaatatgagggctatggaccttctggcactgcacttattgttcatgctctaacgaataaccgcaaccgaactgcttctgaggtacgttatatattctctcgcaagggtggaaatttgggagaaacaggangtgttagttaccttttcgatcatgtaggcttcatcgtctataaagcagagggggtaaattttgaagatttgtttgattacggaatcgaattagaagtattgaatgttgaggaaaataacaaagaagaattgtacgttataacttgtgaagtaaaagattttggtaaagtgcgtgatgc-tttggtggtactggaacaggtgcagcgccagtaattgcgaaagcagcaagagaagcaagagctgcagttaaggataaagcgttaaaagaaaaaaagatactgactgttggagttgtaactaagccatttagctttgaaggtgtgcgtcgtatgcgcattgcagaacttggacttgaggaattacaaaaatacgtggacactctcattgttatcccaaaccaaaacttgtttagaattgccaatgagaaaactacattctctgatgcatttaaacttgctgataatgtcctgcatattggtatcagaggagtgactgatttaatggttatgccggggctcattaatcttgattttgctgatatagaaacagtgatgagcgaaatgggcaaagcaatgattggtactggagaagcggagggagaagatagagcaattagtgctggaatgctaccacttattttgaagcttaatagtgctaactccttgcactcaaaaaacttaacttctgatcaagcaataactgcttctgtaaaagatgcgctgcgtttgggttgcgtagctgttgggtttactatatatcctggttctgctaagtgcttcgatatgatggaagaagctcgcgaaattatagctgaggctaagtcttgcggccttgccgtagtgctatggtcttatccacgcggtgaaggaatttccaaagaaggtgaaacagcagttgatgttattgcctatgctgcgcatatagcggctttgctcggtgccaacataataaaagtaaaacttccaaccaatcatctggaaagagaaaaaataga------aaatattgaatcattatctaaaagaattgaatatgttaaaagatct
gaagctgcagaatttatgaaaaaattgaggcagattttacgttacattggctcatgtgatggtgatatggagaagggatcacttcgttgtgatgcaaatgtttctgtgcacccaaaaggcagcagcacatttggcactcgttgtgaaataaaaaatctaaactcaatacgttatattacgcaggctatagattatgaaatacaaaggcagattgaaattttggaaagtgggggagaaataagtcaagataccttattgtttgatgtcgctttgggaaaaacaaaagtgatgcgaaataaagaagatgcaagcgattacagatattttcctgaacctgatttgttgcctgttgaaataagccaggacaaacactatttgtttggtctattttactcacgtcatttatgttaattgtngccttaccggtacttgctggtgctataactatgctgctcactgatcgtaatataggtacctccttttttgatcctgctggtggtggtgatcctgtgttatttcaacatctgttttggttttttggtcatccagaagtttacataattatttttcctgcatttggtatcatcagtcagattgtgtcaactttttctcataggccagtatttggttatatgggaatggtttatgccatgataggaatagnaacgtttggcttcatggtttgggctcaccatatgtttactgttgggcttagcgaggatgctgctatatttttttcgttctgctatatttgctgcacgtaaggaaaatttgccaaaagataaaatagaaacagcaataaaaaacgcaactggcagtgttgcaggagaaaattatgaggaaatacaatatgagggctatggaccttctggcactgcacttattgttcatgctctaacgaataaccgcaaccgaactgcttctgaggtacgttatatattctctcgcaagggtggaaatttgggagaaacaggangtgttagttaccttttcgatcatgtaggcttcatcgtctataaagcagagggggtaaattttgaagatttgtttgattacggaatcgaattagaagtattgaatgttgaggaaaataacaaagaagaattgtacgttataacttgtgaagtaaaagattttggtaaagtgcgtgatgc-tttggtggtactggaacaggtgcagcgccagtaattgcgaaagcagcaagagaagcaagagctgcagttaaggataaagcgttaaaagaaaaaaagatactgactgttggagttgtaactaagccatttagctttgaaggtgtgcgtcgtatgcgcattgcagaacttggacttgaggaattacaaaaatacgtggacactctcattgttatcccaaaccaaaacttgtttagaattgccaatgagaaaactacattctctgatgcatttaaacttgctgataatgtcctgcatattggtatcagaggagtgactgatttaatggttatgccggggctcattaatcttgattttgctgatatagaaacagtgatgagcgaaatgggcaaagcaatgattggtactggagaagcggagggagaagatagagcaattagtgctggaatgcttccacttattttaaaacttaatagctccaattctttgcattcaaaaagtctaacttctgatcaggcaataaccgcctctgtgaaagatgcgctgcgtttgggctgtacagccgttggatttactatatatcctggttctgctaaatgttttgatatgatagaagaggctcgtgaaatcattgctgaggctaagtcctgtgggcttgcagtggtgctatggtcttacccacgaggtgagggaatttccaaagaaggtgaaacagcagttgatgttattgcttatgctgcgcacatagcagctttgcttggtgctaacataataaaagtaaaactccctactaaccaattggaaaaagaaaaaatagaagtgggaaatattgaatcgttatccaaaagaattgaatatgtcaagaaatct
gaagctgcagaatttatgaaaaaattgaggcagattttacgttacattggctcatgtgatggtgatatggagaagggatcacttcgttgtgatgcaaatgtttctgtgcacccaaaaggcagcagcacatttggcactcgttgtgaaataaaaaatctaaactcaatacgttatattacgcaggctatagattatgaaatacaaaggcagattgaaattttggaaagtgggggagaaataagtcaagataccttattgtttgatgtcgctttgggaaaaacaaaagtgatgcgaaataaagaagatgcaagcgattacagatattttcctgaacctgatttgttgcctgttgaaataagccaggacaaacactatttgtttggtctattttactcacgtcatttatgttaattgtngccttaccggtacttgctggtgctataactatgctgctcactgatcgtaatataggtacctccttttttgatcctgctggtggtggtgatcctgtgttatttcaacatctgttttggttttttggtcatccagaagtttacataattatttttcctgcatttggtatcatcagtcagattgtgtcaactttttctcataggccagtatttggttatatgggaatggtttatgccatgataggaatagnaacgtttggcttcatggtttgggctcaccatatgtttactgttgggcttagcgaggatgctgctatatttttttcgctctgctatatttgctgcacgtaaggaaaatttgccaaaagataaaatagaaacagcaataaaaaacgcaactggcagtgttgcaggagaaaattatgaggaaatacaatatgagggctatggaccttctggcactgcacttattgttcatgctctaacgaataaccgcaaccgaactgcctctgaggtacgttatatattctctcgcaagggtggaaatttgggagaaacaggangtgttagttaccttttcgatcatgtaggcttcatcgtctataaagcagagggggtaaattttgaagatttgtttgattacggaatcgaattagaagtattgaatgttgaggaaaataacaaagaagaattgtacgttataacttgtgaagtaaaaggctttggtaaagtacgtgatgc-tttggtggtactggaacaggtgcagcgccagtaattgcgaaagcagcaagagaagcaagagctgcagttaaggataaagcgttaaaagaaaaaaagatactgactgttggagttgtaactaagccatttagctttgaaggtgtgcgtcgtatgcgcattgcagaacttggacttgaggaattacaaaaatacgtggacactctcattgttatcccaaaccaaaacttgtttagaattgccaatgagaaaactacattctctgatgcatttaaacttgctgataatgtcctgcatattggtatcagaggagtgactgatttaatggttatgccggggctcattaatcttgattttgctgatatagaaacagtgatgagcgaaatgggcaaagcaatgattggtactggagaagcggagggagaagatagagcaattagtgctggaatgcttccacttattttaaaacttaatagctccaattctttgcattcaaaaagtctaacttctgatcaggcaataaccgcctctgtgaaagatgcgctgcgtttgggctgtacagccgttggatttactatatatcctggttctgctaaatgttttgatatgatagaagaggctcgtgaaatcattgctgaggctaagtcctgtgggcttgcagtggtgctatggtcttacccacgaggtgagggaatttccaaagaaggtgaaacagcagttgatgttattgcttatgctgcgcacatagcagctttgcttggtgctaacataataaaagtaaaactccctactaaccaattggaaaaagaaaaaatagaagtgggaaatattgaatcgttatccaaaagaattgaatatgtcaagaaatct
gaagctgcagaatttatgaaaaaattgaggcagattttacgttacattggctcatgtgatggtgatatggagaagggatcacttcgttgtgatgcaaatgtttctgtgcacccaaaaggcagcagcacatttggcactcgttgtgaaataaaaaatctaaactcaatacgttatattacgcaggctatagattatgaaatacaaaggcagattgaaattttggaaagtgggggagaaataagtcaagataccttattgtttgatgtcgctttgggaaaaacaaaagtgatgcgaaataaagaagatgcaagcgattacagatattttcctgaacctgatttgttgcctgttgaaataagccaggacaaacactatttgtttggtctgttttactaacgtcatttatgttgattgtngccttaccggtacttgctggtgctataactatgctgctaactgatcacaatattggtacttccttttttgatcctgctggtggcggtgatcctgtgttatttcaacatcttttttggttttttggtcatccagaggtttacataattatttttcctgcatttggtatcatcagtcaaatcgtatcaactttttctcataggccagtatttggttatatgggaatggtttatgctatgctaggaatagnaacgtttggcttcatggtttgggctcaccatatgtttactgttgggcttagcgaagatgctgctatatttttttcgctctgctatatttgctgcacgtaaggaaaatttgccaaaagataaaatagaaacagcaataaaaaacgcaactggcagtgttgcaggagaaaattatgaggaaatacaatatgagggctatggaccttctggcactgcacttattgttcatgctctaacgaataaccgcaaccgaactgcctctgaggtacgttatatattctctcgcaagggtggaaatttgggagaaacaggangtgttagttaccttttcgatcatgtaggcttcatcgtctataaagcagagggggtaaattttgaagatttgtttgattacggaatcgaattagaagtattgaatgttgaggaaaataacaaagaagaattgtacgttataacttgtgaagtaaaaggctttggtaaagtacgtgatgc-tttggtggcactggaacaggtgcagcgccagtaattgcgaaagcagcaagagaagcaagagctgcagttaaggataaagcgttaaaagaaaaaaagatactgactgttggagttgtaaccaagccatttagctttgaaggtgtgcgtcgtatgcgcattgcagaacttggacttgaagaattacaaaaatacgtggacactctcattgttatcccaaaccaaaacttgtttagaattgccaatgagaaaactacattctctgatgcatttaaacttgctgataatgtcctgcatattggtatcagaggagtgactgatttaatggttatgccggggctcattaatcttgattttgctgatatagaaacagtgatgagcgaaatgggcaaagcaatgattggtactggagaagcggagggagaagatagagcaattagtgctggaatgcttccacttattttaaaacttaatagctccaattctttgcattcaaaaagtctaacttctgatcaggcaataaccgcctctgtgaaagatgcgctgcgtttgggctgtacagccgttggatttactatatatcctggttctgctaaatgttttgatatgatagaagaggctcgtgaaatcattgctgaggctaagtcctgtgggcttgcagtggtgctatggtcttacccacgaggtgagggaatttccaaagaaggtgaaacagcagttgatgttattgcttatgctgcgcacatagcagctttgcttggtgctaacataataaaagtaaaactccctactaaccaattggaaaaagaaaaaatagaagtgggaaatattgaatcgttatccaaaagaattgaatatgtcaagaaatct
gaagctgcagaatttatgaaaaaattgaggcagattttacgttacattggctcatgtgatggtgatatggagaagggatcacttcgttgtgatgcaaatgtttctgtgcacccaaaaggcagcagcacatttggcactcgttgtgaaataaaaaatctaaactcaatacgttatattacgcaggctatagattatgaaatacaaaggcagattgaaattttggaaagtgggggagaaataagtcaagataccttattgtttgatgtcgctttgggaaaaacaaaagtgatgcgaaataaagaagatgcaagcgattacagatattttcctgaacctgatttgttgcctgttgaaataagccaggacaaacactatttgtttggtctgttttactaacgtcatttatgttgattgtngccttaccggtacttgctggtgctataactatgctgctaactgatcacaatattggtacttccttttttgatcctgctggtggcggtgatcctgtgttatttcaacatcttttttggttttttggtcatccagaggtttacataattatttttcctgcatttggtatcatcagtcaaatcgtatcaactttttctcataggccagtatttggttatatgggaatggtttatgctatgctaggaatagnaacgtttggcttcatggtttgggctcaccatatgtttactgttgggcttagcgaagatgctgctatatttttttcgctctgctatatttgctgcacgtaaggaaaatttgccaaaagataaaatagaaacagcaataaaaaacgcaactggcagtgttgcaggagaaaattatgaggaaatacaatatgagggctatggaccttctggcactgcacttattgttcatgctctaacgaataaccgcaaccgaactgcctctgaggtacgttatatattctctcgcaagggtggaaatttgggagaaacaggangtgttagttaccttttcgatcatgtaggcttcatcgtctataaagcagagggggtaaattttgaagatttgtttgattacggaatcgaattagaagtattgaatgttgaggaaaataacaaagaagaattgtacgttataacttgtgaagtaaaaggctttggtaaagtacgtgatgc-tttggtggtactggaacaggtgctgcaccggtaattgcaaaagcagccagagaagcaagagcggtagttaaagataaaggagcaaaagaaaaaaagatactgactgttggagttgtaactaagccgttcggttttgaaggtgtgcgacgtatgcgcattgcagagcttggacttgaagagttgcaaaaatacgtagatacacttattgtcattcccaatcaaaatttatttagaattgctaacgagaaaactacatttgctgacgcatttcaactcgccgataatgttctgcatattggcataagaggagtaactgatttgatgatcatgccaggactcattaatcttgattttgctgatatagaaacagtaatgagtgagatgggtaaagcaatgattggtactggagaggcagaaggagaagatagggcaattagtgctggaatgctaccacttattttgaagcttaatagtgctaactccttgcactcaaaaaacttaacttctgatcaagcaataactgcttctgtaaaagatgcgctgcgtttgggttgcgtagctgttgggtttactatatatcctggttctgctaagtgcttcgatatgatggaagaagctcgcgaaattatagctgaggctaagtcttgcggccttgccgtagtgctatggtcttatccacgcggtgaaggaatttccaaagaaggtgaaacagcagttgatgttattgcctatgctgcgcatatagcggctttgctcggtgccaacataataaaagtaaaacttccaaccaatcatctggaaagagaaaaaataga------aaatattgaatcattatctaaaagaattgaatatgttaaaagatct
gaagctgcagaatttatgaaaaaattgaggcagattttacgttacattggctcatgtgatggtgatatggagaagggatcacttcgttgtgatgcaaatgtttctgtgcacccaaaaggcagcagcacatttggcactcgttgtgaaataaaaaatctaaactcaatacgttatattacgcaggctatagattatgaaatacaaaggcagattgaaattttggaaagtgggggagaaataagtcaagataccttattgtttgatgtcgctttgggaaaaacaaaagtgatgcgaaataaagaagatgcaagcgattacagatattttcctgaacctgatttgttgcctgttgaaataagccaggacaaacactatttgtttggtctgttttattaacgtcatttatgttaattgtngctttacctgtgcttgctggtgctataactatgctgctcactgatcgcaacattggtacttccttttttgatcctgccggaggtggtgaccctgtattgtttcaacatctgttttggttttttggtcatccggaagtttacataattatttttcctgcgtttggtatcataagccaagtcgtgtcaactttttctcataggccgatatttggttatatgggaatggtttatgcaatgataggcatagnagtgtttggcttcatggtttgggctcaccatatgtttactgttgggcttagtgaagatgctgccatatttttttcgttctgctatatttgctgcacgtaaggaaaatttgccaaaagataaaatagaaacagcaataaaaaacgcaactggcagtgttgcaggagaaaattatgaggaaatacaatatgagggctatggaccttctggcactgcacttattgttcatgctctaacgaataaccgcaaccgaactgcttctgaggtacgttatatattctctcgcaagggtggaaatttgggagaaacaggangtgttagttaccttttcgatcatgtaggcttcatcgtctataaagcagagggggtaaattttgaagatttgtttgattacggaatcgaattagaagtattgaatgttgaggaaaataacaaagaagaattgtacgttataacttgtgaagtaaaagattttggtaaagtgcgtgatgc-tttggtggtactggaacaggtgctgcaccggtaattgcaaaagcagcaagagaagcaagagcggtagttaaagataaaggagcaaaagaaaaaaagatactgactgttggagttgtaactaagccgttcggttttgaaggtgtgcgacgtatgcgcattgcagagcttggacttgaagagttgcaaaaatacgtagatacacttattgtcattcccaatcaaaatttatttagaattgctaacgagaaaactacatttgctgacgcatttcaactcgccgataatgttctgcatattggcataagaggagtaactgatttgatgatcatgccgggactgattaatcttgattttgctgatatagaaacagtaatgagtgagatgggtaaagcaatgattggtactggagaggcagaaggagaagatagggcaattagtgctggaatgcttccacttattttaaaacttaatagctccaattctttgcattcaaaaagtctaacttctgatcaggcaataaccgcctctgtgaaagatgcgctgcgtttgggctgtacagccgttggatttactatatatcctggttctgctaaatgttttgatatgatagaagaggctcgtgaaatcattgctgaggctaagtcctgtgggcttgcagtggtgctatggtcttacccacgaggtgagggaatttccaaagaaggtgaaacagcagttgatgttattgcttatgctgcgcacatagcagctttgcttggtgctaacataataaaagtaaaactccctactaaccaattggaaaaagaaaaaatagaagtgggaaatattgaatcgttatccaaaagaattgaatatgtcaagaaatct
gaagctgcagaatttatgaaaaaattgaggcagattttacgttacattggctcatgtgatggtgatatggagaagggatcacttcgttgtgatgcaaatgtttctgtgcacccaaaaggcagcagcacatttggcactcgttgtgaaataaaaaatctaaactcaatacgttatattacgcaggctatagattatgaaatacaaaggcagattgaaattttggaaagtgggggagaaataagtcaagataccttattgtttgatgtcgctttgggaaaaacaaaagtgatgcgaaataaagaagatgcaagcgattacagatattttcctgaacctgatttgttgcctgttgaaataagccaggacaaacactatttgtttggtctgttttattaacgtcatttatgttaattgtngctttacctgtgcttgctggtgctataactatgctgctcactgatcgcaacattggtacttccttttttgatcctgccggaggtggtgaccctgtattgtttcaacatctgttttggttttttggtcatccggaagtttacataattatttttcctgcgtttggtatcataagccaagtcgtgtcaactttttctcataggccgatatttggttatatgggaatggtttatgcaatgataggcatagnagtgtttggcttcatggtttgggctcaccatatgtttactgttgggcttagtgaagatgctgccatatttttttcgttctgctatatttgctgcacgtaaggaaaatttgccaaaagataaaatagaaacagcaataaaaaacgcaactggcagtgttgcaggagaaaattatgaggaaatacaatatgagggctatggaccttctggcactgcacttattgttcatgctctaacgaataaccgcaaccgaactgcttctgaggtacgttatatattctctcgcaagggtggaaatttgggagaaacaggangtgttagttaccttttcgatcatgtaggcttcatcgtctataaagcagagggggtaaattttgaagatttgtttgattacggaatcgaattagaagtattgaatgttgaggaaaataacaaagaagaattgtacgttataacttgtgaagtaaaagattttggtaaagtgcgtgatgc-tttggtggtactggaacaggtgcagcgccagtaattgcgaaagcagcaagagaagcaagagctgcagttaaggataaagcgttaaaagaaaaaaagatactgactgttggagttgtaactaagccatttagctttgaaggtgtgcgtcgtatgcgcattgcagaacttggacttgaggaattacaaaaatacgtggacactctcattgttatcccaaaccaaaacttgtttagaattgccaatgagaaaactacattctctgatgcatttaaacttgctgataatgtcctgcatattggtatcagaggagtgactgatttaatggttatgccggggctcattaatcttgattttgctgatatagaaacagtgatgagcgaaatgggcaaagcaatgattggtactggagaagcggagggagaagatagagcaattagtgctggaatgcttccacttattttaaaacttaatagctccaattctttgcattcaaaaagtctaacttctgatcaggcaataaccgcctctgtgaaagatgcgctgcgtttgggctgtacagccgttggatttactatatatcctggttctgctaaatgttttgatatgatagaagaggctcgtgaaatcattgctgaggctaagtcctgtgggcttgcagtggtgctatggtcttacccacgaggtgagggaatttccaaagaaggtgaaacagcagttgatgttattgcttatgctgcgcacatagcagctttgcttggtgctaacataataaaagtaaaactccctactaaccaattggaaaaagaaaaaatagaagtgggaaatattgaatcgttatccaaaagaattgaatatgtcaagaaatct
gaagctgcagaatttatgaaaaaattgaggcagattttacgttacattggctcatgtgatggtgatatggagaagggatcacttcgttgtgatgcaaatgtttctgtgcacccaaaaggcagcagcacatttggcactcgttgtgaaataaaaaatctaaactcaatacgttatattacgcaggctatagattatgaaatacaaaggcagattgaaattttggaaagtgggggagaaataagtcaagataccttattgtttgatgtcgctttgggaaaaacaaaagtgatgcgaaataaagaagatgcaagcgattacagatattttcctgaacctgatttgttgcctgttgaaataagccaggacaaacactatttgtttggtctgttttattaacgtcatttatgttaattgtngctttacctgtgcttgctggtgctataactatgctgctcactgatcgcaacattggtacttccttttttgatcctgccggaggtggtgaccctgtattgtttcaacatctgttttggttttttggtcatccggaagtttacataattatttttcctgcgtttggtatcataagccaagtcgtgtcaactttttctcataggccgatatttggttatatgggaatggtttatgcaatgataggcatagnagtgtttggcttcatggtttgggctcaccatatgtttactgttgggcttagtgaagatgctgccatatttttttcgttctgctatatttgctgcacgtaaggaaaatttgccaaaagataaaatagaagcagcaataaaaaacgcaactggcagtgttgcaggagaaaattatgaggaaatacaatatgagggctatggaccttctggcactgcacttattgttcatgctctaacgaataaccgcaaccgaactgcttctgaggtgcgttatatattctctcgcaagggtggaaatttgggagaaacaggangtgttagttaccttttcgatcatgtaggcttaatcgtctataaagcagagggtgtaaattttgaagatttgtttgattacggaatcgaattagaagtattgaatgttgaggaaaataacaaagaagaattgtacgttataacttgtgaagtaaaagattttggtaaagtgcgtgatgc-tttggtggtactggaacaggtgcagcgccagtaattgcgaaagcagcaagagaagcaagagctgcagttaaggataaagcgttaaaagaaaaaaagatactgactgttggagttgtaactaagccatttagctttgaaggtgtgcgtcgtatgcgcattgcagaacttggacttgaggaattacaaaaatacgtggacactctcattgttatcccaaaccaaaacttgtttagaattgccaatgagaaaactacattctctgatgcatttaaacttgctgataatgtcctgcatattggtatcagaggagtgactgatttaatggttatgccggggctcattaatcttgattttgctgatatagaaacagtgatgagcgaaatgggcaaagcaatgattggtactggagaagcggagggagaagatagagcaattagtgctggaatgcttccacttattttaaaacttaatagctccaattctttgcattcaaaaagtctaacttctgatcaggcaataaccgcctctgtgaaagatgcgctgcgtttgggctgtacagccgttggatttaccatatatcctggttctgctaagtgttttgatatgatagaagaggctcgtgaaatcatagctgaggctaagtcctatgggcttgcagtggtgctatggtcttacccacgaggtgagggaatttccaaagaaggtgaaacagcagttgatgttattgcttatgctgcgcacatagcagctttgcttggtgctaacataataaaagtaaaactccctactaaccaattggaaaaagaaaaaatagaagtgggaaatattgagtcgttatccaaaagaattgaatatgtcaagaaatct
gaagctgcagaatttatgaaaaaattgaggcagattttacgttacattggctcatgtgatggtgatatggagaagggatcacttcgttgtgatgcaaatgtttctgtgcacccaaaaggcagcagcacatttggcactcgttgtgaaataaaaaatctaaactcaatacgttatattacgcaggctatagattatgaaatacaaaggcagattgaaattttggaaagtgggggagaaataagtcaagataccttattgtttgatgtcgctttgggaaaaacaaaagtgatgcgaaataaagaagatgcaagcgattacagatattttcctgaacctgatttgttgcctgttgaaataagccaggacaaacactatttgtttggtctattttactcacgtcatttatgttaattgtngccttaccggtacttgctggtgctataactatgctgctcactgatcgtaatataggtacctccttttttgatcctgctggtggtggtgatcctgtgttatttcaacatctgttttggttttttggtcatccagaagtttacataattatttttcctgcatttggtatcatcagtcagattgtgtcaactttttctcataggccagtatttggttatatgggaatggtttatgctatgataggaatagnaacgtttggcttcatggtttgggctcaccatatgtttactgttgggcttagcgaggatgctgctatatttttttcgctctgctatctttgctgcgcgaaaggaaaatctaccaaaagataaaatagaaacagcaataaaaaatgcagctggtaacgttgctggagaaagttatgaagaaatacaatatgaaggctgcggaccttctggtgctgcacttattgtccatgctctgacaaataatcgcaaccgaactgcttctgagatacgttatatcttttctcgcaaaggcggtaatttgggagaaacaggangtgtgagttaccttttcgatcatgtaggcttaattgtctataaagcagagggtatgaattttgaagatttatttaactatggaattgaattagaagtattgaatgttgaggaaaataacaaagaagaattatatgttataacttgtgaagtaaaagactttggtaaagtacgtgacgc-tttggtggtactggaacaggtgctgcaccggtaattgcaaaagcagcaagagaagcaagagcggtagttaaagataaaggagcaaaagaaaaaaagatactgactgttggagttgtaactaagccgttcggttttgaaggtgtgcgacgtatgcgcattgcagagcttggacttgaagagttgcaaaaatacgtagatacacttattgtcattcccaatcaaaatttatttagaattgctaacgagaaaactacatttgctgacgcatttcaactcgccgataatgttctgcatattggcataagaggagtaactgatttgatgatcatgccaggactgattaatcttgattttgctgatatagaaacagtaatgagtgagatgggtaaagcaatgattggtactggagaggcagaaggagaagatagggcaattagtgctggaatgcttccacttattttgaagcttaatagtgctaactccttgcactcaaaaaacttaacttctgatcaagcaataactgcttctgtaaaagatgcgctgcgtttgggttgcgtagctgttgggtttactatatatcctggttctgctaagtgcttcgatatgatggaagaagctcgcgaaattatagctgaggctaagtcttgcggccttgccgtagtgctatggtcttatccacgcggtgaaggaatttccaaagaaggtgaaacagcagttgatgttattgcctatgctgcgcatatagcggctttgctcggtgccaacataataaaagtaaaacttccaaccaatcatctggaaagagaaaaaataga------aaatattgaatcattatctaaaagaattgaatatgttaaaagatct
gaagctgcagaatttatgaaaaaattgaggcagattttacgttacattggctcatgtgatggtgatatggagaagggatcacttcgttgtgatgcaaatgtttctgtgcacccaaaaggcagcagcacatttggcactcgttgtgaaataaaaaatctaaactcaatacgttatattacgcaggctatagattatgaaatacaaaggcagattgaaattttggaaagtgggggagaaataagtcaagataccttattgtttgatgtcgctttgggaaaaacaaaagtgatgcgaaataaagaagatgcaagcgattacagatattttcctgaacctgatttgttgcctgttgaaataagccaggacaaacactatttgtttggtctattttactcacgtcatttatgttaattgtngccttaccggtacttgctggtgctataactatgctgctcactgatcgtaatataggtacttccttttttgatcctgctggtggtggtgatcctgtgttatttcaacatctgttttggttttttggtcatccagaagtttacataattatttttcctgcatttggtatcatcagtcagattgtgtcaactttttctcataggccagtatttggttatatgggaatggtttatgccatgataggaatagnaacgtttggcttcatggtttgggctcaccatatgtttactgttgggcttagcgaggatgctgctatatttttttcgttctgctatatttgctgcacgtaaggaaaatttgccaaaagataaaatagaaacagcaataaaaaacgcaactggcagtgttgcaggagaaaattatgaggaaatacaatatgagggctatggaccttctggcactgcacttattgttcatgctctaacgaataaccgcaaccgaactgcttctgaggtacgttatatattctctcgcaagggtggaaatttgggagaaacaggangtgttagttaccttttcgatcatgtaggcttcatcgtctataaagcagagggggtaaattttgaagatttgtttgattacggaatcgaattagaagtattgaatgttgaggaaaataacaaagaagaattgtacgttataacttgtgaagtaaaagattttggtaaagtgcgtgatgc-tttggtggtactggaacaggtgctgcaccggtaattgcaaaagcagccagagaagcaagagcggtagttaaagataaaggagcaaaagaaaaaaagatactgactgttggagttgtaactaagccgttcggttttgaaggtgtgcgacgtatgcgcattgcagagcttggacttgaagagttgcaaaaatacgtagatacacttattgtcattcccaatcaaaatttatttagaattgctaacgagaaaactacatttgctgacgcatttcaactcgccgataatgttctgcatattggcataagaggagtaactgatttgatgatcatgccaggactcattaatcttgattttgctgatatagaaacagtaatgagtgagatgggtaaagcaatgattggtactggagaggcagaaggagaagatagggcaattagtgctggaatgctaccacttattttgaagcttaatagtgctaactccttgcactcaaaaaacttaacttctgatcaagcaataactgcttctgtaaaagatgcgctgcgtttgggttgcgtagctgttgggtttactatatatcctggttctgctaagtgcttcgatatgatggaagaagctcgcgaaattatagctgaggctaagtcttgcggccttgccgtagtgctatggtcttatccacgcggtgaaggaatttccaaagaaggtgaaacagcagttgatgttattgcctatgctgcgcatatagcggctttgctcggtgccaacataataaaagtaaaacttccaaccaatcatctggaaagagaaaaaataga------aaatattgaatcattatctaaaagaattgaatatgttaaaagatct
gaagctgcagaatttatgaaaaaattgaggcagattttacgttacattggctcatgtgatggtgatatggagaagggatcacttcgttgtgatgcaaatgtttctgtgcacccaaaaggcagcagcacatttggcactcgttgtgaaataaaaaatctaaactcaatacgttatattacgcaggctatagattatgaaatacaaaggcagattgaaattttggaaagtgggggagaaataagtcaagataccttattgtttgatgtcgctttgggaaaaacaaaagtgatgcgaaataaagaagatgcaagcgattacagatattttcctgaacctgatttgttgcctgttgaaataagccaggacaaacactatttgtttggtctattttactcacgtcatttatgttaattgtngccttaccggtacttgctggtgctataactatgctgctcactgatcgtaatataggtacttccttttttgatcctgctggtggtggtgatcctgtgttatttcaacatctgttttggttttttggtcatccagaagtttacataattatttttcctgcatttggtatcatcagtcagattgtgtcaactttttctcataggccagtatttggttatatgggaatggtttatgccatgataggaatagnaacgtttggcttcatggtttgggctcaccatatgtttactgttgggcttagcgaggatgctgctatatttttttcgttctgctatatttgctgcacgtaaggaaaatttgccaaaagataaaatagaaacagcaataaaaaacgcaactggcagtgttgcaggagaaaattatgaggaaatacaatatgagggctatggaccttctggcactgcacttattgttcatgctctaacgaataaccgcaaccgaactgcttctgaggtacgttatatattctctcgcaagggtggaaatttgggagaaacaggangtgttagttaccttttcgatcatgtaggcttcatcgtctataaagcagagggggtaaattttgaagatttgtttgattacggaatcgaattagaagtattgaatgttgaggaaaataacaaagaagaattgtacgttataacttgtgaagtaaaagattttggtaaagtgcgtgatgc-tttggtggtactggaacaggtgcagcgccagtaattgcgaaagcagcaagagaagcaagagctgcagttaaggataaagcgttaaaagaaaaaaagatactgactgttggagttgtaactaagccatttagctttgaaggtgtgcgtcgtatgcgcattgcagaacttggacttgaggaattacaaaaatacgtggacactctcattgttatcccaaaccaaaacttgtttagaattgccaatgagaaaactacattctctgatgcatttaaacttgctgataatgtcctgcatattggtatcagaggagtgactgatttaatggttatgccggggctcattaatcttgattttgctgatatagaaacagtgatgagcgaaatgggcaaagcaatgattggtactggagaagcggagggagaagatagagcaattagtgctggaatgcttccacttattttaaaacttaatagctccaattctttgcattcaaaaagtctaacttctgatcaggcaataaccgcctctgtgaaagatgcgctgcgtttgggctgtacagccgttggatttactatatatcctggttctgctaaatgttttgatatgatagaagaggctcgtgaaatcattgctgaggctaagtcctgtgggcttgcagtggtgctatggtcttacccacgaggtgagggaatttccaaagaaggtgaaacagcagttgatgttattgcttatgctgcgcacatagcagctttgcttggtgctaacataataaaagtaaaactccctactaaccaattggaaaaagaaaaaatagaagtgggaaatattgaatcgttatccaaaagaattgaatatgtcaagaaatct
gaagctgcagaatttatgaaaaaattgaggcagattttacgttacattggctcatgtgatggtgatatggagaagggatcacttcgttgtgatgcaaatgtttctgtgcacccaaaaggcagcagcacatttggcactcgttgtgaaataaaaaatctaaactcaatacgttatattacgcaggctatagattatgaaatacaaaggcagattgaaattttggaaagtgggggagaaataagtcaagataccttattgtttgatgtcgctttgggaaaaacaaaagtgatgcgaaataaagaagatgcaagcgattacagatattttcctgaacctgatttgttgcctgttgaaataagccaggacaaacactatttgtttggtctattttactcacgtcatttatgttaattgtngccttaccggtacttgctggtgctataactatgctgctcactgatcgtaatataggtacttccttttttgatcctgctggtggtggtgatcctgtgttatttcaacatctgttttggttttttggtcatccagaagtttacataattatttttcctgcatttggtatcatcagtcagattgtgtcaactttttctcataggccagtatttggttatatgggaatggtttatgccatgataggaatagnaacgtttggcttcatggtttgggctcaccatatgtttactgttgggcttagcgaggatgctgctatatttttttcgctctgctatctttgctgcgcgaaaggaaaatctaccaaaacataaaatagaaacagcaataaaaaatgcagctggtaacgttgctggagaaagttatgaagaaatacaatatgaaggctgcggaccttctggtactgcacttattgttcatgctctgacaaataatcgcaaccgaactgcttctgagatacgttatatcttttctcgcaaaggcggtaatttgggagaaacaggangtgtgagttaccttttcgatcatgtaggcttaattgtctataaagcagagggtataaattttgaagatttatttaactatggaattgaattagaagtattgaatgttgagaaaaatcacaaagaagaattgtatgttataacttgtgaagtaaaaggctttggtaaagtacgtgatgc-tttggtggtactggaacaggtgctgcaccggtaattgcaaaagcagccagagaagcaagagcggtagttaaagataaaggagcaaaagaaaaaaagatactgactgttggagttgtaactaagccgttcggttttgaaggtgtgcgacgtatgcgcattgcagagcttggacttgaagagttgcaaaaatacgtagatacacttattgtcattcccaatcaaaatttatttagaattgctaacgagaaaactacatttgctgacgcatttcaactcgccgataatgttctgcatattggcataagaggagtaactgatttgatgatcatgccaggactcattaatcttgattttgctgatatagaaacagtaatgagtgagatgggtaaagcaatgattggtactggagaggcagaaggagaagatagggcaattagtgctggaatgctaccacttattttgaagcttaatagtgctaactccttgcactcaaaaaacttaacttctgatcaagcaataactgcttctgtaaaagatgcgctgcgtttgggttgcgtagctgttgggtttactatatatcctggttctgctaagtgcttcgatatgatggaagaagctcgcgaaattatagctgaggctaagtcttgcggccttgccgtagtgctatggtcttatccacgcggtgaaggaatttccaaagaaggtgaaacagcagttgatgttattgcctatgctgcgcatatagcggctttgctcggtgccaacataataaaagtaaaacttccaaccaatcatctggaaagagaaaaaataga------aaatattgaatcattatctaaaagaattgaatatgttaaaagatct
gaagctgtagaattcatgaaaaaattgaggcagattttgcgttacatcggttcatgtgatggtgatatggaaaaggggtcacttcgctgtgatgcaaatgtttctgttcgcccaaagggtagtagcacatttggcactcgttgtgaaataaaaaacttaaattcaatacgttatattgtacaagctatagattatgaagcacaaaggcagatcaaaattttggaaagcggaggagaaataagtcaagataccttattgtttgatgtcactttaggaaaaacaaaagtgatgagaagcaaagaagattcaagtgactatagatatttccctgaacctgatttgctacctgttgaaataagccaagacaaacactatttgtttggtctattttactcacgtcatttatgttaattgtngccttaccggtacttgctggtgctataactatgctgctcactgatcgtaatataggtacctccttttttgatcctgctggtggtggtgatcctgtgttatttcaacatctgttttggttttttggtcatccagaagtttacataattatttttcctgcatttggtatcatcagtcagattgtgtcaactttttctcataggccagtatttggttatatgggaatggtttatgccatgataggaatagnaacgtttggcttcatggtttgggctcaccatatgtttactgttgggcttagcgaggatgctgctatatttttttcgctctgctatctttgctgcgcgaaaggaaaatctaccaaaagataaaatagaaacagcaataaaaaatgcagctggtaacgttgctggagaaagttatgaagaaatacaatatgaaggctgcggaccttctggtgctgcacttattgtccatgctctgacaaataatcgcaaccgaactgcttctgagatacgttatatcttttctcgcaaaggcggtaatttgggagaaacaggangtgtgaattaccttttcgatcatgtaggcttaattgtctataaagcagagggtatgaattttgaagatttatttaactatggaattgaattagaagtattgaatgttgaggaaaataacaaagaagaattatatgttataacttgtgaagtaaaagactttggtaaagtacgtgacgc-tttggtggtactggaacaggtgctgcaccggtaattgcaaaagcagcaagagaagcaagagcggtagttaaagataaaggagcaaaagaaaaaaagatactgactgttggagttgtaactaagccgttcggttttgaaggtgtgcgacgtatgcgcattgcagagcttggacttgaagagttgcaaaaatacgtagatacacttattgtcattcccaatcaaaatttatttagaattgctaacgagaaaactacatttgctgacgcatttcaactcgccgataatgttctgcatattggcataagaggagtaactgatttgatgatcatgccaggactgattaatcttgattttgctgatatagaaacagtaatgagtgagatgggtaaagcaatgattggtactggagaggcagaaggagaagatagggcaattagtgctggaatgcttccacttattttgaagcttaatagtgctaactccttgcactcaaaaaacttaacttctgatcaagcaataactgcttctgtaaaagatgcgctgcgtttgggttgcgtagctgttgggtttactatatatcctggttctgctaagtgcttcgatatgatggaagaagctcgcgaaattatagctgaggctaagtcttgcggccttgccgtagtgctatggtcttatccacgcggtgaaggaatttccaaagaaggtgaaacagcagttgatgttattgcctatgctgcgcatatagcggctttgctcggtgccaacataataaaagtaaaacttccaaccaatcatctggaaagagaaaaaataga------aaatattgaatcattatctaaaagaattgaatatgttaaaagatct
gaagctgtagaattcatgaaaaaattgaggcagattttgcgttacatcggttcatgtgatggtgatatggaaaaggggtcacttcgctgtgatgcaaatgtttctgttcgcccaaagggtagtagcacatttggcactcgttgtgaaataaaaaacttaaattcaatacgttatattgtacaagctatagattatgaagcacaaaggcagatcaaaattttggaaagcggaggagaaataagtcaagataccttattgtttgatgtcactttaggaaaaacaaaagtgatgagaagcaaagaagattcaagtgactatagatatttccctgaacctgatttgctacctgttgaaataagccaagacaaacactatttgtttggtctgttttactaacgtcatttatgttgattgtngccttaccggtacttgctggtgctataactatgctgctaactgatcacaatattggtacttccttttttgatcctgctggtggcggtgatcctgtgttatttcaacatcttttttggttttttggtcatccagaggtttacataattatttttcctgcatttggtatcatcagtcaaatcgtatcaactttttctcataggccagtatttggttatatgggaatggtttatgctatgctaggaatagnaacgtttggcttcatggtttgggctcaccatatgtttactgttgggcttagcgaagatgctgctatatttttttcgctctgctatctttgctgcgcgaaaggaaaatctaccaaaacataaaatagaaacagcaataaaaaatgcagctggtaacgttgctggagaaagttatgaagaaatacaatatgaaggctgcggaccttctggtactgcacttattgttcatgctctgacaaataatcgcaaccgaactgcttctgagatacgttatatcttttctcgcaaaggcggtaatttgggagaaacaggangtgtgagttaccttttcgatcatgtaggcttaattgtctataaagcagagggtataaattttgaagatttatttaactatggaattgaattagaagtattgaatgttgagaaaaatcacaaagaagaattgtatgttataacttgtgaagtaaaaggctttggtaaagtacgtgatgc-tttggtggtactggaacaggtgctgcaccggtaattgcaaaagcagccagagaagcaagagcggtagttaaagataaaggagcaaaagaaaaaaagatactgactgttggagttgtaactaagccgttcggttttgaaggtgtgcgacgtatgcgcattgcagagcttggacttgaagagttgcaaaaatacgtagatacacttattgtcattcccaatcaaaatttatttagaattgctaacgagaaaactacatttgctgacgcatttcaactcgccgataatgttctgcatattggcataagaggagtaactgatttgatgatcatgccaggactcattaatcttgattttgctgatatagaaacagtaatgagtgagatgggtaaagcaatgattggtactggagaggcagaaggagaagatagggcaattagtgctggaatgctaccacttattttgaagcttaatagtgctaactccttgcactcaaaaaacttaacttctgatcaagcaataactgcttctgtaaaagatgcgctgcgtttgggttgcgtagctgttgggtttactatatatcctggttctgctaagtgcttcgatatgatggaagaagctcgcgaaattatagctgaggctaagtcttgcggccttgccgtagtgctatggtcttatccacgcggtgaaggaatttccaaagaaggtgaaacagcagttgatgttattgcctatgctgcgcatatagcggctttgctcggtgccaacataataaaagtaaaacttccaaccaatcatctggaaagagaaaaaataga------aaatattgaatcattatctaaaagaattgaatatgttaaaagatct
gaagctgtagaattcatgaaaaaattgaggcagattttgcgttacatcggttcatgtgatggtgatatggaaaaggggtcacttcgctgtgatgcaaatgtttctgttcgcccaaagggtagtagcacatttggcactcgttgtgaaataaaaaacttaaattcaatacgttatattgtacaagctatagattatgaagcacaaaggcagatcaaaattttggaaagcggaggagaaataagtcaagataccttattgtttgatgtcactttaggaaaaacaaaagtgatgagaagcaaagaagattcaagtgactatagatatttccctgaacctgatttgctacctgttgaaataagccaagacaaacactatttgtttggtctattttactcacgtcatttatgttaattgtngccttaccggtacttgctggtgctataactatgctgctcactgatcgtaatataggtacctccttttttgatcctgctggtggtggtgatcctgtgttatttcaacatctgttttggttttttggtcatccagaagtttacataattatttttcctgcatttggtatcatcagtcagattgtgtcaactttttctcataggccagtatttggttatatgggaatggtttatgccatgataggaatagnaacgtttggcttcatggtttgggctcaccatatgtttactgttgggcttagcgaggatgctgctatatttttttcgctctgctatctttgctgcgcgaaaggaaaatctaccaaaacataaaatagaaacagcaataaaaaatgcagctggtaacgttgctggagaaagttatgaagaaatacaatatgaaggctgcggaccttctggtactgcacttattgttcatgctctgacaaataatcgcaaccgaactgcttctgagatacgttatatcttttctcgcaaaggcggtaatttgggagaaacaggangtgtgagttaccttttcgatcatgtaggcttaattgtctataaagcagagggtataaattttgaagatttatttaactatggaattgaattagaagtattgaatgttgagaaaaatcacaaagaagaattgtatgttataacttgtgaagtaaaaggctttggtaaagtacgtgatgc-tttggtggtactggaacaggtgctgcaccggtaattgcaaaagcagcaagagaagcaagagcggtagttaaagataaaggagcaaaagaaaaaaagatactgactgttggagttgtaactaagccgttcggttttgaaggtgtgcgacgtatgcgcattgcagagcttggacttgaagagttgcaaaaatacgtagatacacttattgtcattcccaatcaaaatttatttagaattgctaacgagaaaactacatttgctgacgcatttcaactcgccgataatgttctgcatattggcataagaggagtaactgatttgatgatcatgccaggactgattaatcttgattttgctgatatagaaacagtaatgagtgagatgggtaaagcaatgattggtactggagaggcagaaggagaagatagggcaattagtgctggaatgcttccacttattttgaagcttaatagtgctaactccttgcactcaaaaaacttaacttctgatcaagcaataactgcttctgtaaaagatgcgctgcgtttgggttgcgtagctgttgggtttactatatatcctggttctgctaagtgcttcgatatgatggaagaagctcgcgaaattatagctgaggctaagtcttgcggccttgccgtagtgctatggtcttatccacgcggtgaaggaatttccaaagaaggtgaaacagcagttgatgttattgcctatgctgcgcatatagcggctttgctcggtgccaacataataaaagtaaaacttccaaccaatcatctggaaagagaaaaaataga------aaatattgaatcattatctaaaagaattgaatatgttaaaagatct
gaagctgtagaattcatgaaaaaattgaggcagattttgcgttacatcggttcatgtgatggtgatatggaaaaggggtcacttcgctgtgatgcaaatgtttctgttcgcccaaagggtagtagcacatttggcactcgttgtgaaataaaaaacttaaattcaatacgttatattgtacaagctatagattatgaagcacaaaggcagatcaaaattttggaaagcggaggagaaataagtcaagataccttattgtttgatgtcactttaggaaaaacaaaagtgatgagaagcaaagaagattcaagtgactatagatatttccctgaacctgatttgctacctgttgaaataagccaagacaaacactatttgtttggtctattttactcacgtcatttatgttaattgtngccttaccggtacttgctggtgctataactatgctgctcactgatcgtaatataggtacctccttttttgatcctgctggtggtggtgatcctgtgttatttcaacatctgttttggttttttggtcatccagaagtttacataattatttttcctgcatttggtatcatcagtcagattgtgtcaactttttctcataggccagtatttggttatatgggaatggtttatgccatgataggaatagnaacgtttggcttcatggtttgggctcaccatatgtttactgttgggcttagcgaggatgctgctatatttttttcgctctgctatctttgctgcgcgaaaggaaaatctaccaaaacataaaatagaaacagcaataaaaaatgcagctggtaacgttgctggagaaagttatgaagaaatacaatatgaaggctgcggaccttctggtactgcacttattgttcatgctctgacaaataatcgcaaccgaactgcttctgagatacgttatatcttttctcgcaaaggcggtaatttgggagaaacaggangtgtgagttaccttttcgatcatgtaggcttaattgtctataaagcagagggtataaattttgaagatttatttaactatggaattgaattagaagtattgaatgttgagaaaaatcacaaagaagaattgtatgttataacttgtgaagtaaaaggctttggtaaagtacgtgatgc-tttggtggtactggaacaggtgctgcaccggtaattgcaaaagcagccagagaagcaagagcggtagttaaagataaaggagcaaaagaaaaaaagatactgactgttggagttgtaactaagccgttcggttttgaaggtgtgcgacgtatgcgcattgcagagcttggacttgaagagttgcaaaaatacgtagatacacttattgtcattcccaatcaaaatttatttagaattgctaacgagaaaactacatttgctgacgcatttcaactcgccgataatgttctgcatattggcataagaggagtaactgatttgatgatcatgccaggactcattaatcttgattttgctgatatagaaacagtaatgagtgagatgggtaaagcaatgattggtactggagaggcagaaggagaagatagggcaattagtgctggaatgctaccacttattttgaagcttaatagtgctaactccttgcactcaaaaaacttaacttctgatcaagcaataactgcttctgtaaaagatgcgctgcgtttgggttgcgtagctgttgggtttactatatatcctggttctgctaagtgcttcgatatgatggaagaagctcgcgaaattatagctgaggctaagtcttgcggccttgccgtagtgctatggtcttatccacgcggtgaaggaatttccaaagaaggtgaaacagcagttgatgttattgcctatgctgcgcatatagcggctttgctcggtgccaacataataaaagtaaaacttccaaccaatcatctggaaagagaaaaaataga------aaatattgaatcattatctaaaagaattgaatatgttaaaagatct
gaagctgcagaattcatgaaaaaattgaggcagattttgcgttacatcggttcatgtgatggtgatatggaaaaggggtcacttcgctgtgatgcaaatgtttctgttcgcccaaagggcagtagcacatttggcactcgttgtgaaataaaaaacttaaattcaatacgttatattgtacaagctatagattatgaagcacaaaggcagatcaaaattttggaaagcggaggagaaataagtcaagataccttattgtttgatgtcactttaggaaaaacaaaagtgatgagaagcaaagaagattcaagtgactatagatatttccctgaacctgatttgctacctgttgaaataagccaagacaaacactatttgtttggtctattttactcacgtcatttatgttaattgttgccttaccggtacttgctggtgctataactatgctgctcactgatcgtaatataggtacctccttttttgatcctgctggtggtggtgatcctgtgttatttcaacatctgttttggttttttggtcatccagaagtttacataattatttttcctgcatttggtatcatcagtcagattgtgtcaactttttctcataggccagtatttggttatatgggaatggtttatgccatgataggaatagcaacgtttggcttcatggtttgggctcaccatatgtttactgttgggcttagcgaggatgctgctatatttttttcgctctgctatcttttctgcgcgaaaggaaaatctaccaaaagataaaatagaaacagcaataaaaaatgcagctggtaacgttgctggagaaagttatgaagaaatacaatatgaaggctgcggaccttctggtgctgcacttattgtccatgctctgacaaataatcgcaaccgaactgcttctgagatacgttatatcttttctcgcaaaggcggtaatttgggagaaacaggatgtgtgagttaccttttcgatcatgtaggcttaattgtctataaagcagagggtataaattttgaagatttatttaactatggaattgaattagaagtattgaatgttgaggaaaataacaaggaagaattatatgttataacttgtgaagtgaaagattttggtagagtgcgtgatgctttcggtggtactggaacaggtgctgcaccggtaattgcaaaagcagccagagaagcaagagcggtagttaaagataaaggagcaaaagaaaaaaagatactgactgttggagttgtaactaagccgttcggttttgaaggtgtgcgacgtatgcgcattgcagagcttggacttgaagagttgcaaaaatacgtagatacacttattgtcattcccaatcaaaatttatttagaattgctaacgagaaaactacatttgctgacgcatttcaactcgccgataatgttctgcatattggcataagaggagtaactgatttgatgatcatgccaggactgattaatcttgattttgctgatatagaaacagtaatgagtgagatgggtaaagcaatgattggtactggagaggcagaaggagaagatagggcaattagtgctggaatgctaccacttattttgaagcttaatagtgctaactccttgcactcgaaaaacttaacttctgatcaagcaataactgcttctgtaaaagatgcgctgcgtttgggttgcgtagctgttgggtttactatatatcctggttctgctaagtgcttcgatatgatggaagaagctcgcgaaattatagctgaggctaagtcttgcggccttgccgtagtgctatggtcttatccacgcggtgaaggaatttccaaagaaggtgaaacagcagttgatgttattgcctatgctgcgcatatagcggctttgctcggtgccaacataataaaagtaaaacttccaaccaatcatctggaaagagaaaaaataga------aaatattgaatcattatctaaaagaattgaatatgttaaaagatct
gaagctgcagaattcatgaaaaaattgaggcagattttgcgttacatcggttcatgtgatggtgatatggaaaaggggtcacttcgctgtgatgcaaatgtttctgttcgcccaaagggtagtagcacatttggcactcgttgtgaaataaaaaacttaaattcaatacgttatattgtacaagctatagattatgaagcacaaaggcagatcaaaattttggaaagcggaggagaaataagtcaagataccttattgtttgatgtcactttaggaaaaacaaaagtgatgagaagcaaagaagattcaagtgactatagatatttccctgaacctgatttgctacctgttgaaataagccaagacaaacactatttgtttggtctattttactcacatcatttatgttaattgttgccttaccggtacttgctggtgctataactatgctgctcactgatcgtaatataggtacctccttttttgatcctgctggtggtggtgatcctgtgttatttcaacatctgttttggttttttggtcatccagaagtttacataattatttttcctgcatttggtatcatcagtcaggttgtgtcaactttttctcataggccagtatttggttatatgggaatggtttatgctatgataggaatagcaacgtttggctttatggtttgggctcaccatatgtttactgttgggcttagcgaggatgctgctatatttttttcgctctgctatctttgctgcgcgaaaggaaaatctaccaaaagataaaatagaaacagcaataaaaaatgcagctggtaacgttgctggagaaagttatgaagaaatacaatatgaaggctgcggaccttctggtgctgcacttattgtccatgctctgacaaataatcgcaaccgaactgcttctgagatacgttatatcttttctcgcaaaggcggtaatttgggagaaacaggatgtgtgagttaccttttcgatcatgtaggcttaattgtctataaagcagagggtataaattttgaagatttatttaactatggaattgaattagaagtattgaatgttgaggaaaataacaaagaagaattatatgttataacttgtgaagtaaaagactttggtaaagtacgtgacgctttcggtggtactggaacaggtgctgcaccggtaattgcaaaagcagcaagagaagcaagagcggtagttaaagataaaggagcaaaagaaaaaaagatactgactgttggagttgtaactaagccgttcggttttgaaggtgtgcgacgtatgcgcattgcagagcttggacttgaagagttgcaaaaatacgtagatacacttattgtcattcccaatcaaaatttatttagaattgctaacgagaaaactacatttgctgacgcatttcaactcgccgataatgttctgcatattggcataagaggagtaactgatttgatgatcatgccaggactgattaatcttgattttgctgatatagaaacagtaatgagtgagatgggtaaagcaatgattggtactggagaggcagaaggagaagatagggcaattagtgctggaatgctaccacttattttgaagcttaatagtgctaactccttgcactcgaaaaacttaacttctgatcaagcaataactgcttctgtaaaagatgcgctgcgtttgggttgcgtagctgttgggtttactatatatcctggttctgctaagtgcttcgatatgatggaagaagctcgcgaaattatagctgaggctaagtcttgcggccttgccgtagtgctatggtcttatccacgcggtgaaggaatttccaaagaaggtgaaacagcagttgatgttattgcctatgctgcgcatatagcggctttgctcggtgccaacataataaaagtaaaacttccaaccaatcatctggaaagagaaaaaataga------aaatattgaatcattatctaaaagaattgaatatgttaaaagatct
gaagctgcagaattcatgaaaaaattgaggcagattttgcgttacatcggttcatgtgatggtgatatggaaaaggggtcacttcgctgtgatgcaaatgtttctgttcgcccaaagggtagtagcacatttggcactcgttgtgaaataaaaaacttaaattcaatacgttatattgtacaagctatagattatgaagcacaaaggcagatcaaaattttggaaagcggaggagaaataagtcaagataccttattgtttgatgtcactttaggaaaaacaaaagtgatgagaagcaaagaagattcaagtgactatagatatttccctgaacctgatttgctacctgttgaaataagccaagacaaacactatttgtttggtctattttactcacgtcatttatgttaattgttgccttaccggtacttgctggtgctataactatgctgctcactgatcgtaatataggtacctccttttttgatcctgctggtggtggtgatcctgtgttatttcaacatctgttttggttttttggtcatccagaagtttacataattatttttcctgcatttggtatcatcagtcagattgtgtcaactttttctcataggccagtatttggttatatgggaatggtttatgctatgataggaatagcaacgtttggcttcatggtttgggctcaccatatgtttactgttgggcttagcgaggatgctgctatatttttttcgctctgctatctttgctgcgcgaaaggaaaatctaccaaaagataaaatagaaacagcaataaaaaatgcagctggtaacgttgctggagaaagttatgaagaaatacaatatgaaggctgcggaccttctggtgctgcacttattgtccatgctctgacaaataatcgcaaccgaactgcttctgagatacgttatatcttttctcgcaaaggcggtaatttgggagaaacaggatgtgtgagttaccttttcgatcatgtaggcttaattgtctataaagcagagggtataaattttgaagatttatttaactatggaattgaattagaagtattgaatgttgaggaaaataacaaagaagaattatatgttataacttgtgaagtaaaagactttggtaaagtacgtgacgctttcggtggtactggaacaggtgctgcaccggtaattgcaaaagcagcaagagaagcaagagcggtagttaaagataaaggagcaaaagaaaaaaagatactgactgttggagttgtaactaagccgttcggttttgaaggtgtgcgacgtatgcgcattgcagagcttggacttgaagagttgcaaaaatacgtagatacacttattgtcattcccaatcaaaatttatttagaattgctaacgagaaaactacatttgctgacgcatttcaactcgccgataatgttctgcatattggcataagaggagtaactgatttgatgatcatgccaggactgattaatcttgattttgctgatatagaaacagtaatgagtgagatgggtaaagcaatgattggtactggagaggcagaaggagaagatagggcaattagtgctggaatgctaccacttattttgaagcttaatagtgctaactccttgcactcgaaaaacttaacttctgatcaagcaataactgcttctgtaaaagatgcgctgcgtttgggttgcgtagctgttgggtttactatatatcctggttctgctaagtgcttcgatatgatggaagaagctcgcgaaattatagctgaggctaagtcttgcggccttgccgtagtgctatggtcttatccacgcggtgaaggaatttccaaagaaggtgaaacagcagttgatgttattgcctatgctgcgcatatagcggctttgctcggtgccaacataataaaagtaaaacttccaaccaatcatctggaaagagaaaaaataga------aaatattgaatcattatctaaaagaattgaatatgttaaaagatct
gaagctgcagaattcatgaaaaaattgaggcagattttgcgttacatcggttcatgtgatggtgatatggaaaaggggtcacttcgctgtgatgcaaatgtttctgttcgcccaaagggtagtagcacatttggcactcgttgtgaaataaaaaacttaaattcaatacgttatattgtacaagctatagattatgaagcacaaaggcagatcaaaattttggaaagcggaggagaaataagtcaagataccttattgtttgatgtcactttaggaaaaacaaaagtgatgagaagcaaagaagattcaagtgactatagatatttccctgaacctgatttgctacctgttgaaataagccaagacaaacactatttgtttggtctattttactcacgtcatttatgttaattgttgccttaccggtacttgctggtgctataactatgctgctcactgatcgtaatataggtacctccttttttgatcctgctggtggtggtgatcctgtgttatttcaacatctgttttggttttttggtcatccagaagtttacataattatttttcctgcatttggtatcatcagtcagattgtgtcaactttttctcataggccagtatttggttatatgggaatggtttatgctatgataggaatagcaacgtttggcttcatggtttgggctcaccatatgtttactgttgggcttagcgaggatgctgctatatttttttcgctctgctatctttgctgcgcgaaaggaaaatctaccaaaagataaaatagaaacagcaataaaaaatgcagctggtaacgttgctggagaaagttatgaagaaatacaatatgaaggctgcggaccttctggtgctgcacttattgtccatgctctgacaaataatcgcaaccgaactgcttctgagatacgttatatcttttctcgcaaaggcggtaatttgggagaaacaggatgtgtgagttaccttttcgatcatgtaggcttaattgtctataaagcagagggtataaattttgaagatttatttaactatggaattgaattagaagtattgaatgttgaggaaaataacaaagaagaattatatgttataacttgtgaagtaaaagactttggtaaagtacgtgacgctttcggtggtactggaacaggtgctgcaccggtaattgcaaaagcagcaagagaagcaagagcggtagttaaagataaaggagcaaaagaaaaaaagatactgactgttggagttgtaactaagccgttcggttttgaaggtgtgcgacgtatgcgcattgcagagcttggacttgaagagttgcaaaaatacgtagatacacttattgtcattcccaatcaaaatttatttagaattgctaacgagaaaactacatttgctgacgcatttcaactcgccgataatgttctgcatattggcataagaggagtaactgatttgatgatcatgccaggactgattaatcttgattttgctgatatagaaacagtaatgagtgagatgggtaaagcaatgattggtactggagaggcagaaggagaagatagggcaattagtgctggaatgctaccacttattttgaagcttaatagtgctaactccttgcactcgaaaaacttaacttctgatcaagcaataactgcttctgtaaaagatgcgctgcgtttgggttgcgtagctgttgggtttactatatatcctggttctgctaagtgcttcgatatgatggaagaagctcgcgaaattatagctgaggctaagtcttgcggccttgccgtagtgctatggtcttatccacgcggtgaaggaatttccaaagaaggtgaaacagcagttgatgttattgcctatgctgcgcatatagcggctttgctcggtgccaacataataaaagtaaaacttccaaccaatcatctggaaagagaaaaaataga------aaatattgaatcattatctaaaagaattgaatatgttaaaagatct
gaagctgcagaattcatgaaaaaattgaggcagattttgcgttacatcggttcatgtgatggtgatatggaaaaggggtcacttcgctgtgatgcaaatgtttctgttcgcccaaagggtagtagcacatttggcactcgttgtgaaataaaaaacttaaattcaatacgttatattgtacaagctatagattatgaagcacaaaggcagatcaaaattttggaaagcggaggagaaataagtcaagataccttattgtttgatgtcactttaggaaaaacaaaagtgatgagaagcaaagaagattcaagtgactatagatatttccctgaacctgatttgctacctgttgaaataagccaagacaaacactatttgtttggtctattttactcacgtcatttatgttaattgttgccttaccggtacttgctggtgctataactatgctgctcactgatcgtaatataggtacctccttttttgatcctgctggtggtggtgatcctgtgttatttcaacatctgttttggttttttggtcatccagaagtttacataattatttttcctgcatttggtatcatcagtcagattgtgtcaactttttctcataggccagtatttggttatatgggaatggtttatgctatgataggaatagcaacgtttggcttcatggtttgggctcaccatatgtttactgttgggcttagcgaggatgctgctatatttttttcgctctgctatctttgctgcgcgaaaggaaaatctaccaaaagataaaatagaaacagcaataaaaaatgcagctggtaacgttgctggagaaagttatgaagaaatacaatatgaaggctgcggaccttctggtgctgcacttattgtccatgctctgacaaataatcgcaaccgaactgcttctgagatacgttatatcttttctcgcaaaggcggtaatttgggagaaacaggatgtgtgagttaccttttcgatcatgtaggcttaattgtctataaagcagagggtataaattttgaagatttatttaactatggaattgaattagaagtattgaatgttgaggaaaataacaaagaagaattatatgttataacttgtgaagtaaaagactttggtaaagtacgtgacgctttcggtggtactggaacaggtgctgcaccggtaattgcaaaagcagcaagagaagcaagagcggtagttaaagataaaggagcaaaagaaaaaaagatactgactgttggagttgtaactaagccgttcggttttgaaggtgtgcgacgtatgcgcattgcagagcttggacttgaagagttgcaaaaatacgtagatacacttattgtcattcccaatcaaaatttatttagaattgctaacgagaaaactacatttgctgacgcatttcaactcgccgataatgttctgcatattggcataagaggagtaactgatttgatgatcatgccaggactgattaatcttgattttgctgatatagaaacagtaatgagtgagatgggtaaagcaatgattggtactggagaggcagaaggagaagatagggcaattagtgctggaatgctaccacttattttgaagcttaatagtgctaactccttgcactcgaaaaacttaacttctgatcaagcaataactgcttctgtaaaagatgcgctgcgtttgggttgcgtagctgttgggtttactatatatcctggttctgctaagtgcttcgatatgatggaagaagctcgcgaaattatagctgaggctaagtcttgcggccttgccgtagtgctatggtcttatccacgcggtgaaggaatttccaaagaaggtgaaacagcagttgatgttattgcctatgctgcgcatatagcggctttgctcggtgccaacataataaaagtaaaacttccaaccaatcatctggaaagagaaaaaataga------aaatattgaatcattatctaaaagaattgaatatgttaaaagatct
gaagctgcagaattcatgaaaaaattgaggcagattttgcgttacatcggttcatgtgatggtgatatggaaaaggggtcacttcgctgtgatgcaaatgtttctgttcgcccaaagggtagtagcacatttggcactcgttgtgaaataaaaaacttaaattcaatacgttatattgtacaagctatagattatgaagcacaaaggcagatcaaaattttggaaagcggaggagaaataagtcaagataccttattgtttgatgtcactttaggaaaaacaaaagtgatgagaagcaaagaagattcaagtgactatagatatttccctgaacctgatttgctacctgttgaaataagccaagacaaacactatttgtttggtctattttactcacgtcatttatgttaattgttgccttaccggtacttgctggtgctataactatgctgctcactgatcgtaatataggtacctccttttttgatcctgctggtggtggtgatcctgtgttatttcaacatctgttttggttttttggtcatccagaagtttacataattatttttcctgcatttggtatcatcagtcagattgtgtcaactttttctcataggccagtatttggttatatgggaatggtttatgctatgataggaatagcaacgtttggcttcatggtttgggctcaccatatgtttactgttgggcttagcgaggatgctgctatatttttttcgctctgctatctttgctgcgcgaaaggaaaatctaccaaaagataaaatagaaacagcaataaaaaatgcagctggtaacgttgctggagaaagttatgaagaaatacaatatgaaggctgcggaccttctggtgctgcacttattgtccatgctctgacaaataatcgcaaccgaactgcttctgagatacgttatatcttttctcgcaaaggcggtaatttgggagaaacaggatgtgtgagttaccttttcgatcatgtaggcttaattgtctataaagcagagggtataaattttgaagatttatttaactatggaattgaattagaagtattgaatgttgaggaaaataacaaagaagaattatatgttataacttgtgaagtaaaagactttggtaaagtacgtgacgctttcggtggtactggaacaggtgctgcaccggtaattgcaaaagcagcaagagaagcaagagcggtagttaaagataaaggagcaaaagaaaaaaagatactgactgttggagttgtaactaagccgttcggttttgaaggtgtgcgacgtatgcgcattgcagagcttggacttgaagagttgcaaaaatacgtagatacacttattgtcattcccaatcaaaatttatttagaattgctaacgagaaaactacatttgctgacgcatttcaactcgccgataatgttctgcatattggcataagaggagtaactgatttgatgatcatgccaggactgattaatcttgattttgctgatatagaaacagtaatgagtgagatgggtaaagcaatgattggtactggagaggcagaaggagaagatagggcaattagtgctggaatgctaccacttattttgaagcttaatagtgctaactccttgcactcgaaaaacttaacttctgatcaagcaataactgcttctgtaaaagatgcgctgcgtttgggttgcgtagctgttgggtttactatatatcctggttctgctaagtgcttcgatatgatggaagaagctcgcgaaattatagctgaggctaagtcttgcggccttgccgtagtgctatggtcttatccacgcggtgaaggaatttccaaagaaggtgaaacagcagttgatgttattgcctatgctgcgcatatagcggctttgctcggtgccaacataataaaagtaaaacttccaaccaatcatctggaaagagaaaaaataga------aaatattgaatcattatctaaaagaattgaatatgttaaaagatct
gaagctgcagaattcatgaaaaaattgaggcagattttgcgttacatcggttcatgtgatggtgatatggaaaaggggtcacttcgctgtgatgcaaatgtttctgttcgcccaaagggtagtagcacatttggcactcgttgtgaaataaaaaacttaaattcaatacgttatattgtacaagctatagattatgaagcacaaaggcagatcaaaattttggaaagcggaggagaaataagtcaagataccttattgtttgatgtcactttaggaaaaacaaaagtgatgagaagcaaagaagattcaagtgactatagatatttccctgaacctgatttgctacctgttgaaataagccaagacaaacactatttgtttggtctattttactcacgtcatttatgttaattgttgccttaccggtacttgctggtgctataactatgctgctcactgatcgtaatataggtacctccttttttgatcctgctggtggtggtgatcctgtgttatttcaacatctgttttggttttttggtcatccagaagtttacataattatttttcctgcatttggtatcatcagtcagattgtgtcaactttttctcataggccagtatttggttatatgggaatggtttatgctatgataggaatagcaacgtttggcttcatggtttgggctcaccatatgtttactgttgggcttagcgaggatgctgctatatttttttcgctctgctatctttgctgcgcgaaaggaaaatctaccaaaagataaaatagaaacagcaataaaaaatgcagctggtaacgttgctggagaaagttatgaagaaatacaatatgaaggctgcggaccttctggtgctgcacttattgtccatgctctgacaaataatcgcaaccgaactgcttctgagatacgttatatcttttctcgcaaaggcggtaatttgggagaaacaggatgtgtgagttaccttttcgatcatgtaggcttaattgtctataaagcagagggtataaattttgaagatttatttaactatggaattgaattagaagtattgaatgttgaggaaaataacaaagaagaattatatgttataacttgtgaagtaaaagactttggtaaagtacgtgacgctttcggtggtactggaacaggtgctgcaccggtaattgcaaaagcagcaagagaagcaagagcggtagttaaagataaaggagcaaaagaaaaaaagatactgactgttggagttgtaactaagccgttcggttttgaaggtgtgcgacgtatgcgcattgcagagcttggacttgaagagttgcaaaaatacgtagatacacttattgtcattcccaatcaaaatttatttagaattgctaacgagaaaactacatttgctgacgcatttcaactcgccgataatgttctgcatattggcataagaggagtaactgatttgatgatcatgccaggactgattaatcttgattttgctgatatagaaacagtaatgagtgagatgggtaaagcaatgattggtactggagaggcagaaggagaagatagggcaattagtgctggaatgctaccacttattttgaagcttaatagtgctaactccttgcactcgaaaaacttaacttctgatcaagcaataactgcttctgtaaaagatgcgctgcgtttgggttgcgtagctgttgggtttactatatatcctggttctgctaagtgcttcgatatgatggaagaagctcgcgaaattatagctgaggctaagtcttgcggccttgccgtagtgctatggtcttatccacgcggtgaaggaatttccaaagaaggtgaaacagcagttgatgttattgcctatgctgcgcatatagcggctttgctcggtgccaacataataaaagtaaaacttccaaccaatcatctggaaagagaaaaaataga------aaatattgaatcattatctaaaagaattgaatatgttaaaagatct
gaagctgcagaattcatgaaaaaattgaggcagattttgcgttacatcggttcatgtgatggtgatatggaaaaggggtcacttcgctgtgatgcaaatgtttctgttcgcccaaagggtagtagcacatttggcactcgttgtgaaataaaaaacttaaattcaatacgttatattgtacaagctatagattatgaagcacaaaggcagatcaaaattttggaaagcggaggagaaataagtcaagataccttattgtttgatgtcactttaggaaaaacaaaagtgatgagaagcaaagaagattcaagtgactatagatatttccctgaacctgatttgctacctgttgaaataagccaagacaaacactatttgtttggtctattttactcacgtcatttatgttaattgttgccttaccggtacttgctggtgctataactatgctgctcactgatcgtaatataggtacctccttttttgatcctgctggtggtggtgatcctgtgttatttcaacatctgttttggttttttggtcatccagaagtttacataattatttttcctgcatttggtatcatcagtcagattgtgtcaactttttctcataggccagtatttggttatatgggaatggtttatgctatgataggaatagcaacgtttggcttcatggtttgggctcaccatatgtttactgttgggcttagcgaggatgctgctatatttttttcgctctgctatctttgctgcgcgaaaggaaaatctaccaaaagataaaatagaaacagcaataaaaaatgcagctggtaacgttgctggagaaagttatgaagaaatacaatatgaaggctgcggaccttctggtgctgcacttattgtccatgctctgacaaataatcgcaaccgaactgcttctgagatacgttatatcttttctcgcaaaggcggtaatttgggagaaacaggatgtgtgagttaccttttcgatcatgtaggcttaattgtctataaagcagagggtataaattttgaagatttatttaactatggaattgaattagaagtattgaatgttgaggaaaataacaaagaagaattatatgttataacttgtgaagtaaaagactttggtaaagtacgtgacgctttcggtggtactggaacaggtgctgcaccggtaattgcaaaagcagcaagagaagcaagagcggtagttaaagataaaggagcaaaagaaaaaaagatactgactgttggagttgtaactaagccgttcggttttgaaggtgtgcgacgtatgcgcattgcagagcttggacttgaagagttgcaaaaatacgtagatacacttattgtcattcccaatcaaaatttatttagaattgctaacgagaaaactacatttgctgacgcatttcaactcgccgataatgttctgcatattggcataagaggagtaactgatttgatgatcatgccaggactgattaatcttgattttgctgatatagaaacagtaatgagtgagatgggtaaagcaatgattggtactggagaggcagaaggagaagatagggcaattagtgctggaatgctaccacttattttgaagcttaatagtgctaactccttgcactcgaaaaacttaacttctgatcaagcaataactgcttctgtaaaagatgcgctgcgtttgggttgcgtagctgttgggtttactatatatcctggttctgctaagtgcttcgatatgatggaagaagctcgcgaaattatagctgaggctaagtcttgcggccttgccgtagtgctatggtcttatccacgcggtgaaggaatttccaaagaaggtgaaacagcagttgatgttattgcctatgctgcgcatatagcggctttgctcggtgccaacataataaaagtaaaacttccaaccaatcatctggaaagagaaaaaataga------aaatattgaatcattatctaaaagaattgaatatgttaaaagatct
gaagctgcagaattcatgaaaaaattgaggcagattttgcgttacatcggttcatgtgatggtgatatggaaaaggggtcacttcgctgtgatgcaaatgtttctgttcgcccaaagggtagtagcacatttggcactcgttgtgaaataaaaaacttaaattcaatacgttatattgtacaagctatagattatgaagcacaaaggcagatcaaaattttggaaagcggaggagaaataagtcaagataccttattgtttgatgtcactttaggaaaaacaaaagtgatgagaagcaaagaagattcaagtgactatagatatttccctgaacctgatttgctacctgttgaaataagccaagacaaacactatttgtttggtctattttactcacgtcatttatgttaattgttgccttaccggtacttgctggtgctataactatgctgctcactgatcgtaatataggtacctccttttttgatcctgctggtggtggtgatcctgtgttatttcaacatctgttttggttttttggtcatccagaagtttacataattatttttcctgcatttggtatcatcagtcagattgtgtcaactttttctcataggccagtatttggttatatgggaatggtttatgctatgataggaatagcaacgtttggcttcatggtttgggctcaccatatgtttactgttgggcttagcgaggatgctgctatatttttttcgctctgctatctttgctgcgcgaaaggaaaatctaccaaaagataaaatagaaacagcaataaaaaatgcagctggtaacgttgctggagaaagttatgaagaaatacaatatgaaggctgcggaccttctggtgctgcacttattgtccatgctctgacaaataatcgcaaccgaactgcttctgagatacgttatatcttttctcgcaaaggcggtaatttgggagaaacaggatgtgtgagttaccttttcgatcatgtaggcttaattgtctataaagcagagggtataaattttgaagatttatttaactatggaattgaattagaagtattgaatgttgaggaaaataacaaagaagaattatatgttataacttgtgaagtaaaagactttggtaaagtacgtgacgctttcggtggtactggaacaggtgctgcaccggtaattgcaaaagcagcaagagaagcaagagcggtagttaaagataaaggagcaaaagaaaaaaagatactgactgttggagttgtaactaagccgttcggttttgaaggtgtgcgacgtatgcgcattgcagagcttggacttgaagagttgcaaaaatacgtagatacacttattgtcattcccaatcaaaatttatttagaattgctaacgagaaaactacatttgctgacgcatttcaactcgccgataatgttctgcatattggcataagaggagtaactgatttgatgatcatgccaggactgattaatcttgattttgctgatatagaaacagtaatgagtgagatgggtaaagcaatgattggtactggagaggcagaaggagaagatagggcaattagtgctggaatgctaccacttattttgaagcttaatagtgctaactccttgcactcgaaaaacttaacttctgatcaagcaataactgcttctgtaaaagatgcgctgcgtttgggttgcgtagctgttgggtttactatatatcctggttctgctaagtgcttcgatatgatggaagaagctcgcgaaattatagctgaggctaagtcttgcggccttgccgtagtgctatggtcttatccacgcggtgaaggaatttccaaagaaggtgaaacagcagttgatgttattgcctatgctgcgcatatagcggctttgctcggtgccaacataataaaagtaaaacttccaaccaatcatctggaaagagaaaaaataga------aaatattgaatcattatctaaaagaattgaatatgttaaaagatct
gaagctgcagaattcatgaaaaaattgaggcagattttgcgttacatcggttcatgtgatggtgatatggaaaaggggtcacttcgctgtgatgcaaatgtttctgttcgcccaaagggtagtagcacatttggcactcgttgtgaaataaaaaacttaaattcaatacgttatattgtacaagctatagattatgaagcacaaaggcagatcaaaattttggaaagcggaggagaaataagtcaagataccttattgtttgatgtcactttaggaaaaacaaaagtgatgagaagcaaagaagattcaagtgactatagatatttccctgaacctgatttgctacctgttgaaataagccaagacaaacactatttgtttggtctattttactcacgtcatttatgttaattgttgccttaccggtacttgctggtgctataactatgctgctcactgatcgtaatataggtacctccttttttgatcctgctggtggtggtgatcctgtgttatttcaacatctgttttggttttttggtcatccagaagtttacataattatttttcctgcatttggtatcatcagtcagattgtgtcaactttttctcataggccagtatttggttatatgggaatggtttatgctatgataggaatagcaacgtttggcttcatggtttgggctcaccatatgtttactgttgggcttagcgaggatgctgctatatttttttcgctctgctatctttgctgcgcgaaaggaaaatctaccaaaagataaaatagaaacagcaataaaaaatgcagctggtaacgttgctggagaaagttatgaagaaatacaatatgaaggctgcggaccttctggtgctgcacttattgtccatgctctgacaaataatcgcaaccgaactgcttctgagatacgttatatcttttctcgcaaaggcggtaatttgggagaaacaggatgtgtgagttaccttttcgatcatgtaggcttaattgtctataaagcagagggtataaattttgaagatttatttaactatggaattgaattagaagtattgaatgttgaggaaaataacaaagaagaattatatgttataacttgtgaagtaaaagactttggtaaagtacgtgacgctttcggtggtactggaacaggtgctgcaccggtaattgcaaaagcagcaagagaagcaagagcggtagttaaagataaaggagcaaaagaaaaaaagatactgactgttggagttgtaactaagccgttcggttttgaaggtgtgcgacgtatgcgcattgcagagcttggacttgaagagttgcaaaaatacgtagatacacttattgtcattcccaatcaaaatttatttagaattgctaacgagaaaactacatttgctgacgcatttcaactcgccgataatgttctgcatattggcataagaggagtaactgatttgatgatcatgccaggactgattaatcttgattttgctgatatagaaacagtaatgagtgagatgggtaaagcaatgattggtactggagaggcagaaggagaagatagggcaattagtgctggaatgctaccacttattttgaagcttaatagtgctaactccttgcactcgaaaaacttaacttctgatcaagcaataactgcttctgtaaaagatgcgctgcgtttgggttgcgtagctgttgggtttactatatatcctggttctgctaagtgcttcgatatgatggaagaagctcgcgaaattatagctgaggctaagtcttgcggccttgccgtagtgctatggtcttatccacgcggtgaaggaatttccaaagaaggtgaaacagcagttgatgttattgcctatgctgcgcatatagcggctttgctcggtgccaacataataaaagtaaaacttccaaccaatcatctggaaagagaaaaaataga------aaatattgaatcattatctaaaagaattgaatatgttaaaagatct
gaagctgcagaattcatgaaaaaattgaggcagattttgcgttatatcggttcatgtgatggtgatatggaaaagggatcacttcgctgtgatgcaaatgtttccgttcgcccaaagggtagtagcgtatttggcactcgctgtgaaataaaaaatttaaattcaatacgttatattgtacaagctatagattatgaagcacaaaggcaaatcaaaattctggaaagcggaggagaaataagtcaagataccttattgtttgatgtcactttaggaaaaacaaaagtgatgagaagcaaagaagattcaagtgactatagatatttccctgaacctgatttgctacctattgaaataagccaagacaaacactatttgtttggtctgttttactaacgtcatttatgttaattgttgccttaccggtacttgctggtgctataactatgctgctaactgatcgcaatattggtacttccttttttgatcctgctggtggcggtgatcctgtgttatttcaacacctgttttggttttttggtcatccagaagtttacataattatttttcctgcatttggcattataagccaagtcgtgtcaactttttcccataggccagtatttggctataaagggatggtttatgctatgataggtatagcagcatttggctttatggtttgggctcatcatatgtttactgttgggcttagcgaggatgctgctatatttttttcgctctgctatctttgctgcgcgaaaggaaaatctaccaaaagataaaatagaaacagcaataaaaaatgcagctggtaacgttgctggagaaagttatgaagaaatacaatatgaaggctgcggaccttctggtgctgcacttattgtccatgctctgacaaataatcgcaaccgaactgcttctgagatacgttatatcttttctcgcaaaggcggtaatttgggagaaataggatgtgtgagttaccttttcgatcatgtaggcttaattgtctataaagcagagggtataaattttgaagatttatttaactatggaattgaattagaagtattgaatgttgaggaaaataacaaagaagaattatatgttataacttgtgaagtaaaagactttggtaaagtacgtgacgctttcggtggtactggaacaggtgctgcaccggtaattgcaaaagcagccagagaagcaagagcggtagttaaagataaaggagcaaaagaaaaaaagatactgactgttggagttgtaactaagccgttcggttttgaaggtgtgcgacgtatgcgcattgcagagcttggacttgaagagttgcaaaaatacgtagatacacttatcgtcattcccaatcaaaatttatttagaattgctaacgagaaaactacatttgctgacgcatttcaactcgccgataatgttctgcatattggcataagaggagtaactgatttgatgatcatgccaggactgattaatcttgattttgctgatatagaaacagtaatgagtgagatgggtaaagcaatgattggtactggagaggcagaaggagaagatagggcaattagtgctggaatgcttccacttattttgaagcttaatagtgccaactccttacactcaaaaagcttaacttctgatcaagcaataactgcctctgtaaaagatgcgctgcgtttgggctgcatggctgttgggtttactatatatcctggttctgctaaatgttttgatatgatggaagaagctcgcgaaattatagctgaggctaaatcttgtggccttgctgtagtgctatggtcttatccacgtggtgaagggatttcaaaagaaggtgaaacagcagttgatgtcattgcttatgctgcgcatatagcggctttgctcggtgccaacataataaaagtaaaacttccaaccaaccatctggaaagagaaaaaataga------aaatattgaatcattattcaaaagaattgaatatattaaaaagtct
gaagctgcagaattcatgaaaaaattgaggcagattttgcgttacatcggttcatgtgatggtgatatggaaaaggggtcacttcgttgtgatgcaaatgtttctgttcgcccaaagggtagtagcacatttggcactcgttgtgaaataaaaaacttaaattcaatacgttatattgtacaagctatagattatgaagcacaaaggcagatcaaaattttggaaagcggaggagaaataagtcaagataccttattgtttgatgtcactttaggaaaaacaaaagtgatgagaagcaaagaagattcaagtgactatagatatttccctgaacctgatttgctacctgttgaaataagccaagacaaacactatttgtttggtctattttactcacgtcatttatgttaattgttgccttaccggtacttgctggtgctataactatgctgctcactgatcgtaatataggtacctccttttttgatcctgctggtggtggtgatcctgtgttatttcaacatctgttttggttttttggtcatccagaagtttacataattatttttcctgcatttggtatcatcagtcagattgtgtcaactttttctcataggccagtatttggttatatgggaatggtttatgccatgataggaatagcaacgtttggcttcatggtttgggctcaccatatgtttactgttgggcttagcgaggatgctgctatatttttttcgctctgctatctttgctgcgcgaaaggaaaatctaccaaaagataaaatagaaacagcaataaaaaatgcagctggtaacgttgctggagaaagttatgaagaaatacaatatgaaggctgcggaccttctggtgctgcacttattgtccatgctctgacaaataatcgcaaccgaactgcttctgagatacgttatatcttttctcgcaaaggcggtaatttgggagaaacaggatgtgtgagttaccttttcgatcatgtaggcttaattgtctataaagcagagggtatgaattttgaagatttatttaactatggaattgaattagaagtattgaatgttgaggaaaataacaaagaagaattatatgttataacttgtgaagtaaaagactttggtaaagtacgtgacgctttcggtggtactggaacaggtgctgcaccggtaattgcaaaagcagcaagagaagcaagagcggtagttaaagataaaggagcaaaagaaaaaaagatactgactgttggagttgtaactaagccgttcggttttgaaggtgtgcgacgtatgcgcattgcagagcttggacttgaagagttgcaaaaatacgtagatacacttattgtcattcccaatcaaaatttatttagaattgctaacgagaaaactacatttgctgacgcatttcaactcgccgataatgttctgcatattggcataagaggagtaactgatttgatgatcatgccaggactgattaatcttgattttgctgatatagaaacagtaatgagtgagatgggtaaagcaatgattggtactggagaggcagaaggagaagatagggcaattagtgctggaatgctaccacttattttgaagcttaatagtgctaactccttgcactcgaaaaacttaacttctgatcaagcaataactgcttctgtaaaagatgcgctgcgtttgggttgcgtagctgttgggtttactatatatcctggttctgctaagtgcttcgatatgatggaagaagctcgcgaaattatagctgaggctaagtcttgcggccttgccgtagtgctatggtcttatccacgcggtgaaggaatttccaaagaaggtgaaacagcagttgatgttattgcctatgctgcgcatatagcggctttgctcggtgccaacataataaaagtaaaacttccaaccaatcatctggaaagagaaaaaataga------aaatattgaatcattatctaaaagaattgaatatgttaaaagatct
gaagctgcagaattcatgaaaaaattgaggcagattttgcgttacatcggttcatgtgatggtgatatggaaaaggggtcacttcgctgtgatgcaaatgtttctgttcgcccaaagggtagtagcacatttggcactcgttgtgaaataaaaaacttaaattcaatacgttatattgtacaagctatagattatgaagcacaaaggcagatcaaaattttggaaagcggaggagaaataagtcaagataccttattgtttgatgtcactttaggaaaaacaaaagtgatgagaagcaaagaagattcaagtgactatagatatttccctgaacctgatttgctacctgttgaaataagccaagacaaacactatttgtttggtctattttactcacgtcatttatgttaattgttgccttaccggtacttgctggtgctataactatgctgctcactgatcgtaatataggtacctccttttttgatcctgctggtggtggtgatcctgtgttatttcaacatctgttttggttttttggtcatccagaagtttacataattatttttcctgcatttggtatcatcagtcagattgtgtcaactttttctcataggccagtatttggttatatgggaatggtttatgctatgataggaatagcaacgtttggcttcatggtttgggctcaccatatgtttactgttgggcttagcgaggatgctgctatatttttttcgctctgctatctttgctgcgcgaaaggaaaatctaccaaaagataaaatagaaacagcaataaaaaatgcagctggtaacgttgctggagaaagttatgaagaaatacaatatgaaggctgcggaccttctggtgctgcacttattgtccatgctctgacaaataatcgcaaccgaactgcttctgagatacgttatatcttttctcgcaaaggcggtaatttgggagaaacaggatgtgtgagttaccttttcgatcatgtaggcttaattgtctataaagcagagggtataaattttgaagatttatttaactatggaattgaattagaagtattgaatgttgaggaaaataacaaagaagaattatatgttataacttgtgaagtaaaagactttggtaaagtacgtgacgctttcggtggtactggaacaggtgctgcaccggtaattgcaaaagcagcaagagaagcaagagcggtagttaaagataaaggagcaaaagaaaaaaagatactgactgttggagttgtaactaagccgttcggttttgaaggtgtgcgacgtatgcgcattgcagagcttggacttgaagagttgcaaaaatacgtagatacacttattgtcattcccaatcaaaatttatttagaattgctaacgagaaaactacatttgctgacgcatttcaactcgccgataatgttctgcatattggcataagaggagtaactgatttgatgatcatgccaggactgattaatcttgattttgctgatatagaaacagtaatgagtgagatgggtaaagcaatgattggtactggagaggcagaaggagaagatagggcaattagtgctggaatgctaccacttattttgaagcttaatagtgctaactccttgcactcgaaaaacttaacttctgatcaagcaataactgcttctgtaaaagatgcgctgcgtttgggttgcgtagctgttgggtttactatatatcctggttctgctaagtgcttcgatatgatggaagaagctcgcgaaattatagctgaggctaagtcttgcggccttgccgtagtgctatggtcttatccacgcggtgaaggaatttccaaagaaggtgaaacagcagttgatgttattgcctatgctgcgcatatagcggctttgctcggtgccaacataataaaagtaaaacttccaaccaatcatctggaaagagaaaaaataga------aaatattgaatcattatctaaaagaattgaatatgttaaaagatct
gaagctgcagaattcatgaaaaaattgaggcagattttgcgttacatcggttcatgtgatggtgatatggaaaaggggtcacttcgctgtgatgcaaatgtttctgttcgcccaaagggtagtagcacatttggcactcgttgtgaaataaaaaacttaaattcaatacgttatattgtacaagctatagattatgaagcacaaaggcagatcaaaattttggaaagcggaggagaaataagtcaagataccttattgtttgatgtcactttaggaaaaacaaaagtgatgagaagcaaagaagattcaagtgactatagatatttccctgaacctgatttgctacctgttgaaataagccaagacaaacactatttgtttggtctattttactcacgtcatttatgttaattgttgccttaccggtacttgctggtgctataactatgctgctcactgatcgtaatataggtacctccttttttgatcctgctggtggtggtgatcctgtgttatttcaacatctgttttggttttttggtcatccagaagtttacataattatttttcctgcatttggtatcatcagtcagattgtgtcaactttttctcataggccagtatttggttatatgggaatggtttatgctatgataggaatagcaacgtttggcttcatggtttgggctcaccatatgtttactgttgggcttagcgaggatgctgctatatttttttcgctctgctatctttgctgcgcgaaaggaaaatctaccaaaagataaaatagaaacagcaataaaaaatgcagctggtaacgttgctggagaaagttatgaagaaatacaatatgaaggctgcggaccttctggtgctgcacttattgtccatgctctgacaaataatcgcaaccgaactgcttctgagatacgttatatcttttctcgcaaaggcggtaatttgggagaaacaggatgtgtgagttaccttttcgatcatgtaggcttaattgtctataaagcagagggtatgaattttgaagatttatttaactatggaattgaattagaagtattgaatgttgaggaaaataacaaagaagaattatatgttataacttgtgaagtaaaagactttggtaaagtacgtgacgctttcggtggtactggaacaggtgctgcaccggtaattgcaaaagcagcaagagaagcaagagcggtagttaaagataaaggagcaaaagaaaaaaagatactgactgttggagttgtaactaagccgttcggttttgaaggtgtgcgacgtatgcgcattgcagagcttggacttgaagagttgcaaaaatacgtagatacacttattgtcattcccaatcaaaatttatttagaattgctaacgagaaaactacatttgctgacgcatttcaactcgccgataatgttctgcatattggcataagaggagtaactgatttgatgatcatgccaggactgattaatcttgattttgctgatatagaaacagtaatgagtgagatgggtaaagcaatgattggtactggagaggcagaaggagaagatagggcaattagtgctggaatgctaccacttattttgaagcttaatagtgctaactccttgcactcgaaaaacttaacttctgatcaagcaataactgcttctgtaaaagatgcgctgcgtttgggttgcgtagctgttgggtttactatatatcctggttctgctaagtgcttcgatatgatggaagaagctcgcgaaattatagctgaggctaagtcttgcggccttgccgtagtgctatggtcttatccacgcggtgaaggaatttccaaagaaggtgaaacagcagttgatgttattgcctatgctgcgcatatagcggctttgctcggtgccaacataataaaagtaaaacttccaaccaatcatctggaaagagaaaaaataga------aaatattgaatcattatctaaaagaattgaatatgttaaaagatct
gaagctgcagaattcatgaaaaaattgaggcagattttgcgttacatcggttcatgtgatggtgatatggaaaaggggtcacttcgctgtgatgcaaatgtttctgttcgcccaaagggtagtagcacatttggcactcgttgtgaaataaaaaacttaaattcaatacgttatattgtacaagctatagattatgaagcacaaaggcagatcaaaattttggaaagcggaggagaaataagtcaagataccttattgtttgatgtcactttaggaaaaacaaaagtgatgagaagcaaagaagattcaagtgactatagatatttccctgaacctgatttgctacctgttgaaataagccaagacaaacactatttgtttggtctattttactcacgtcatttatgttaattgttgccttaccggtacttgctggtgctataactatgctgctcactgatcgtaatataggtacctccttttttgatcctgctggtggtggtgatcctgtgttatttcaacatctgttttggttttttggtcatccagaagtttacataattatttttcctgcatttggtatcatcagtcagattgtgtcaactttttctcataggccagtatttggttatatgggaatggtttatgctatgataggaatagcaacgtttggcttcatggtttgggctcaccatatgtttactgttgggcttagcgaggatgctgctatatttttttcgctctgctatctttgctgcgcgaaaggaaaatctaccaaaagataaaatagaaacagcaataaaaaatgcagctggtaacgttgctggagaaagttatgaagaaatacaatatgaaggctgcggaccttctggtgctgcacttattgtccatgctctgacaaataatcgcaaccgaactgcttctgagatacgttatatcttttctcgcaaaggcggtaatttgggagaaacaggatgtgtgagttaccttttcgatcatgtaggcttaattgtctataaagcagagggtataaattttgaagatttatttaactatggaattgaattagaagtattgaatgttgaggaaaataacaaagaagaattatatgttataacttgtgaagtaaaagactttggtaaagtacgtgacgctttcggtggtactggaacaggtgctgcaccggtaattgcaaaagcagcaagagaagcaagagcggtagttaaagataaaggagcaaaagaaaaaaagatactgactgttggagttgtaactaagccgttcggttttgaaggtgtgcgacgtatgcgcattgcagagcttggacttgaagagttgcaaaaatacgtagatacacttattgtcattcccaatcaaaatttatttagaattgctaacgagaaaactacatttgctgacgcatttcaactcgccgataatgttctgcatattggcataagaggagtaactgatttgatgatcatgccaggactgattaatcttgattttgctgatatagaaacagtaatgagtgagatgggtaaagcaatgattggtactggagaggcagaaggagaagatagggcaattagtgctggaatgctaccacttattttgaagcttaatagtgctaactccttgcactcgaaaaacttaacttctgatcaagcaataactgcttctgtaaaagatgcgctgcgtttgggttgcgtagctgttgggtttactatatatcctggttctgctaagtgcttcgatatgatggaagaagctcgcgaaattatagctgaggctaagtcttgcggccttgccgtagtgctatggtcttatccacgcggtgaaggaatttccaaagaaggtgaaacagcagttgatgttattgcctatgctgcgcatatagcggctttgctcggtgccaacataataaaagtaaaacttccaaccaatcatctggaaagagaaaaaataga------aaatattgaatcattatctaaaagaattgaatatgttaaaagatct
gaagctgcagaattcatgaaaaaattgaggcagattttgcgttacatcggttcatgtgatggtgatatggaaaaggggtcacttcgctgtgatgcaaatgtttctgttcgcccaaagggtagtagcacatttggcactcgttgtgaaataaaaaacttaaattcaatacgttatattgtacaagctatagattatgaagcacaaaggcagatcaaaattttggaaagcggaggagaaataagtcaagataccttattgtttgatgtcactttaggaaaaacaaaagtgatgagaagcaaagaagattcaagtgactatagatatttccctgaacctgatttgctacctgttgaaataagccaagacaaacactatttgtttggtctattttactcacgtcatttatgttaattgttgccttaccggtacttgctggtgctataactatgctgctcactgatcgtaatataggtacctccttttttgatcctgctggtggtggtgatcctgtgttatttcaacatctgttttggttttttggtcatccagaagtttacataattatttttcctgcatttggtatcatcagtcagattgtgtcaactttttctcataggccagtatttggttatatgggaatggtttatgctatgataggaatagcaacgtttggcttcatggtttgggctcaccatatgtttactgttgggcttagcgaggatgctgctatatttttttcgctctgctatctttgctgcgcgaaaggaaaatctaccaaaagataaaatagaaacagcaataaaaaatgcagctggtaacgttgctggagaaagttatgaagaaatacaatatgaaggctgcggaccttctggtgctgcacttattgtccatgctctgacaaataatcgcaaccgaactgcttctgagatacgttatatcttttctcgcaaaggcggtaatttgggagaaacaggatgtgtgagttaccttttcgatcatgtaggcttaattgtctataaagcagagggtataaattttgaagatttatttaactatggaattgaattagaagtattgaatgttgaggaaaataacaaagaagaattatatgttataacttgtgaagtaaaagactttggtaaagtacgtgacgctttcggtggtactggaacaggtgctgcaccggtaattgcaaaagcagcaagagaagcaagagcggtagttaaagataaaggagcaaaagaaaaaaagatactgactgttggagttgtaactaagccgttcggttttgaaggtgtgcgacgtatgcgcattgcagagcttggacttgaagagttgcaaaaatacgtagatacacttattgtcattcccaatcaaaatttatttagaattgctaacgagaaaactacatttgctgacgcatttcaactcgccgataatgttctgcatattggcataagaggagtaactgatttgatgatcatgccaggactgattaatcttgattttgctgatatagaaacagtaatgagtgagatgggtaaagcaatgattggtactggagaggcagaaggagaagatagggcaattagtgctggaatgctaccacttattttgaagcttaatagtgctaactccttgcactcgaaaaacttaacttctgatcaagcaataactgcttctgtaaaagatgcgctgcgtttgggttgcgtagctgttgggtttactatatatcctggttctgctaagtgcttcgatatgatggaagaagctcgcgaaattatagctgaggctaagtcttgcggccttgccgtagtgctatggtcttatccacgcggtgaaggaatttccaaagaaggtgaaacagcagttgatgttattgcctatgctgcgcatatagcggctttgctcggtgccaacataataaaagtaaaacttccaaccaatcatctggaaagagaaaaaataga------aaatattgaatcattatctaaaagaattgaatatgttaaaagatct
gaagctgcagaattcatgaaaaaattgaggcagattttgcgttacatcggttcatgtgatggtgatatggaaaaggggtcacttcgctgtgatgcaaatgtttctgttcgcccaaagggtagtagcacatttggcactcgttgtgaaataaaaaacttaaattcaatacgttatattgtacaagctatagattatgaagcacaaaggcagatcaaaattttggaaagcggaggagaaataagtcaagataccttattgtttgatgtcactttaggaaaaacaaaagtgatgagaagcaaagaagattcaagtgactatagatatttccctgaacctgatttgctacctgttgaaataagccaagacaaacactatttgtttggtctattttactcacgtcatttatgttaattgttgccttaccggtacttgctggtgctataactatgctgctcactgatcgtaatataggtacctccttttttgatcctgctggtggtggtgatcctgtgttatttcaacatctgttttggttttttggtcatccagaagtttacataattatttttcctgcatttggtatcatcagtcagattgtgtcaactttttctcataggccagtatttggttatatgggaatggtttatgctatgataggaatagcaacgtttggcttcatggtttgggctcaccatatgtttactgttgggcttagcgaggatgctgctatatttttttcgctctgctatctttgctgcgcgaaaggaaaatctaccaaaagataaaatagaaacagcaataaaaaatgcagctggtaacgttgctggagaaagttatgaagaaatacaatatgaaggctgcggaccttctggtgctgcacttattgtccatgctctgacaaataatcgcaaccgaactgcttctgagatacgttatatcttttctcgcaaaggcggtaatttgggagaaacaggatgtgtgagttaccttttcgatcatgtaggcttaattgtctataaagcagagggtataaattttgaagatttatttaactatggaattgaattagaagtattgaatgttgaggaaaataacaaagaagaattatatgttataacttgtgaagtaaaagactttggtaaagtacgtgacgctttcggtggtactggaacaggtgctgcaccggtaattgcaaaagcagcaagagaagcaagagcggtagttaaagataaaggagcaaaagaaaaaaagatactgactgttggagttgtaactaagccgttcggttttgaaggtgtgcgacgtatgcgcattgcagagcttggacttgaagagttgcaaaaatacgtagatacacttattgtcattcccaatcaaaatttatttagaattgctaacgagaaaactacatttgctgacgcatttcaactcgccgataatgttctgcatattggcataagaggagtaactgatttgatgatcatgccaggactgattaatcttgattttgctgatatagaaacagtaatgagtgagatgggtaaagcaatgattggtactggagaggcagaaggagaagatagggcaattagtgctggaatgctaccacttattttgaagcttaatagtgctaactccttgcactcgaaaaacttaacttctgatcaagcaataactgcttctgtaaaagatgcgctgcgtttgggttgcgtagctgttgggtttactatatatcctggttctgctaagtgcttcgatatgatggaagaagctcgcgaaattatagctgaggctaagtcttgcggccttgccgtagtgctatggtcttatccacgcggtgaaggaatttccaaagaaggtgaaacagcagttgatgttattgcctatgctgcgcatatagcggctttgctcggtgccaacataataaaagtaaaacttccaaccaatcatctggaaagagaaaaaataga------aaatattgaatcattatctaaaagaattgaatatgttaaaagatct
gaagctgcagaattcatgaaaaaattgaggcagattttgcgttacatcggttcatgtgatggtgatatggaaaaggggtcacttcgctgtgatgcaaatgtttctgttcgcccaaagggtagtagcacatttggcactcgttgtgaaataaaaaacttaaattcaatacgttatattgtacaagctatagattatgaagcacaaaggcagatcaaaattttggaaagcggaggagaaataagtcaagataccttattgtttgatgtcactttaggaaaaacaaaagtgatgagaagcaaagaagattcaagtgactatagatatttccctgaacctgatttgctacctgttgaaataagccaagacaaacactatttgtttggtctattttactcacgtcatttatgttaattgttgccttaccggtacttgctggtgctataactatgctgctcactgatcgtaatataggtacctccttttttgatcctgctggtggtggtgatcctgtgttatttcaacatctgttttggttttttggtcatccagaagtttacataattatttttcctgcatttggtatcatcagtcagattgtgtcaactttttctcataggccagtatttggttatatgggaatggtttatgctatgataggaatagcaacgtttggcttcatggtttgggctcaccatatgtttactgttgggcttagcgaggatgctgctatatttttttcgctctgctatctttgctgcgcgaaaggaaaatctaccaaaagataaaatagaaacagcaataaaaaatgcagctggtaacgttgctggagaaagttatgaagaaatacaatatgaaggctgcggaccttctggtgctgcacttattgtccatgctctgacaaataatcgcaaccgaactgcttctgagatacgttatatcttttctcgcaaaggcggtaatttgggagaaacaggatgtgtgagttaccttttcgatcatgtaggcttaattgtctataaagcagagggtataaattttgaagatttatttaactatggaattgaattagaagtattgaatgttgaggaaaataacaaagaagaattatatgttataacttgtgaagtaaaagactttggtaaagtacgtgacgctttcggtggtactggaacaggtgctgcaccggtaattgcaaaagcagcaagagaagcaagagcggtagttaaagataaaggagcaaaagaaaaaaagatactgactgttggagttgtaactaagccgttcggttttgaaggtgtgcgacgtatgcgcattgcagagcttggacttgaagagttgcaaaaatacgtagatacacttattgtcattcccaatcaaaatttatttagaattgctaacgagaaaactacatttgctgacgcatttcaactcgccgataatgttctgcatattggcataagaggagtaactgatttgatgatcatgccaggactgattaatcttgattttgctgatatagaaacagtaatgagtgagatgggtaaagcaatgattggtactggagaggcagaaggagaagatagggcaattagtgctggaatgctaccacttattttgaagcttaatagtgctaactccttgcactcgaaaaacttaacttctgatcaagcaataactgcttctgtaaaagatgcgctgcgtttgggttgcgtagctgttgggtttactatatatcctggttctgctaagtgcttcgatatgatggaagaagctcgcgaaattatagctgaggctaagtcttgcggccttgccgtagtgctatggtcttatccacgcggtgaaggaatttccaaagaaggtgaaacagcagttgatgttattgcctatgctgcgcatatagcggctttgctcggtgccaacataataaaagtaaaacttccaaccaatcatctggaaagagaaaaaataga------aaatattgaatcattatctaaaagaattgaatatgttaaaagatct
gaagctgcagaattcatgaaaaaattgaggcagattttgcgttacatcggttcatgtgatggtgatatggaaaaggggtcacttcgttgtgatgcaaatgtttctgttcgcccaaagggtagtagcacatttggcactcgttgtgaaataaaaaacttaaattcaatacgttatattgtacaagctatagattatgaagcacaaaggcagatcaaaattttggaaagcggaggagaaataagtcaagataccttattgtttgatgtcactttaggaaaaacaaaagtgatgagaagcaaagaagattcaagtgactatagatatttccctgaacctgatttgctacctgttgaaataagccaagacaaacactatttgtttggtctattttactcacgtcatttatgttaattgttgccttaccggtacttgctggtgctataactatgctgctcactgatcgtaatataggtacctccttttttgatcctgctggtggtggtgatcctgtgttatttcaacatctgttttggttttttggtcatccagaagtttacataattatttttcctgcatttggtatcatcagtcagattgtgtcaactttttctcataggccagtatttggttatatgggaatggtttatgccatgataggaatagcaacgtttggcttcatggtttgggctcaccatatgtttactgttgggcttagcgaggatgctgctatatttttttcgctctgctatctttgctgcgcgaaaggaaaatctaccaaaagataaaatagaaacagcaataaaaaatgcagctggtaacgttgctggagaaagttatgaagaaatacaatatgaaggctgcggaccttctggtgctgcacttattgtccatgctctgacaaataatcgcaaccgaactgcttctgagatacgttatatcttttctcgcaaaggcggtaatttgggagaaacaggatgtgtgagttaccttttcgatcatgtaggcttaattgtctataaagcagagggtatgaattttgaagatttatttaactatggaattgaattagaagtattgaatgttgaggaaaataacaaagaagaattatatgttataacttgtgaagtaaaagactttggtaaagtacgtgacgctttcggtggtactggaacaggtgctgcaccggtaattgcaaaagcagcaagagaagcaagagcggtagttaaagataaaggagcaaaagaaaaaaagatactgactgttggagttgtaactaagccgttcggttttgaaggtgtgcgacgtatgcgcattgcagagcttggacttgaagagttgcaaaaatacgtagatacacttattgtcattcccaatcaaaatttatttagaattgctaacgagaaaactacatttgctgacgcatttcaactcgccgataatgttctgcatattggcataagaggagtaactgatttgatgatcatgccaggactgattaatcttgattttgctgatatagaaacagtaatgagtgagatgggtaaagcaatgattggtactggagaggcagaaggagaagatagggcaattagtgctggaatgctaccacttattttgaagcttaatagtgctaactccttgcactcgaaaaacttaacttctgatcaagcaataactgcttctgtaaaagatgcgctgcgtttgggttgcgtagctgttgggtttactatatatcctggttctgctaagtgcttcgatatgatggaagaagctcgcgaaattatagctgaggctaagtcttgcggccttgccgtagtgctatggtcttatccacgcggtgaaggaatttccaaagaaggtgaaacagcagttgatgttattgcctatgctgcgcatatagcggctttgctcggtgccaacataataaaagtaaaacttccaaccaatcatctggaaagagaaaaaataga------aaatattgaatcattatctaaaagaattgaatatgttaaaagatct
gaagctgcagaattcatgaaaaaattgaggcagattttgcgttacatcggttcatgtgatggtgatatggaaaaggggtcacttcgctgtgatgcaaatgtttctgttcgcccaaagggtagtagcacatttggcactcgttgtgaaataaaaaacttaaattcaatacgttatattgtacaagctatagattatgaagcacaaaggcagatcaaaattttggaaagcggaggagaaataagtcaagataccttattgtttgatgtcactttaggaaaaacaaaagtgatgagaagcaaagaagattcaagtgactatagatatttccctgaacctgatttgctacctgttgaaataagccaagacaaacactatttgtttggtctattttactcacgtcatttatgttaattgttgccttaccggtacttgctggtgctataactatgctgctcactgatcgtaatataggtacctccttttttgatcctgctggtggtggtgatcctgtgttatttcaacatctgttttggttttttggtcatccagaagtttacataattatttttcctgcatttggtatcatcagtcagattgtgtcaactttttctcataggccagtatttggttatatgggaatggtttatgctatgataggaatagcaacgtttggcttcatggtttgggctcaccatatgtttactgttgggcttagcgaggatgctgctatatttttttcgctctgctatctttgctgcgcgaaaggaaaatctaccaaaagataaaatagaaacagcaataaaaaatgcagctggtaacgttgctggagaaagttatgaagaaatacaatatgaaggctgcggaccttctggtgctgcacttattgtccatgctctgacaaataatcgcaaccgaactgcttctgagatacgttatatcttttctcgcaaaggcggtaatttgggagaaacaggatgtgtgagttaccttttcgatcatgtaggcttaattgtctataaagcagagggtataaattttgaagatttatttaactatggaattgaattagaagtattgaatgttgaggaaaataacaaagaagaattatatgttataacttgtgaagtaaaagactttggtaaagtacgtgacgctttcggtggtactggaacaggtgctgcaccggtaattgcaaaagcagcaagagaagcaagagcggtagttaaagataaaggagcaaaagaaaaaaagatactgactgttggagttgtaactaagccgttcggttttgaaggtgtgcgacgtatgcgcattgcagagcttggacttgaagagttgcaaaaatacgtagatacacttattgtcattcccaatcaaaatttatttagaattgctaacgagaaaactacatttgctgacgcatttcaactcgccgataatgttctgcatattggcataagaggagtaactgatttgatgatcatgccaggactgattaatcttgattttgctgatatagaaacagtaatgagtgagatgggtaaagcaatgattggtactggagaggcagaaggagaagatagggcaattagtgctggaatgctaccacttattttgaagcttaatagtgctaactccttgcactcgaaaaacttaacttctgatcaagcaataactgcttctgtaaaagatgcgctgcgtttgggttgcgtagctgttgggtttactatatatcctggttctgctaagtgcttcgatatgatggaagaagctcgcgaaattatagctgaggctaagtcttgcggccttgccgtagtgctatggtcttatccacgcggtgaaggaatttccaaagaaggtgaaacagcagttgatgttattgcctatgctgcgcatatagcggctttgctcggtgccaacataataaaagtaaaacttccaaccaatcatctggaaagagaaaaaataga------aaatattgaatcattatctaaaagaattgaatatgttaaaagatct
gaagctgcagaattcatgaaaaaattgaggcagattttgcgttacatcggttcatgtgatggtgatatggaaaaggggtcacttcgttgtgatgcaaatgtttctgttcgcccaaagggtagtagcacatttggcactcgttgtgaaataaaaaacttaaattcaatacgttatattgtacaagctatagattatgaagcacaaaggcagatcaaaattttggaaagcggaggagaaataagtcaagataccttattgtttgatgtcactttaggaaaaacaaaagtgatgagaagcaaagaagattcaagtgactatagatatttccctgaacctgatttgctacctgttgaaataagccaagacaaacactatttgtttggtctattttactcacgtcatttatgttaattgttgccttaccggtacttgctggtgctataactatgctgctcactgatcgtaatataggtacctccttttttgatcctgctggtggtggtgatcctgtgttatttcaacatctgttttggttttttggtcatccagaagtttacataattatttttcctgcatttggtatcatcagtcagattgtgtcaactttttctcatagaccagtatttggttatatgggaatggtttatgccatgataggaatagcaacgtttggcttcatggtttgggctcaccatatgtttactgttgggcttagcgaggatgctgctatatttttttcgctctgctatctttgctgcgcgaaaggaaaatctaccaaaagataaaatagaaacagcaataaaaaatgcagctggtaacgttgctggagaaagttatgaagaaatacaatatgaaggctgcggaccttctggtgctgcacttattgtccatgctctgacaaataatcgcaaccgaactgcttctgagatacgttatatcttttctcgcaaaggcggtaatttgggagaaacaggatgtgtgagttaccttttcgatcatgtaggcttaattgtctataaagcagagggtatgaattttgaagatttatttaactatggaattgaattagaagtattgaatgttgaggaaaataacaaagaagaattatatgttataacttgtgaagtaaaagactttggtaaagtacgtgacgctttcggtggtactggaacaggtgctgcaccggtaattgcaaaagcagcaagagaagcaagagcggtagttaaagataaaggagcaaaagaaaaaaagatactgactgttggagttgtaactaagccgttcggttttgaaggtgtgcgacgtatgcgcattgcagagcttggacttgaagagttgcaaaaatacgtagatacacttattgtcattcccaatcaaaatttatttagaattgctaacgagaaaactacatttgctgacgcatttcaactcgccgataatgttctgcatattggcataagaggagtaactgatttgatgatcatgccaggactgattaatcttgattttgctgatatagaaacagtaatgagtgagatgggtaaagcaatgattggtactggagaggcagaaggagaagatagggcaattagtgctggaatgctaccacttattttgaagcttaatagtgctaactccttgcactcgaaaaacttaacttctgatcaagcaataactgcttctgtaaaagatgcgctgcgtttgggttgcgtagctgttgggtttactatatatcctggttctgctaagtgcttcgatatgatggaagaagctcgcgaaattatagctgaggctaagtcttgcggccttgccgtagtgctatggtcttatccacgcggtgaaggaatttccaaagaaggtgaaacagcagttgatgttattgcctatgctgcgcatatagcggctttgctcggtgccaacataataaaagtaaaacttccaaccaatcatctggaaagagaaaaaataga------aaatattgaatcattatctaaaagaattgaatatgttaaaagatct
gaagctgcagaattcatgaaaaaattgaggcagattttgcgttacatcggttcatgtgatggtgatatggaaaaggggtcacttcgctgtgatgcaaatgtttctgttcgcccaaagggtagtagcacatttggcactcgttgtgaaataaaaaacttaaattcaatacgttatattgtacaagctatagattatgaagcacaaaggcagatcaaaattttggaaagcggaggagaaataagtcaagataccttattgtttgatgtcactttaggaaaaacaaaagtgatgagaagcaaagaagattcaagtgactatagatatttccctgaacctgatttgctacctgttgaaataagccaagacaaacactatttgtttggtctattttactcacgtcatttatgttaattgttgccttaccggtacttgctggtgctataactatgctgctcactgatcgtaatataggtacctccttttttgatcctgctggtggtggtgatcctgtgttatttcaacatctgttttggttttttggtcatccagaagtttacataattatttttcctgcatttggtatcatcagtcagattgtgtcaactttttctcataggccagtatttggttatatgggaatggtttatgctatgataggaatagcaacgtttggcttcatggtttgggctcaccatatgtttactgttgggcttagcgaggatgctgctatatttttttcgctctgctatctttgctgcgcgaaaggaaaatctaccaaaagataaaatagaaacagcaataaaaaatgcagctggtaacgttgctggagaaagttatgaagaaatacaatatgaaggctgcggaccttctggtgctgcacttattgtccatgctctgacaaataatcgcaaccgaactgcttctgagatacgttatatcttttctcgcaaaggcggtaatttgggagaaacaggatgtgtgagttaccttttcgatcatgtaggcttaattgtctataaagcagagggtataaattttgaagatttatttaactatggaattgaattagaagtattgaatgttgaggaaaataacaaagaagaattatatgttataacttgtgaagtaaaagactttggtaaagtacgtgacgctttcggtggtactggaacaggtgctgcaccggtaattgcaaaagcagcaagagaagcaagagcggtagttaaagataaaggagcaaaagaaaaaaagatactgactgttggagttgtaactaagccgttcggttttgaaggtgtgcgacgtatgcgcattgcagagcttggacttgaagagttgcaaaaatacgtagatacacttattgtcattcccaatcaaaatttatttagaattgctaacgagaaaactacatttgctgacgcatttcaactcgccgataatgttctgcatattggcataagaggagtaactgatttgatgatcatgccaggactgattaatcttgattttgctgatatagaaacagtaatgagtgagatgggtaaagcaatgattggtactggagaggcagaaggagaagatagggcaattagtgctggaatgctaccacttattttgaagcttaatagtgctaactccttgcactcgaaaaacttaacttctgatcaagcaataactgcttctgtaaaagatgcgctgcgtttgggttgcgtagctgttgggtttactatatatcctggttctgctaagtgcttcgatatgatggaagaagctcgcgaaattatagctgaggctaagtcttgcggccttgccgtagtgctatggtcttatccacgcggtgaaggaatttccaaagaaggtgaaacagcagttgatgttattgcctatgctgcgcatatagcggctttgctcggtgccaacataataaaagtaaaacttccaaccaatcatctggaaagagaaaaaataga------aaatattgaatcattatctaaaagaattgaatatgttaaaagatct
gaagctgcagaattcatgaaaaaattgaggcagattttgcgttacatcggttcatgtgatggtgatatggaaaaggggtcacttcgttgtgatgcaaatgtttctgttcgcccaaagggtagtagcacatttggcactcgttgtgaaataaaaaacttaaattcaatacgttatattgtacaagctatagattatgaagcacaaaggcagatcaaaattttggaaagcggaggagaaataagtcaagataccttattgtttgatgtcactttaggaaaaacaaaagtgatgagaagcaaagaagattcaagtgactatagatatttccctgaacctgatttgctacctgttgaaataagccaagacaaacactatttgtttggtctattttactcacgtcatttatgttaattgttgccttaccggtacttgctggtgctataactatgctgctcactgatcgtaatataggtacctccttttttgatcctgctggtggtggtgatcctgtgttatttcaacatctgttttggttttttggtcatccagaagtttacataattatttttcctgcatttggtatcatcagtcagattgtgtcaactttttctcatagaccagtatttggttatatgggaatggtttatgccatgataggaatagcaacgtttggcttcatggtttgggctcaccatatgtttactgttgggcttagcgaggatgctgctatatttttttcgctctgctatctttgctgcgcgaaaggaaaatctaccaaaagataaaatagaaacagcaataaaaaatgcagctggtaacgttgctggagaaagttatgaagaaatacaatatgaaggctgcggaccttctggtgctgcacttattgtccatgctctgacaaataatcgcaaccgaactgcttctgagatacgttatatcttttctcgcaaaggcggtaatttgggagaaacaggatgtgtgagttaccttttcgatcatgtaggcttaattgtctataaagcagagggtatgaattttgaagatttatttaactatggaattgaattagaagtattgaatgttgaggaaaataacaaagaagaattatatgttataacttgtgaagtaaaagactttggtaaagtacgtgacgctttcggtggtactggaacaggtgctgcaccggtaattgcaaaagcagcaagagaagcaagagcggtagttaaagataaaggagcaaaagaaaaaaagatactgactgttggagttgtaactaagccgttcggttttgaaggtgtgcgacgtatgcgcattgcagagcttggacttgaagagttgcaaaaatacgtagatacacttattgtcattcccaatcaaaatttatttagaattgctaacgagaaaactacatttgctgacgcatttcaactcgccgataatgttctgcatattggcataagaggagtaactgatttgatgatcatgccaggactgattaatcttgattttgctgatatagaaacagtaatgagtgagatgggtaaagcaatgattggtactggagaggcagaaggagaagatagggcaattagtgctggaatgctaccacttattttgaagcttaatagtgctaactccttgcactcgaaaaacttaacttctgatcaagcaataactgcttctgtaaaagatgcgctgcgtttgggttgcgtagctgttgggtttactatatatcctggttctgctaagtgcttcgatatgatggaagaagctcgcgaaattatagctgaggctaagtcttgcggccttgccgtagtgctatggtcttatccacgcggtgaaggaatttccaaagaaggtgaaacagcagttgatgttattgcctatgctgcgcatatagcggctttgctcggtgccaacataataaaagtaaaacttccaaccaatcatctggaaagagaaaaaataga------aaatattgaatcattatctaaaagaattgaatatgttaaaagatct
gaagctgcagaatttatgaaaaaattgaggcagattttacgttacattggctcatgtgatggtgatatggagaagggatcacttcgttgtgatgcaaatgtttctgtgcacccaaaaggcagcagcacatttggcactcgttgtgaaataaaaaatctaaactcaatacgttatattacgcaggctatagattatgaaatacaaaggcagattgaaattttggaaagtgggggagaaataagtcaagataccttattgtttgatgtcgctttgggaaaaacaaaagtgatgcgaaataaagaagatgcaagcgattacagatattttcctgaacctgatttgttgcctgttgaaataagccaggacaaacactatttgtttggtctgttttattaacgtcattcatgttaattgttgctttacctgtgcttgctggtgctataactatgctgctcactgatcgcaacattggtacttccttttttgatcctgccggaggtggtgaccctgtattgtttcaacatctgttttggttttttggtcatccggaagtttacataattatttttcctgcgtttggtatcataagccaagtcgtgtcaactttttctcataggccgatatttggttatatgggaatggtttatgcaatgataggcatagcagtgtttggctttatggtttgggctcaccatatgtttactgttgggcttagtgaagatgctgccatatttttttcgttctgctatatttgctgcacgtaaggaaaatttgccaaaagataaaatagaaacagcaataaaaaacgcaactggcagtgttgcaggagaaaattatgaagaaatacaatatgagggctatggaccttctggcactgcacttattgttcatgctctaacgaataaccgcaaccgaactgcttctgaggtacgttatatattctctcgcaagggtggaaatttgggagaaacaggaagtgttagttaccttttcgatcatgtaggcttaatcgtctataaagcagagggtgtaaattttgaagatttgtttgattacggaatcgaattagaagtgttgaatgttgaggaaaataacaaagaagaattgtacgttataacctgtgaagtaaaagattttggtaaagtgcgtgatgcttttggtggtactggaacaggtgcagcgccagtaattgcgaaagcagcaagagaagcaagagctgcagttaaggataaagcgttaaaagaaaaaaagatactgactgttggagttgtaactaagccatttagctttgaaggtgtgcgtcgtatgcgcattgcagaacttggacttgaggaattacaaaaatacgtggacactctcattgttatcccaaaccaaaacttgtttagaattgccaatgagaaaactacattctctgatgcatttaaacttgctgataatgtcctgcatattggtatcagaggagtgactgatttaatggttatgccggggctcattaatcttgattttgctgatatagaaacagtgatgagcgaaatgggcaaagcaatgattggtactggagaagcggagggagaagatagagcaattagtgctggaatgcttccacttattttaaaacttaatagctccaattctttgcattcaaaaagtctaacttctgatcaggcaataaccgcctctgtgaaagatgcgctgcgtttgggctgtacagccgttggatttaccatatatcctggttctgctaagtgttttgatatgatagaagaggctcgtgaaatcatagctgaggctaagtcctatgggcttgcagtggtgctatggtcttacccacgaggtgagggaatttccaaagaaggtgaaacagcagttgatgttattgcttatgctgcgcacatagcagctttgcttggtgctaacataataaaagtaaaactccctactaaccaattggaaaaagaaaaaatagaagtgggaaatattgagtcgttatccaaaagaattgaatatgtcaagaaatct
gaagctgcagaatttatgaaaaaattgaggcagattttacgttacattggctcatgtgatggtgatatggagaagggatcacttcgttgtgatgcaaatgtttctgtgcacccaaaaggcagcagcacatttggcactcgttgtgaaataaaaaatctaaactcaatacgttatattacgcaggctatagattatgaaatacaaaggcagattgaaattttggaaagtgggggagaaataagtcaagataccttattgtttgatgtcgctttgggaaaaacaaaagtgatgcgaaataaagaagatgcaagcgattacagatattttcctgaacctgatttgttgcctgttgaaataagccaggacaaacactatttgtttggtctgttttattaacgtcattcatgttaattgttgctttacctgtgcttgctggtgctataactatgctgctcactgatcgcaacattggtacttccttttttgatcctgccggaggtggtgaccctgtattgtttcaacatctgttttggttttttggtcatccggaagtttacataattatttttcctgcgtttggtatcataagccaagtcgtgtcaactttttctcataggccgatatttggttatatgggaatggtttatgcaatgataggcatagcagtgtttggctttatggtttgggctcaccatatgtttactgttgggcttagtgaagatgctgccatatttttttcgttctgctatatttgctgcacgtaaggaaaatttgccaaaagataaaatagaaacagcaataaaaaacgcaactggcagtgttgcaggagaaaattatgaagaaatacaatatgagggctatggaccttctggcactgcacttattgttcatgctctaacgaataaccgcaaccgaactgcttctgaggtacgttatatattctctcgcaagggtggaaatttgggagaaacaggaagtgttagttaccttttcgatcatgtaggcttaatcgtctataaagcagagggtgtaaattttgaagatttgtttgattacggaatcgaattagaagtgttgaatgttgaggaaaataacaaagaagaattgtacgttataacctgtgaagtaaaagattttggtaaagtgcgtgatgcttttggtggtactggaacaggtgcagcgccagtaattgcgaaagcagcaagagaagcaagagctgcagttaaggataaagcgttaaaagaaaaaaagatactgactgttggagttgtaactaagccatttagctttgaaggtgtgcgtcgtatgcgcattgcagaacttggacttgaggaattacaaaaatacgtggacactctcattgttatcccaaaccaaaacttgtttagaattgccaatgagaaaactacattctctgatgcatttaaacttgctgataatgtcctgcatattggtatcagaggagtgactgatttaatggttatgccggggctcattaatcttgattttgctgatatagaaacagtgatgagcgaaatgggcaaagcaatgattggtactggagaagcggagggagaagatagagcaattagtgctggaatgcttccacttattttaaaacttaatagctccaattctttgcattcaaaaagtctaacttctgatcaggcaataaccgcctctgtgaaagatgcgctgcgtttgggctgtacagccgttggatttaccatatatcctggttctgctaagtgttttgatatgatagaagaggctcgtgaaatcatagctgaggctaagtcctatgggcttgcagtggtgctatggtcttacccacgaggtgagggaatttccaaagaaggtgaaacagcagttgatgttattgcttatgctgcgcacatagcagctttgcttggtgctaacataataaaagtaaaactccctactaaccaattggaaaaagaaaaaatagaagtgggaaatattgagtcgttatccaaaagaattgaatatgtcaagaaatct
gaagctgcagaattcatgaaaaaattgaggcagattttgcgttacatcggttcatgtgatggtgatatggaaaaggggtcacttcgctgtgatgcaaatgtttctgttcgcccaaagggtagtagcacatttggcactcgttgtgaaataaaaaacttaaattcaatacgttatattgtacaagctatagattatgaagcacaaaggcagatcaaaattttggaaagcggaggagaaataagtcaagataccttattgtttgatgtcactttaggaaaaacaaaagtgatgagaagcaaagaagattcaagtgactatagatatttccctgaacctgatttgctacctgttgaaataagccaagacaaacactatttgtttggtctattttactcacgtcatttatgttaattgttgccttaccggtacttgctggtgctataactatgctgctcactgatcgtaatataggtacctccttttttgatcctgctggtggtggtgatcctgtgttatttcaacatctgttttggttttttggtcatccagaagtttacataattatttttcctgcatttggtatcatcagtcagattgtgtcaactttttctcataggccagtatttggttatatgggaatggtttatgctatgataggaatagcaacgtttggcttcatggtttgggctcaccatatgtttactgttgggcttagcgaggatgctgctatatttttttcgctctgctatctttgctgcgcgaaaggaaaatctaccaaaagataaaatagaaacagcaataaaaaatgcagctggtaacgttgctggagaaagttatgaagaaatacaatatgaaggctgcggaccttctggtgctgcacttattgtccatgctctgacaaataatcgcaaccgaactgcttctgagatacgttatatcttttctcgcaaaggcggtaatttgggagaaacaggatgtgtgagttaccttttcgatcatgtaggcttaattgtctataaagcagagggtataaattttgaagatttatttaactatggaattgaattagaagtattgaatgttgaggaaaataacaaagaagaattatatgttataacttgtgaagtaaaagactttggtaaagtacgtgacgctttcggtggtactggaacaggtgctgcaccggtaattgcaaaagcagcaagagaagcaagagcggtagttaaagataaaggagcaaaagaaaaaaagatactgactgttggagttgtaactaagccgttcggttttgaaggtgtgcgacgtatgcgcattgcagagcttggacttgaagagttgcaaaaatacgtagatacacttattgtcattcccaatcaaaatttatttagaattgctaacgagaaaactacatttgctgacgcatttcaactcgccgataatgttctgcatattggcataagaggagtaactgatttgatgatcatgccaggactgattaatcttgattttgctgatatagaaacagtaatgagtgagatgggtaaagcaatgattggtactggagaggcagaaggagaagatagggcaattagtgctggaatgctaccacttattttgaagcttaatagtgctaactccttgcactcgaaaaacttaacttctgatcaagcaataactgcttctgtaaaagatgcgctgcgtttgggttgcgtagctgttgggtttactatatatcctggttctgctaagtgcttcgatatgatggaagaagctcgcgaaattatagctgaggctaagtcttgcggccttgccgtagtgctatggtcttatccacgcggtgaaggaatttccaaagaaggtgaaacagcagttgatgttattgcctatgctgcgcatatagcggctttgctcggtgccaacataataaaagtaaaacttccaaccaatcatctggaaagagaaaaaataga------aaatattgaatcattatctaaaagaattgaatatgttaaaagatct
gaagctgcagaattcatgaaaaaattgaggcagattttgcgttacatcggttcatgtgatggtgatatggaaaaggggtcacttcgttgtgatgcaaatgtttctgttcgcccaaagggtagtagcacatttggcactcgttgtgaaataaaaaacttaaattcaatacgttatattgtacaagctatagattatgaagcacaaaggcagatcaaaattttggaaagcggaggagaaataagtcaagataccttattgtttgatgtcactttaggaaaaacaaaagtgatgagaagcaaagaagattcaagtgactatagatatttccctgaacctgatttgctacctgttgaaataagccaagacaaacactatttgtttggtctattttactcacgtcatttatgttaattgttgccttaccggtacttgctggtgctataactatgctgctcactgatcgtaatataggtacctccttttttgatcctgctggtggtggtgatcctgtgttatttcaacatctgttttggttttttggtcatccagaagtttacataattatttttcctgcatttggtatcatcagtcagattgtgtcaactttttctcataggccagtatttggttatatgggaatggtttatgccatgataggaatagcaacgtttggcttcatggtttgggctcaccatatgtttactgttgggcttagcgaggatgctgctatatttttttcgctctgctatctttgctgcgcgaaaggaaaatctaccaaaagataaaatagaaacagcaataaaaaatgcagctggtaacgttgctggagaaagttatgaagaaatacaatatgaaggctgcggaccttctggtgctgcacttattgtccatgctctgacaaataatcgcaaccgaactgcttctgagatacgttatatcttttctcgcaaaggcggtaatttgggagaaacaggatgtgtgagttaccttttcgatcatgtaggcttaattgtctataaagcagagggtatgaattttgaagatttatttaactatggaattgaattagaagtattgaatgttgaggaaaataacaaagaagaattatatgttataacttgtgaagtaaaagactttggtaaagtacgtgacgctttcggtggtactggaaccggtgcagcaccggtaattgcaaaagcagccagagaagcaagagccgcagttaaggatagagcgccaaaagaaaaaaagatattgactgttggagttgtaactaaaccgttcggttttgaaggtgtgcgccgcatgcgcattgcagagcttggacttgaagaattgcaaaaatacgtggatacacttattgtcattccaaatcagaatttatttagaattgcaaatgaaaaaactacattttctgatgcatttaaacttgctgataatgttctgcacattggcatcagaggagtaactgacttgatggtcatgccagggcttattaatcttgattttgctgatatagaaacagtaatgagcgagatgggcaaagcgatgatcggcaccggagaggcagaaggagaagatagagcaattagtgctggaatgctaccacttattttgaagcttaatagtgctaactccttgcactcgaaaaacttaacttctgatcaagcaataactgcttctgtaaaagatgcgctgcgtttgggttgcgtagctgttgggtttactatatatcctggttctgctaagtgcttcgatatgatggaagaagctcgcgaaattatagctgaggctaagtcttgcggccttgccgtagtgctatggtcttatccacgcggtgaaggaatttccaaagaaggtgaaacagcagttgatgttattgcctatgctgcgcatatagcggctttgctcggtgccaacataataaaagtaaaacttccaaccaatcatctggaaagagaaaaaataga------aaatattgaatcattatctaaaagaattgaatatgttaaaagatct
gaagctgcagaatttatgaaaaaattgaggcagattttacgttacattggctcatgtgatggtgatatggagaagggatcacttcgttgtgatgcaaatgtttctgtgcacccaaaaggcagcagcacatttggcactcgttgtgaaataaaaaatctaaactcaatacgttatattacgcaggctatagattatgaaatacaaaggcagattgaaattttggaaagtgggggagaaataagtcaagataccttattgtttgatgtcgctttgggaaaaacaaaagtgatgcgaaataaagaagatgcaagcgattacagatattttcctgaacctgatttgttgcctgttgaaataagccaggacaaacactatttgtttggtctgttttattaacgtcattcatgttaattgttgctttacctgtgcttgctggtgctataactatgctgctcactgatcgcaacattggtacttccttttttgatcctgccggaggtggtgaccctgtattgtttcaacatctgttttggttttttggtcatccggaagtttacataattatttttcctgcgtttggtatcataagccaagtcgtgtcaactttttctcataggccgatatttggttatatgggaatggtttatgcaatgataggcatagcagtgtttggctttatggtttgggctcaccatatgtttactgttgggcttagtgaagatgctgccatatttttttcgttctgctatatttgctgcacgtaaggaaaatttgccaaaagataaaatagaagcagcaataaaaaacgcaactggcagtgttgcaggagaaaattatgaggaaatacaatatgagggctatggaccttctggcactgcacttattgttcatgctctaacgaataaccgcaaccgaactgcttctgaggtgcgttatatattctctcgcaagggtggaaatttgggagaaacaggaagtgttagttaccttttcgatcatgtaggcttaatcgtctataaagcagagggtgtaaattttgaagatttgtttgattacggaatcgagttagaagtattgaatgttgaggaaaataacaaagaagaattgtacgttataacctgtgaagtaaaagattttggtaaagtgcgtgatgcttttggtggtactggaacaggtgcagcgccagtaattgcgaaagcagcaagagaagcaagagctgcagttaaggataaagcgttaaaagaaaaaaagatactgactgttggagttgtaactaagccatttagctttgaaggtgtgcgtcgtatgcgcattgcagaacttggacttgaggaattacaaaaatacgtggacactctcattgttatcccaaaccaaaacttgtttagaattgccaatgagaaaactacattctctgatgcatttaaacttgctgataatgtcctgcatattggtatcagaggagtgactgatttaatggttatgccggggctcattaatcttgattttgctgatatagaaacagtgatgagcgaaatgggcaaagcaatgattggtactggagaagcggagggagaagatagagcaattagtgctggaatgcttccacttattttaaaacttaatagctccaattctttgcattcaaaaagtctaacttctgatcaggcaataaccgcctctgtgaaagatgcgctgcgtttgggctgtacagccgttggatttaccatatatcctggttctgctaagtgttttgatatgatagaagaggctcgtgaaatcatagctgaggctaagtcctatgggcttgcagtggtgctatggtcttacccacgaggtgagggaatttccaaagaaggtgaaacagcagttgatgttattgcttatgctgcgcacatagcagctttgcttggtgctaacataataaaagtaaaactccctactaaccaattggaaaaagaaaaaatagaagtgggaaatattgagtcgttatccaaaagaattgaatatgtcaagaaatct
gaagctgcagaattcatgaaaaaattgaggcagattttgcgttacatcggttcatgtgatggtgatatggaaaaggggtcacttcgctgtgatgcaaatgtttctgttcgcccaaagggtagtagcacatttggcactcgttgtgaaataaaaaacttaaattcaatacgttatattgtacaagctatagattatgaagcacaaaggcagatcaaaattttggaaagcggaggagaaataagtcaagataccttattgtttgatgtcactttaggaaaaacaaaagtgatgagaagcaaagaagattcaagtgactatagatatttccctgaacctgatttgctacctgttgaaataagccaagacaaacactatttgtttggtctattttactcacgtcatttatgttaattgttgccttaccggtacttgctggtgctataactatgctgctcactgatcgtaatataggtacctccttttttgatcctgctggtggtggtgatcctgtgttatttcaacatctgttttggttttttggtcatccagaagtttacataattatttttcctgcatttggtatcatcagtcagattgtgtcaactttttctcataggccagtatttggttatatgggaatggtttatgccatgataggaatagcaacgtttggcttcatggtttgggctcaccatatgtttactgttgggcttagcgaggatgctgctatatttttttcgctctgctatctttgctgcgcgaaaggaaaatctaccaaaagataaaatagaaacagcaataaaaaatgcagctggtaacgttgctggagaaagttatgaagaaatacaatatgaaggctgcggaccttctggtgctgcacttattgtccatgctctgacaaataatcgcaaccgaactgcttctgagatacgttatatcttttctcgcaaaggcggtaatttgggagaaacaggatgtgtgagttaccttttcgatcatgtaggcttaattgtctataaagcagagggtataaattttgaagatttatttaactatggaattgaattagaagtattgaatgttgaggaaaataacaaagaagaattatatgttataacttgtgaagtaaaagactttggtaaagtacgtgacgctttcggtggtactggaacaggtgctgcaccggtaattgcaaaagcagcaagagaagcaagagcggtagttaaagataaaggagcaaaagaaaaaaagatactgactgttggagttgtaactaagccgttcggttttgaaggtgtgcgacgtatgcgcattgcagagcttggacttgaagagttgcaaaaatacgtagatacacttattgtcattcccaatcaaaatttatttagaattgctaacgagaaaactacatttgctgacgcatttcaactcgccgataatgttctgcatattggcataagaggagtaactgatttgatgatcatgccaggactgattaatcttgattttgctgatatagaaacagtaatgagtgagatgggtaaagcaatgattggtactggagaggcagaaggagaagatagggcaattagtgctggaatgctaccacttattttgaagcttaatagtgctaactccttgcactcgaaaaacttaacttctgatcaagcaataactgcttctgtaaaagatgcgctgcgtttgggttgcgtagctgttgggtttactatatatcctggttctgctaagtgcttcgatatgatggaagaagctcgcgaaattatagctgaggctaagtcttgcggccttgccgtagtgctatggtcttatccacgcggtgaaggaatttccaaagaaggtgaaacagcagttgatgttattgcctatgctgcgcatatagcggctttgctcggtgccaacataataaaagtaaaacttccaaccaatcatctggaaagagaaaaaataga------aaatattgaatcattatctaaaagaattgaatatgttaaaagatct
gaagctgcagaattcatgaaaaaattgaggcagattttgcgttacatcggttcatgtgatggtgatatggaaaaggggtcacttcgctgtgatgcaaatgtttctgttcgcccaaagggtagtagcacatttggcactcgttgtgaaataaaaaacttaaattcaatacgttatattgtacaagctatagattatgaagcacaaaggcagatcaaaattttggaaagcggaggagaaataagtcaagataccttattgtttgatgtcactttaggaaaaacaaaagtgatgagaagcaaagaagattcaagtgactatagatatttccctgaacctgatttgctacctgttgaaataagccaagacaaacactatttgtttggtctattttactcacgtcatttatgttaattgttgccttaccggtacttgctggtgctataactatgctgctcactgatcgtaatataggtacctccttttttgatcctgctggtggtggtgatcctgtgttatttcaacatctgttttggttttttggtcatccagaagtttacataattatttttcctgcatttggtatcatcagtcagattgtgtcaactttttctcataggccagtatttggttatatgggaatggtttatgccatgataggaatagcaacgtttggcttcatggtttgggctcaccatatgtttactgttgggcttagcgaggatgctgctatatttttttcgctctgctatctttgctgcgcgaaaggaaaatctaccaaaagataaaatagaaacagcaataaaaaatgcagctggtaacgttgctggagaaagttatgaagaaatacaatatgaaggctgcggaccttctggtgctgcacttattgtccatgctctgacaaataatcgcaaccgaactgcttctgagatacgttatatcttttctcgcaaaggcggtaatttgggagaaacaggatgtgtgagttaccttttcgatcatgtaggcttaattgtctataaagcagagggtataaattttgaagatttatttaactatggaattgaattagaagtattgaatgttgaggaaaataacaaagaagaattatatgttataacttgtgaagtaaaagactttggtaaagtacgtgacgctttcggtggtactggaacaggtgctgcaccggtaattgcaaaagcagcaagagaagcaagagcggtagttaaagataaaggagcaaaagaaaaaaagatactgactgttggagttgtaactaagccgttcggttttgaaggtgtgcgacgtatgcgcattgcagagcttggacttgaagagttgcaaaaatacgtagatacacttattgtcattcccaatcaaaatttatttagaattgctaacgagaaaactacatttgctgacgcatttcaactcgccgataatgttctgcatattggcataagaggagtaactgatttgatgatcatgccaggactgattaatcttgattttgctgatatagaaacagtaatgagtgagatgggtaaagcaatgattggtactggagaggcagaaggagaagatagggcaattagtgctggaatgctaccacttattttgaagcttaatagtgctaactccttgcactcgaaaaacttaacttctgatcaagcaataactgcttctgtaaaagatgcgctgcgtttgggttgcgtagctgttgggtttactatatatcctggttctgctaagtgcttcgatatgatggaagaagctcgcgaaattatagctgaggctaagtcttgcggccttgccgtagtgctatggtcttatccacgcggtgaaggaatttccaaagaaggtgaaacagcagttgatgttattgcctatgctgcgcatatagcggctttgctcggtgccaacataataaaagtaaaacttccaaccaatcatctggaaagagaaaaaataga------aaatattgaatcattatctaaaagaattgaatatgttaaaagatct
gaagctgcagaattcatgaaaaaattgaggcagattttgcgttacatcggttcatgtgatggtgatatggaaaaggggtcacttcgctgtgatgcaaatgtttctgttcgcccaaagggtagtagcacatttggcactcgttgtgaaataaaaaacttaaattcaatacgttatattgtacaagctatagattatgaagcacaaaggcagatcaaaattttggaaagcggaggagaaataagtcaagataccttattgtttgatgtcactttaggaaaaacaaaagtgatgagaagcaaagaagattcaagtgactatagatatttccctgaacctgatttgctacctgttgaaataagccaagacaaacactatttgtttggtctattttactcacgtcatttatgttaattgttgccttaccggtacttgctggtgctataactatgctgctcactgatcgtaatataggtacctccttttttgatcctgctggtggtggtgatcctgtgttatttcaacatctgttttggttttttggtcatccagaagtttacataattatttttcctgcatttggtatcatcagtcagattgtgtcaactttttctcataggccagtatttggttatatgggaatggtttatgccatgataggaatagcaacgtttggcttcatggtttgggctcaccatatgtttactgttgggcttagcgaggatgctgctatatttttttcgctctgctatctttgctgcgcgaaaggaaaatctaccaaaagataaaatagaaacagcaataaaaaatgcagctggtaacgttgctggagaaagttatgaagaaatacaatatgaaggctgcggaccttctggtgctgcacttattgtccatgctctgacaaataatcgcaaccgaactgcttctgagatacgttatatcttttctcgcaaaggcggtaatttgggagaaacaggatgtgtgagttaccttttcgatcatgtaggcttaattgtctataaagcagagggtataaattttgaagatttatttaactatggaattgaattagaagtattgaatgttgaggaaaataacaaagaagaattatatgttataacttgtgaagtaaaagactttggtaaagtacgtgacgctttcggtggtactggaacaggtgctgcaccggtaattgcaaaagcagcaagagaagcaagagcggtagttaaagataaaggagcaaaagaaaaaaagatactgactgttggagttgtaactaagccgttcggttttgaaggtgtgcgacgtatgcgcattgcagagcttggacttgaagagttgcaaaaatacgtagatacacttattgtcattcccaatcaaaatttatttagaattgctaacgagaaaactacatttgctgacgcatttcaactcgccgataatgttctgcatattggcataagaggagtaactgatttgatgatcatgccaggactgattaatcttgattttgctgatatagaaacagtaatgagtgagatgggtaaagcaatgattggtactggagaggcagaaggagaagatagggcaattagtgctggaatgctaccacttattttgaagcttaatagtgctaactccttgcactcgaaaaacttaacttctgatcaagcaataactgcttctgtaaaagatgcgctgcgtttgggttgcgtagctgttgggtttactatatatcctggttctgctaagtgcttcgatatgatggaagaagctcgcgaaattatagctgaggctaagtcttgcggccttgccgtagtgctatggtcttatccacgcggtgaaggaatttccaaagaaggtgaaacagcagttgatgttattgcctatgctgcgcatatagcggctttgctcggtgccaacataataaaagtaaaacttccaaccaatcatctggaaagagaaaaaataga------aaatattgaatcattatctaaaagaattgaatatgttaaaagatct
gaagctgcagaattcatgaaaaaattgaggcagattttgcgttacatcggttcatgtgatggtgatatggaaaaggggtcacttcgctgtgatgcaaatgtttctgttcgcccaaagggtagtagcacatttggcactcgttgtgaaataaaaaacttaaattcaatacgttatattgtacaagctatagattatgaagcacaaaggcagatcaaaattttggaaagcggaggagaaataagtcaagataccttattgtttgatgtcactttaggaaaaacaaaagtgatgagaagcaaagaagattcaagtgactatagatatttccctgaacctgatttgctacctgttgaaataagccaagacaaacactatttgtttggtctattttactcacgtcatttatgttaattgttgccttaccggtacttgctggtgctataactatgctgctcactgatcgtaatataggtacctccttttttgatcctgctggtggtggtgatcctgtgttatttcaacatctgttttggttttttggtcatccagaagtttacataattatttttcctgcatttggtatcatcagtcagattgtgtcaactttttctcataggccagtatttggttatatgggaatggtttatgccatgataggaatagcaacgtttggcttcatggtttgggctcaccatatgtttactgttgggcttagcgaggatgctgctatatttttttcgctctgctatctttgctgcgcgaaaggaaaatctaccaaaagataaaatagaaacagcaataaaaaatgcagctggtaacgttgctggagaaagttatgaagaaatacaatatgaaggctgcggaccttctggtgctgcacttattgtccatgctctgacaaataatcgcaaccgaactgcttctgagatacgttatatcttttctcgcaaaggcggtaatttgggagaaacaggatgtgtgagttaccttttcgatcatgtaggcttaattgtctataaagcagagggtataaattttgaagatttatttaactatggaattgaattagaagtattgaatgttgaggaaaataacaaagaagaattatatgttataacttgtgaagtaaaagactttggtaaagtacgtgacgctttcggtggtactggaacaggtgctgcaccggtaattgcaaaagcagcaagagaagcaagagcggtagttaaagataaaggagcaaaagaaaaaaagatactgactgttggagttgtaactaagccgttcggttttgaaggtgtgcgacgtatgcgcattgcagagcttggacttgaagagttgcaaaaatacgtagatacacttattgtcattcccaatcaaaatttatttagaattgctaacgagaaaactacatttgctgacgcatttcaactcgccgataatgttctgcatattggcataagaggagtaactgatttgatgatcatgccaggactgattaatcttgattttgctgatatagaaacagtaatgagtgagatgggtaaagcaatgattggtactggagaggcagaaggagaagatagggcaattagtgctggaatgctaccacttattttgaagcttaatagtgctaactccttgcactcgaaaaacttaacttctgatcaagcaataactgcttctgtaaaagatgcgctgcgtttgggttgcgtagctgttgggtttactatatatcctggttctgctaagtgcttcgatatgatggaagaagctcgcgaaattatagctgaggctaagtcttgcggccttgccgtagtgctatggtcttatccacgcggtgaaggaatttccaaagaaggtgaaacagcagttgatgttattgcctatgctgcgcatatagcggctttgctcggtgccaacataataaaagtaaaacttccaaccaatcatctggaaagagaaaaaataga------aaatattgaatcattatctaaaagaattgaatatgttaaaagatct
gaagctgcagaattcatgaaaaaattgaggcagattttgcgttacatcggttcatgtgatggtgatatggaaaaggggtcacttcgctgtgatgcaaatgtttctgttcgcccaaagggtagtagcacatttggcactcgttgtgaaataaaaaacttaaattcaatacgttatattgtacaagctatagattatgaagcacaaaggcagatcaaaattttggaaagcggaggagaaataagtcaagataccttattgtttgatgtcactttaggaaaaacaaaagtgatgagaagcaaagaagattcaagtgactatagatatttccctgaacctgatttgctacctgttgaaataagccaagacaaacactatttgtttggtctattttactcacgtcatttatgttaattgttgccttaccggtacttgctggtgctataactatgctgctcactgatcgtaatataggtacctccttttttgatcctgctggtggtggtgatcctgtgttatttcaacatctgttttggttttttggtcatccagaagtttacataattatttttcctgcatttggtatcatcagtcagattgtgtcaactttttctcataggccagtatttggttatatgggaatggtttatgccatgataggaatagcaacgtttggcttcatggtttgggctcaccatatgtttactgttgggcttagcgaggatgctgctatatttttttcgctctgctatctttgctgcgcgaaaggaaaatctaccaaaagataaaatagaaacagcaataaaaaatgcagctggtaacgttgctggagaaagttatgaagaaatacaatatgaaggctgcggaccttctggtgctgcacttattgtccatgctctgacaaataatcgcaaccgaactgcttctgagatacgttatatcttttctcgcaaaggcggtaatttgggagaaacaggatgtgtgagttaccttttcgatcatgtaggcttaattgtctataaagcagagggtataaattttgaagatttatttaactatggaattgaattagaagtattgaatgttgaggaaaataacaaagaagaattatatgttataacttgtgaagtaaaagactttggtaaagtacgtgacgctttcggtggtactggaacaggtgctgcaccggtaattgcaaaagcagcaagagaagcaagagcggtagttaaagataaaggagcaaaagaaaaaaagatactgactgttggagttgtaactaagccgttcggttttgaaggtgtgcgacgtatgcgcattgcagagcttggacttgaagagttgcaaaaatacgtagatacacttattgtcattcccaatcaaaatttatttagaattgctaacgagaaaactacatttgctgacgcatttcaactcgccgataatgttctgcatattggcataagaggagtaactgatttgatgatcatgccaggactgattaatcttgattttgctgatatagaaacagtaatgagtgagatgggtaaagcaatgattggtactggagaggcagaaggagaagatagggcaattagtgctggaatgctaccacttattttgaagcttaatagtgctaactccttgcactcgaaaaacttaacttctgatcaagcaataactgcttctgtaaaagatgcgctgcgtttgggttgcgtagctgttgggtttactatatatcctggttctgctaagtgcttcgatatgatggaagaagctcgcgaaattatagctgaggctaagtcttgcggccttgccgtagtgctatggtcttatccacgcggtgaaggaatttccaaagaaggtgaaacagcagttgatgttattgcctatgctgcgcatatagcggctttgctcggtgccaacataataaaagtaaaacttccaaccaatcatctggaaagagaaaaaataga------aaatattgaatcattatctaaaagaattgaatatgttaaaagatct
gaagctgcagaatttatgaaaaaattgaggcagattttacgttacattggctcatgtgatggtgatatggagaagggatcacttcgttgtgatgcaaatgtttctgtgcgcccaaaaggcagcagcacatttggcactcgttgtgaaataaaaaatctaaactcaatacgttatattacgcaggctatagattatgaaatacaaaggcagattgaaattttggaaagtgggggagaaataagtcaagataccttattgtttgatgtcgctttgggaaaaacaaaagtgatgcgaaataaagaagatgcaagcgattacagatattttcctgaacctgatttgttgcctgttgaaataagccaggacaaacactatttgtttggtctgttttattaacgtcattcatgttaattgttgctttacctgtgcttgctggtgctataactatgctgctcactgatcgcaacattggtacttccttttttgatcctgccggaggtggtgaccctgtattgtttcaacatctgttttggttttttggtcatccggaagtttacataattatttttcctgcgtttggtatcataagccaagtcgtgtcaactttttctcataggccgatatttggttatatgggaatggtttatgcaatgataggcatagcagtgtttggctttatggtttgggctcaccatatgtttactgttgggcttagtgaagatgctgccatatttttttcgttctgctatatttgctgcacgtaaggaaaatttgccaaaagataaaatagaaacagcaataaaaaacgcaactggcagtgttgcaggagaaaattatgaagaaatacaatatgagggctatggaccttctggcactgcacttattgttcatgctctaacgaataaccgcaaccgaactgcttctgaggtacgttatatattctctcgcaagggtggaaatttgggagaaacaggaagtgttagttaccttttcgatcatgtaggcttaatcgtctataaagcagagggtgtaaattttgaagatttgtttgattacggaatcgaattagaagtgttgaatgttgaggaaaataacaaagaagaattgtacgttataacctgtgaagtaaaagattttggtaaagtgcgtgatgcttttggtggcactggaacaggtgcagcaccagtaattgcgaaagcagcaagagaagcaagagctgcagttaaggataaaacgttaaaagaaaaaaagatactgactgttggagttgtaaccaagccatttagctttgaaggtgtgcgtcgtatgcgcattgcagaacttggacttgaggaattacaaaaatacgtggacactctcattgttatcccaaaccaaaacttgtttagaattgccaatgagaaaactacattctctgatgcatttaaacttgctgataatgtcctgcatattggtatcagaggagtgactgatttaatggttatgccggggctcattaatcttgattttgctgatatagaaacagtaatgagcgaaatgggcaaagcaatgattggtactggagaagcggagggagaagatagagcaattagtgctggaatgcttccacttattttaaaacttaatagctccaattctttgcattcaaaaagtctaacttctgatcaggcaataaccgcctctgtgaaagatgcgctgcgtttgggctgtacagccgttggatttaccatatatcctggttctgctaagtgttttgatatgatagaagaggctcgtgaaatcatagctgaggctaagtcctatgggcttgcagtggtgctatggtcttacccacgaggtgagggaatttccaaagaaggtgaaacagcagttgatgttattgcttatgctgcgcacatagcagctttgcttggtgctaacataataaaagtaaaactccctactaaccaattggaaaaagaaaaaatagaagtgggaaatattgagtcgttatccaaaagaattgaatatgtcaagaaatct
gaagctgcagaattcatgaaaaaattgaggcagattttgcgttacatcggttcatgtgatggtgatatggaaaaggggtcacttcgctgtgatgcaaatgtttctgttcgcccaaagggtagtagcacatttggcactcgttgtgaaataaaaaacttaaattcaatacgttatattgtacaagctatagattatgaagcacaaaggcagatcaaaattttggaaagcggaggagaaataagtcaagataccttattgtttgatgtcactttaggaaaaacaaaagtgatgagaagcaaagaagattcaagtgactatagatatttccctgaacctgatttgctacctgttgaaataagccaagacaaacactatttgtttggtctattttactcacgtcatttatgttaattgttgccttaccggtacttgctggtgctataactatgctgctcactgatcgtaatataggtacctccttttttgatcctgctggtggtggtgatcctgtgttatttcaacatctgttttggttttttggtcatccagaagtttacataattatttttcctgcatttggtatcatcagtcagattgtgtcaactttttctcataggccagtatttggttatatgggaatggtttatgccatgataggaatagcaacgtttggcttcatggtttgggctcaccatatgtttactgttgggcttagcgaggatgctgctatatttttttcgctctgctatctttgctgcgcgaaaggaaaatctaccaaaagataaaatagaaacagcaataaaaaatgcagctggtaacgttgctggagaaagttatgaagaaatacaatatgaaggctgcggaccttctggtgctgcacttattgtccatgctctgacaaataatcgcaaccgaactgcttctgagatacgttatatcttttctcgcaaaggcggtaatttgggagaaacaggatgtgtgagttaccttttcgatcatgtaggcttaattgtctataaagcagagggtataaattttgaagatttatttaactatggaattgaattagaagtattgaatgttgaggaaaataacaaagaagaattatatgttataacttgtgaagtaaaagactttggtaaagtacgtgacgctttcggtggtactggaacaggtgctgcaccggtaattgcaaaagcagcaagagaagcaagagcggtagttaaagataaaggagcaaaagaaaaaaagatactgactgttggagttgtaactaagccgttcggttttgaaggtgtgcgacgtatgcgcattgcagagcttggacttgaagagttgcaaaaatacgtagatacacttattgtcattcccaatcaaaatttatttagaattgctaacgagaaaactacatttgctgacgcatttcaactcgccgataatgttctgcatattggcataagaggagtaactgatttgatgatcatgccaggactgattaatcttgattttgctgatatagaaacagtaatgagtgagatgggtaaagcaatgattggtactggagaggcagaaggagaagatagggcaattagtgctggaatgctaccacttattttgaagcttaatagtgctaactccttgcactcgaaaaacttaacttctgatcaagcaataactgcttctgtaaaagatgcgctgcgtttgggttgcgtagctgttgggtttactatatatcctggttctgctaagtgcttcgatatgatggaagaagctcgcgaaattatagctgaggctaagtcttgcggccttgccgtagtgctatggtcttatccacgcggtgaaggaatttccaaagaaggtgaaacagcagttgatgttattgcctatgctgcgcatatagcggctttgctcggtgccaacataataaaagtaaaacttccaaccaatcatctggaaagagaaaaaataga------aaatattgaatcattatctaaaagaattgaatatgttaaaagatct
gaagctgcagaatttatgaaaaaattgaggcagattttacgttacattggctcatgtgatggtgatatggagaagggatcacttcgttgtgatgcaaatgtttctgtgcgcccaaaaggcagcagcacatttggcactcgttgtgaaataaaaaatctaaactcaatacgttatattacgcaggctatagattatgaaatacaaaggcagattgaaattttggaaagtgggggagaaataagtcaagataccttattgtttgatgtcgctttgggaaaaacaaaagtgatgcgcaataaagaagatgcaagcgattacagatattttcctgaacctgatttgttgcctgttgaaataagccaggacaaacactatttgtttggtctgttttattaacgtcattcatgttaattgttgctttacckgtgcttgctggtgctataactatgctgctcactgatcgcaacattggtacttccttttttgatcctgccggaggtggtgaccctgtattgtttcaacatctgttttggttttttggtcatccggaagtttacataattatttttcctgcgtttggtatcataagccaartcgtgtcaactttttctcataggccgatatttggttatatgggaatggtttatgcaatgataggcatagcagtgtttggctttatggtttgggctcaccatatgtttactgttgggcttagtgaagatgctgccatatttttttcgttctgctatatttgctgcacgtaaggaaaatttgccaaaagataaaatagaaacagcaataaaaaacgcaactggcagtgttgcaggagaaaattatgaggaaatacaatatgagggctatggaccttctggcactgcacttattgttcatgctctaacgaataaccgcaaccgaactgcttctgaggtacgttatatattctctcgcaagggtggaaatttgggagaaacaggaagtgttagttaccttttcgatcatgtaggcttaatcgtctataaagcagagggtgtaaattttgaagatttgtttgattacggaatcgaattagaagtattgaatgttgaggaaaataacaaagaagaattgtacgttataacctgtgaagtaaaagattttggtaaagtgcgtgatgcttttggtggcactggaacaggtgcagcrccagtaattgcaaaagcagcaagagaagcaagagctgcagttaaggataaaacgttaaaagaaaaaaagatactgactgttggagttgtaaccaagccatttagctttgaaggtgtgcgtcgtatgcgcattgcagaacttggacttgaggaattacaaaaatacgtggacactctcattgttatcccaaaccaaaacttgtttagaattgccaatgagaaaactacattctctgatgcatttaaacttgctgataatgtcctgcatattggtatcagaggagtgactgatttaatggttatgccggggctcattaatcttgattttgctgatatagaaacagtratgagcgaaatgggcaaagcaatgattggtactggagaagcggagggagaagatagagcaattagtgctggaatgcttccacttattttaaaacttaatagctccaattctttgcattcaaaaagtctaacttctgatcaggcaataaccgcctctgtgaaagatgcgctgcgtttgggctgtacagccgttggatttaccatatatcctggttctgctaagtgttttgatatgatagaagaggctcgtgaaatcatagctgaggctaagtcctatgggcttgcagtggtgctatggtcttacccacgaggtgagggaatttccaaagaaggtgaaacagcagttgatgttattgcttatgctgcgcacatagcagctttgcttggtgctaacataataaaagtaaaactccctactaaccaattggaaaaagaaaaaatagaagtgggaaatattgagtcgttatccaaaagaattgaatatgtcaagaaatct
gaagctgcagaatttatgaaaaaattgaggcagattttacgttacattggctcatgtgatggtgatatggagaagggatcacttcgttgtgatgcaaatgtttctgtgcgyccaaaaggcagcagcacatttggcactcgttgtgaaataaaaaatctaaactcaatacgttatattacgcaggctatagattatgaaatacaaaggcagattgaaattttggaaagtgggggagaaataagtcaagacaccttattgtttgatgtcgctttgggaaaaacaaaagtgatgcgcaataaagaagatgcaagcgattacagatattttcctgaacctgatttgttgcctgttgaaataagccaggacaaacactatttgtttggtctgttttattaacgtcattcatgytaattgttgctttacckgtgcttgctggtgctataactatgctgctcactgatcgcaacattggtacttcyttttttgatcctgccggaggtggtgaccctgtattgtttcaacatctrttttggttttttggtcatccggaagtttacataattatttttcctgcgtttggtatcataagccaartcgtgtcaactttttctcataggccgatatttggttatatgggaatggtytatgcaatgataggcatagcagtgtttggctttatggtttgggctcaccatatgtttactgttgggcttagtgaagatgctgccatatttttttcgttctgctatatttgctgcacgtaaggaaaatttgccaaaagataaaatagaarcagcaataaaaaacgcaactggcagtgttgcaggagaaaattatgaggaaatacaatatgagggctatggaccttctggcactgcacttattgttcatgctctaacgaataaccgcaaccgaactgcttctgaggtrcgttatatattctctcgcaagggtggaaayttgggagaaacaggaagtgttagttaccttttcgatcatgtaggcttmatmgtctataaagcagagggkgtaaattttgaagatttgtttgattacggaatcgaattagaagtattgaatgttgaggaaaataacaaagaagaattgtacgttataacctgtgaagtaaaagattttggtaaagtgcgtgatgcttttggtggcactggaacaggtgcagcgccagtaattgcgaaagcagcaagagaagcaagagctgcagttaaggataaaacgttaaaagaaaaaaagatactgactgttggagttgtaaccaagccatttagctttgaaggtgtgcgtcgtatgcgcattgcagaacttggacttgaggaattacaaaaatacgtggacactctcattgttatcccaaaccaaaacttgtttagaattgccaatgagaaaactacattctctgatgcatttaaacttgctgataatgtcctgcatattggtatcagaggagtgactgatttaatggttatgccggggctcattaatcttgattttgctgatatagaaacagtgatgagcgaaatgggcaaagcaatgattggtactggagaagcggagggagaagatagagcaattagtgctggaatgcttccacttattttaaaacttaatagctccaattctttgcattcaaaaagtctaacttctgatcaggcaataaccgcctctgtgaaagatgcgctgcgtttgggctgtacagccgttggatttaccatatatcctggttctgctaagtgttttgatatgatagaagaggctcgtgaaatcatagctgaggctaagtcctatgggcttgcagtggtgctatggtcttacccacgaggtgagggaatttccaaagaaggtgaaacagcagttgatgttattgcttatgctgcgcacatagcagctttgcttggtgctaacataataaaagtaaaactccctactaaccaattggaaaaagaaaaaatagaagtgggaaatattgagtcgttatccaaaagaattgaatatgtcaagaaatct
gaagctgcagaattcatgaaaaaattgaggcagattttgtgttacatcggttcatgtgatggtgatatggaaaaggggtcacttcgctgtgatgcaaatgtttctgttcgcccaaagggcagtagcacatttggcactcgttgtgaaataaaaaacttaaattcaatacgttatattgtacaagctatagattatgaagcacaaaggcagatcaaaattttggaaagcggaggagaaataagtcaagataccttattgtttgatgtcactttaggaaaaacaaaagtgatgagaagcaaagaagattcaagtgactatagatatttccctgagcctgatttattacctgttgaggtaagccagaagaaacactatttgtttggtctattttactcacgtcatttatgttaattgttgccttaccggtacttgctggtgctataactatgctgctcactgatcgtaatataggtacctccttttttgatcctgctggtggtggtgatcctgtgttatttcaacatctgttttggttttttggtcatccagaagtttacataattatttttcctgcatttggtatcatcagtcagattgtgtcaactttttctcataggccagtatttggttatatgggaatgatttatgctatgataggaatagcaacgtttggcttcatggtttgggctcaccatatgtttactgttgggcttagcgaggatgctgctatatttttttcgctctgctatctttgctgcgcgaaaggaaaatctaccaaaagataaaatagaaacagcaataaaaaatgcagctggtaacgttgctggagaaagttatgaagaaatacaatatgaaggctgcggaccttctggtgctgcacttattgtccatgctctgacaaataatcgcaaccgaactgcttctgagatacgttatatcttttctcgcaaaggcggtaatttgggagaaacaggatgtgtgagttaccttttcgatcatgtaggcttaattgtctataaagcagagggtataaattttgaagatttatttaattatggaattgaattagaaatattgaatgttgaggaaaataacaaagaagaattatatgttataacttgtgaagtaaaagactttggtaaagtacgtgacgctttcggtggtactggaacaggtgctgcaccggtaattgcaaaggcagccagagaagcaagagctacagttaaagataaaggactaaaagaaaaaaagatactgactgttggagttgtaactaaaccgttcggttttgaaggtgtgcgtcgtatgcgtattgcagagcttggacttgaagagttgcaaaaatacgtagatacacttattgtcattcccaatcaaaacttatttagaattgctaatgacaaaactacatttgctgatgcatttaaactcgctgataatgttctacatattggcatcagaggagtaactgatttaatggttatgccaggactgattaatcttgattttgctgatatagaaacagtaatgagtgagatgggtaaggcaatgattggtactggggaggcagaaggagaagatagggctattagtgctggaatgctaccacttattttgaagcttaatagcgctaactctttgcattcgaaaatcctaacttctgatcaagcaataactgcttctgtaaaagatgcgctgcgtttgggttgcgtagctgttgggtttactatatatcctggttctgctaagtgcttcgatatgatggaagaagctcgcgaaattatagctgaggctaagtcttgcggccttgccgtagtgctatggtcctatccacgcggtgaaggaatttccaaagaaggcgaaacagcagttgatgttattgcctatgctgcgcacatagcagctttacttggcgctaatataatcaaagtaaaacttccaattaactatttggaaagggagaaaatagaaacagaaaatattgagtcattatctaaaagaattgaatatgttaaaagatct
gaagctgcagaattcatgaaaaaattgaggcagattttgcgttacatcggttcatgtgatggtgatatggaaaaggggtcacttcgctgtgatgcaaatgtttctgttcgcccaaagggtagtagcacatttggcactcgttgtgaaataaaaaacttaaattcaatacgttatattgtacaagctatagattatgaagcacaaaggcagatcaaaattttggaaagcggaggagaaataagtcaagataccttattgtttgatgtcactttaggaaaaacaaaagtgatgagaagcaaagaagattcaagtgactatagatatttccctgaacctgatttgctacctgttgaaataagccaagacaaacactatttgtttggtctgttttactaacgtcatttatgttaattgttgccttaccggtacttgctggtgctataactatgctgctaacagatcgcaatattggtacttccttttttgatcctgctggtggcggtgatcctgtgttatttcaacacctgttttggttttttggtcatccagaagtttacataattatttttcctgcatttggcatcataagccaagtcgtatcaactttttcccataggccagtatttggctataaagggatggtttatgctatgataggtatagcagcatttggctttatggtttgggctcatcatatgtttactgttgggcttagcgaagatgctgctatatttttttcgctctgctatctttgctgcgcgaaaggaaaatctaccaaaagataaaatagaaacagcaataaaaaatgcagctggtaacgttgctggagaaagttatgaagaaatacaatatgaaggctgcggaccttctggtgctgcacttattgtccatgctctgacaaataatcgcaaccgaactgcttctgagatacgttatatcttttctcgcaaaggcggtaatttgggagaaacaggatgtgtgagttaccttttcgatcatgtaggcttaattgtctataaagcagagggtgtggattttgatgatttatttaactatggaattgaattagaagtattgaatgttgagaaaaataacaaagaagaattgtatgttataacttgtgaagtaaaagactttggtaaagtacgtgatactttcggtggtactggaacaggtgctgcaccggtaattgcaaaagcagccagagaagcaagagcggtagttaaagataaaggagcaaaagaaaaaaagatactgactgttggagttgtaactaagccgttcggttttgaaggtgtgcgacgtatgcgcattgcagagcttggacttgaagagttgcaaaaatacgtagatacacttatcgtcattcccaatcaaaatttatttagaattgctaacgagaaaactacatttgctgacgcatttcaactcgccgataatgttctgcatattggcataagaggagtaactgatttgatgatcatgccaggactgattaatcttgattttgctgatatagaaacagtaatgagtgagatgggtaaagcaatgattggtactggagaggcagaaggagaagatagggcaattagtgctggaatgcttccacttattttgaagcttaatagtgccaactccttacactcaaaaagcttaacttctgatcaagcaataactgcctctgtaaaagatgcgctgcgtttgggctgcatggctgttgggtttactatatatcctggttctgctaaatgttttgatatgatggaagaagctcgcgaaattatagctgaggctaaatcttgtggccttgctgtagtgctatggtcttatccacgtggtgaagggatttcaaaagaaggtgaaacagcagttgatgtcattgcttatgctgcgcatatagcggctttgctcggtgccaacataataaaagtaaaacttccaaccaaccatctggaaagagaaaaaataga------aaatattgaatcattattcaaaagaattgaatatattaaaaagtct
gaagctgcagaattcatgaaaaaattgaggcagattttgcgttacatcggttcatgtgatggtgatatggaaaaggggtcacttcgctgtgatgcaaatgtttctgttcgcccaaagggtagtagcacatttggcactcgttgtgaaataaaaaacttaaattcaatacgttatattgtacaagctatagattatgaagcacaaaggcagatcaaaatcttggaaagcggaggagaaataagtcaagataccttattgtttgatgtcactttaggaaaaacaaaagtgatgagaagcaaagaagattcaagtgactatagatatttccctgaacctgatttgctacctgttgaaataagccaagacaaacactatttgtttggtctgttttactaacgtcatttatgttaattgttgccttaccggtacttgctggtgctataactatgctgctaactgatcgcaatattggtacttccttttttgatcctgctggtggcggtgatcctgtgttatttcaacacctgttttggttttttggtcatccagaagtttacataattatttttcctgcatttggcattataagccaagtcgtgtcaactttttcccataggccagtatttggctataaagggatggtttatgctatgataggtatagcagcatttggctttatggtttgggctcatcatatgtttactgttgggcttagcgaggatgctgctatatttttttcgctctgctatctttgctgcgcgaaaggaaaatctaccaaaagataaaatagaaacagcaataaaaaatgcagctggtaacgttgctggagaaagttatgaagaaatacaatatgaaggctgcggaccttctggtgctgcacttattgtccatgctctgacaaataatcgcaaccgaactgcttctgagatacgttatatcttttctcgcaaaggcggtaatttgggagaaacaggatgtgtgagttaccttttcgatcatgtaggcttaattgtctataaagcagagggtgtggattttgatgatttatttaactatggaattgaattagaagtattgaatgttgagaaaaataacaaagaagaattgtatgttataacttgtgaagtaaaagactttggtaaagtacgtgatactttcggtggtactggaacaggtgctgcaccggtaattgcaaaagcagccagagaagcaagagcggtagttaaagataaaggagcaaaagaaaaaaagatactgactgttggagttgtaactaagccgttcggttttgaaggtgtgcgacgtatgcgcattgcagagcttggacttgaagagttgcaaaaatacgtagatacacttatcgtcattcccaatcaaaatttatttagaattgctaacgagaaaactacatttgctgacgcatttcaactcgccgataatgttctgcatattggcataagaggagtaactgatttgatgatcatgccaggactgattaatcttgattttgctgatatagaaacagtaatgagtgagatgggtaaagcaatgattggtactggagaggcagaaggagaagatagggcaattagtgctggaatgctaccacttattttgaagcttaatagcgctaactctttgcactcaaaaagcttaacttcagatcaagcaataactgcctctgtaaaagatgcgctgcgtttgggctgcatggctgttgggtttactatatatcctggttctgctaagtgttttgatatgatggaagaagctcgcaaaattatagctgaggctaaatcttgtggccttgttgtagtgctatggtcttatccacgtggtgaaggggtttccaaagaaggtgaaacagcagttgatgtgattgcctatgctgcgcatatagcggctttgctcggtgccaacataataaaagtaaaacttccaaccaatcatctggaaagagaaaaaataga------aaatattgaatcattatctaaaagaattgaatatattaaaaagtct
gaagctgcagaattcatgaaaaaattgaggcagattttacgttatattggctcatgtgatggcgatatggaaaaggggtcacttcgttgtgatgcgaatgtttctgtgcgcccaaaaggcagcagtacattcggcactcgttgtgaaataaaaaacctaaattcaatacgttacattacgcaggctatagattatgaaatacaaaggcagattgagattttggaaagtgggggagaaataagtcaagataccttattgtttgatgtcgctttgggaaaaacaaaagtgatgcgaaataaagaagatgcaagcgattacagatattttcccgaacctgatttattgcctgttgaagtaagccaggacaaacactatttgtttggtctgttttattaacgtcattcatgttaattgtcgctttaccggtgctcgctggtgctataactatgctgcttactgatcgcaatattggtacttccttttttgatcctgccggaggtggtgaccctgtattgtttcaacatctattttggttttttggtcatccggaagtttacgtaattatttttcctgcgtttggtatcataagccaaatcgtatcaactttttctcataggccgatatttggttatatgggaatggtttacgcaatgataggcatagcagtatttggctttatggtttgggctcatcatatgtttactgttgggcttagtgaagatgctgccatatttttttcgttctgctatatttgctgcacgtaaggaaaatttgccaaaagataaaatagaaacagcgataaaaaacgcaactggtagtgttgcaggggaaaattatgaggaaatgcaatatgagggctatggaccttctggcactgcacttattgttcatgctctaacaaataaccgcaaccgaactgcttctgaggtgcgttatatattctctcgcaagggtggaaatttgggagaaacaggaagtgttagctatcttttcgatcatgtaggcttaatcatctataaagcagagggcgcaaactttgaagatttgtttgattacggaatcgaattagaagtattgaatgttgaggaaaataacaaagaagaattgtatgttataacctgtgaagtaaaagattttggtaaagtgcgtgatgcttttggtggcactggaacaggtgcagcaccagtaattgcgaaagcagcaagagaagcaagagctgcagttaaggataaaacgttaaaagaaaaaaagatactgactgttggagttgtaaccaagccatttagctttgaaggtgtgcgtcgtatgcgcattgcagaacttggacttgaagaattacaaaaatacgtggacactctcattgttatcccaaaccaaaatttgtttagaattgccaatgagaaaactacattctctgatgcatttaaacttgctgataatgtcctgcatattggtatcagaggagtgactgatttaatggttatgccggggctcattaatcttgattttgctgatatagaaacagtgatgagcgaaatgggcaaagcaatgattggtactggagaagcggagggagaagatagagcaattagtgctggaatgcttccgctcattttaaaacttaatagctccaattctttgcattcaaaaagtctcacttctgatcaagcaataactgcctctgtgaaagatgcgctgcgtttgggctgcacagccgttggatttactatatatcctggttctgctaagtgttttgatatgatagaagaggctcgtgaaatcatagctgaggctaagtcctgtgggcttgcagtagtgctatggtcttacccacgaggtgaggggatttccaaagaaggtgaaacagcagttgatgttattgcttatgctgcgcacatggcagctttgcttggtgccaatataataaaagtaaaactccctactaaccaattggaaaaagaaaaaatagaagtgggaaatattgaatcgttatccaaacgaattggatatgtcaagaaatct
gaagctgcagaattcatgaaaaaattgaggcagattttgggttacatcggttcatgtgatggtgatatggaaaaggggtcacttcgctgtgatgcaaatgtttctgttcgcccaaagggtagtagcacatttggcactcgttgtgaaataaaaaacttaaattcaatacgttatattgtacaagctatagattatgaagcacaaaggcagatcaaaattttggaaagcggaggagaaataagtcaagataccttattgtttgatgtcactttaggaaaaacaaaagtgatgagaagcaaagaagattcaagtgactatagatatttccctgaacctgatttgctacctgttgaaataagccaagacaaacactatttgtttggtctgttttactaacgtcatttatgttaattgttgccttaccggtacttgctggtgctataactatgctgctaacagatcgcaatattggtacttccttttttgatcctgctggtggcggtgatcctgtgttatttcaacacctgttttggttttttggtcatccagaagtttacataattatttttcctgcatttggcattataagccaagtcgtgtcaactttttcccataggccagtttttggttataagggaatgatttatgccatgataggtatagcagcatttggttttatggtttgggctcaccatatgtttactgttggacttagcgaagatgctgctgtatttttctcgctctgctatctttgctgcgcgaaaggaaaatctaccaaaagataaaatagaaacagcaataaaaaatgcaactggtaatgttgctggagaaaattatgaagaaatacaatatgaaggctgcggaccttctggtgctgcacttattgtccatgctctgacaaataatcgcaaccgaactgcttctgagatacgttatatcttttctcgcaaaggcggtaatttgggagaaacaggatgtgtgagttaccttttcgatcatgtaggcttaattgtctataaagcagagagtataaattttgaagatttatttaactatggaattgaattagaagtattgaatgttgaggaaaataacaaagaagaattatatgttataacttgtgaagtaaaagactttagtaaagtacgtgacgctttcggtggtactggaacaggtgctgcaccggtaattgcaaaggcagccagagaagcaagagcggtagttaaagataaaggagcaaaagaaaaaaagatactgactgttggagttgtaactaagccgttcggttttgaaggtgtgcgacgtatgcgcattgcagagcttggacttgaagagttgcaaaaatacgtagatacacttattgtcattcccaatcaaaatttatttagaattgctaacgagaaaactacatttgctgacgcatttcaactcgccgataatgttctacatattggcataagaggagtaactgatttgatgatcatgccaggactgattaatcttgattttgctgatatagaaacagtaatgagtgagatgggtaaagcaatgattggtactggagaggcagaaggagaagatagggcaattagtgctggaatgcttccacttattttgaagcttaatagtgccaactccttacactcaaaaagcttaacttctgatcaagcaataactgcttctgtaaaagatgcactgcgtttaggctgtacggctgttgggtttactatatatcctggttctgctaaatgttttgatatgatggaagaagctcgcgaaattatagctgaggctaagtccttcggacttgctgtggtgctatggtcttatccacgtggtgaagggatttccaaagaaggtgaaacagcagttgatgtaattgcttatgctgcgcatatagcggctttgcttggtgccaacataataaaagtaaaacttccaaccaaccatctggaaagagaaaaaataga------aaatattgaatcattatctaaaagaattgaatatattaaaaagtct
gaagctgcagaattcatgaaaaaattgaggcagattttgcgttacatcggttcatgtgatggtgatatggaaaaggggtcacttcgctgtgatgcaaatgtttctgttcgcccaaagggtagtagcacatttggcactcgttgtgaaataaaaaacttaaattcaatacgttatattgtacaagctatagattatgaagcacaaaggcagatcaaaattttggaaagcggaggagaaataagtcaagataccttattgtttgatgtcactttaggaaaaacaaaagtgatgagaagcaaagaagattcaagtgactatagatatttccctgaacctgatttgctacctgttgaaataagccaagacaaacactatttgtttggtctattttactcacgtcatttatgttaattgttgccttaccggtacttgctggtgctataactatgctgctcactgatcgtaatataggtacctccttttttgatcctgctggtggtggtgatcctgtgttatttcaacatctgttttggttttttggtcatccagaagtttacataattatttttcctgcatttggtatcatcagtcagattgtgtcaactttttctcataggccagtatttggttatatgggaatggtttatgctatgataggaatagcaacgtttggctttatggtttgggctcaccatatgtttactgttgggcttagcgaggatgctgctatatttttttcgctctgctatctttgctgcgcgaaaggaaaatctaccaaaagataaaatagaaacagcaataaaaaatgcagctggtaacgttgctggagaaagttatgaagaaatacaatatgaaggctgcggaccttctggtgctgcacttattgtccatgctctgacaaataatcgcaaccgaactgcttctgagatacgttatatcttttctcgcaaaggcggtaatttgggagaaacaggatgtgtgagttaccttttcgatcatgtaggcttaattgtctataaagcagagggtataaattttgaagatttatttaactatggaattgaattagaagtattgaatgttgaggaaaataacaaagaagaattatatgttataacttgtgaagtaaaagactttggtaaagtacgtgacgctttcggtggtactggaacaggtgctgcaccggtaattgcaaaagcagccagagaagcaagagcggtagttaaagataaaggagcaaaagaaaaaaagatactgactgttggagttgtaactaagccgttcggttttgaaggtgtgcgacgtatgcgcattgcagagcttggacttgaagagttgcaaaaatatgtagacacactcattgtcattcccaatcaaaatttatttagaattgctaacgagaaaactacatttgctgacgcatttcaactcgccgataatgttctgcatattggcataagaggagtaactgatttgatgatcatgccaggactgattaatcttgattttgctgatatagaaacagtaatgagtgagatgggtaaagcaatgattggtactggagaggcagaaggagaagatagggcaattagtgctggaatgctaccacttattttgaagcttaatagcgctaactctttgcactcaaaaagcttaacttcagatcaagcaataacttcctctgtaaaagatgctctacgtttgggctgcgtggctgttgggtttactatatatcctggttctgctaagtgttttgatatgatggaagaagctcgcaaaattatagctgaggctaaatcttgtggccttgctgtagtgctatggtcttatccacgtggtgaagggatttccaaagaaggtgaaacagcagttgatgtcattgcttatgctgcgcatatagcggctttgctcggtgccaacataataaaagtaaaacttccaaccaaccatatggaaagagaaaaaataga------aaatattgaatcattattcaaaagaattgaatatattaaaaagtct
gaagctgcagaatttatgaaaaaattgaggcagattttacgttacattggctcatgtgatggcgatatggagaagggatcacttcgttgtgatgcaaatgtttctgtgcgcccaaaaggcagcaacacatttggcactcgttgtgaaataaaaaatctaaactcaatacgttatattacgcaggctatagattatgaaatacaaaggcagattgaaattttggaaaatgggggagaaataagtcaagataccttattgtttgatgttgctttgggaaaaacaaaagtgatgcgaaataaagaagatgcaagcgattatagatattttcctgaacctgatttgttgcctgttgaaataagccaggacaaacactatttgtttggtctgttttattaacgtcattcatgttaattgtcgctttaccggtgcttgctggtgctataactatgctgcttactgatcgtaatattggcacttccttttttgatcctgctgggggtggcgaccctgtattgtttcaacatctattttggttttttggtcatccggaagtttacataattatttttcctgcgtttggtatcataagccaaatcgtgtcaactttttctcataggccgatatttggttatatgggaatggtttacgcaatggtaggtatagcagtgtttggctttatggtttgggctcaccatatgtttactgttgggcttagtgaagatgctgccatatttttttcgttctgctatatttgctgcacgtaaggaaaatttgccaaaagataaaatagaaacagcaataaaaaacgcaactggcagtgttgcaggagaaaattatgaggaaatacaatatgagggctatggaccttctggcactgcacttattgttcatgctctaacgaataaccgcaaccgaactgcttctgaggtgcgttatatattctctcgcaagggtggaaatttgggagaaacaggaagtgttagttaccttttcgatcatgtaggcttaatcgtctataaagcagagggggtaaattttgaagacttgtttgattacggaatcgaattagaagtattgaatgttgaggaaaataacaaagaagaattgtacgttataacctgtgaagtaaaagattttggtaaagtgcgtgatgcttttggtggcactggaacaggtgcagcaccagtaattgcaaaagcagcaagagaagcaagagctgcagttaaggataaaacgttaaaagaaaaaaagatactgactgttggagttgtaaccaagccatttagctttgaaggtgtgcgtcgtatgcgcattgcagaacttggacttgaggaattacaaaaatacgtagacactctcattgttatcccaaaccaaaacttgtttagaattgccaatgagaaaactacattctctgatgcatttaaacttgctgataatgtcctgcatattggtatcagaggagtgactgacttaatggttatgccagggctcattaatcttgattttgctgatatagaaacagtaatgagcgaaatgggcaaagcaatgattggtactggagaagcggagggagaagatagagcaattagtgctggaatgcttccacttattttaaaacttaatagctccaattctttgcattcaaaaagtctaacttctgatcaggcaataaccgcctctgtgaaagatgcgctgcgtttgggttgcacagccgttggatttactatatatcctggttctgctaaatgttttgatatgatagaagaggctcgtgaaatcatagctgaggctaagtcctgtgggcttgcagtggtgctatggtcttacccacgaggtgagggaatttccaaagaaggtgaaacagcagttgatgttattgcttatgctgcgcatatagcagctttgcttggtgccaacataataaaagtaaaactccctactaaccaattggaaaaagaaaaaatagaagtgggaaatattgagtcgttatccaaaagaattgaatatatcaggaaatct
gaagctgcagaattcatgaaaaaattgaggcagattttgcgttacatcggttcatgtgatggtgatatggaaaaggggtcacttcgctgtgatgcaaatgtttctgttcgcccaaagggtagtagcacatttggcactcgttgtgaaataaaaaacttaaattcaatacgttatattgtacaagctatagattatgaagcacaaaggcagatcaaaattttggaaagcggaggagaaataagtcaagataccttattgtttgatgtcactttaggaaaaacaaaagtgatgagaagcaaagaagattcaagtgactatagatatttccctgaacctgatttgctacctgttgaaataagccaagacaaacactatttgtttggtctgttttactaacgtcatttatgttaattgttgccttaccggtacttgctggtgctataactatgctgctaactgatcgcaatattggtacttccttttttgatcctgctggtggcggtgatcctgtgttatttcaacacctgttttggttttttggtcatccagaagtttacataattatttttcctgcatttggcatcataagtcaagtcatatcaactttttcccataggccagtatttggctatatgggaatggtttatgccatgataggaatagcaacgtttggcttcatggtttgggctcaccatatgtttactgttgggcttagcgaggatgctgctatatttttttcgctctgctatctttgctgcgcgaaaggaaaatctaccaaaagataaaatagaaacagcaataaaaaatgcaactggtaacgttgctggagaaaattatgaagaaatacaatatgaaggctgcggaccttctggtactgcaattattgttcatgctctgacgaataatcgcaaccgaaccgcttctgagatacgttatatcttttctcgcaaaggcggtaatttgggagaaacaggatgtgtgagttaccttttcgatcatgtaggcttaattgtctataaagcagagggtataaattttgaagatttatttaactatggaattgaattagaagtattgaatgttgaggaaaataacaaggaagaattatatgttataacttgtggagtgaaagattttggtagagtgcgtgatgctttcggtggtactggaacaggtgctgcaccggtaattgcaaaagcagccagagaagcaagagcggtagttaaagataaaggagcaaaagaaaaaaagatactgactgttggagttgtaactaagccgttcggttttgaaggtgtgcgacgtatgcgcattgcagagcttggacttgaagagttgcaaaaatacgtagatacacttattgtcattcccaatcaaaatttatttagaattgctaacgagaaaactacatttgctgacgcatttcaactcgccgataatgttctgcatattggcataagaggagtaactgatttgatgatcatgccaggacttattaatcttgattttgctgatatagaaacagtaatgagtgagatgggtaaagcaatgattggtactggagaggcagaaggagaagatagggcaattagtgctggaatgctaccacttattttgaagcttaatagtgctaactccttgcactcgaaaaacttaacttctgatcaagcaataactgcttctgtaaaagatgccctgcgtttgggttgcgtagctgttgggtttactatatatcctggttctgctaagtgcttcgatatgatggaagaagctcgcgaaattatagctgaggctaagtcttgcggccttgccgtagtgctatggtcttatccacgcggtgaaggaatttccaaagaaggcgaaacagcagttgatgttattgcctatgctgcgcacatagcagctttacttggcgctaatataatcaaagtaaaacttccaattaactatttggaaagggagaaaatagaaacagaaaatattgagtcattatctaaaagaattgaatatgttaaaagatct
gaagctgcagaatttatgaaaaaattgaggcagattttacgttacattggctcatgtgatggcgatatggaaaagggatcacttcgttgtgatgcaaatgtttctgtgcgcccaaaaggcagcagcacatttggcactcgttgtgaaataaaaaacctaaattcaatacgttatattacgcaggctatagattatgaaatacaaaggcagattgaaattttggaaagtgggagagaaataagtcaagataccttattgtttgatgtcgctttgggaaaaacaaaagtgatgcgaaacaaagaagatgcaagcgattacagatattttcccgagcctgatttattgcctgttgaaataagccaggataaacactatttgtttggtctgttttattaacgtcattcatgttaatcgttgctttaccggtgcttgctggtgctataactatgctgctcactgatcgcaatattggtacttccttttttgaccctgctgggggtggtgaccctgtattgtttcaacatctgttttggttttttggtcatccggaagtttacataattatttttcctgcgtttggtatcataagccaagtcgtgtcaactttttctcataggccgatatttggttatatgggaatggtttatgcaatgataggcatagcagtatttggctttatggtttgggctcaccatatgtttactgttgggcttagtgaagatgctgccatattttttgcgttctgctatatttgctgcacgtaaggaaaatttgccaaaagataaaatagaaacagcaataaaaaacgcaactggtagtgttgcaggagaaaattatgaggaaatacaatatgagggctatgggccttctggcactgcatttattgttcatactctaacgaataaccgcaaccgaactgcttctgaggtgcgttatatattctctcgcaagggtggaaatttgggagaaacaggaagtgtcagttacctttttgatcatgtaggcttaatcgtctataaagcagagggcgcaaactttgaagatttgtttgattacggaatcgaattagaagtattgaatgttgaggaaaataacaaagaagaattgtatgttataacctgtgaagtaaaagattttggcaaagtgcgtgatgcttttggtggcactggaacaggtgcagcgccagtaattgcaaaagcagcaagagaagcaagagctgcagttaaggataaagcgttaaaagaaaaaaagatattgactgttggagttgtaaccaagccattttgctttgaaggtgtgcgccgtatgcgcattgcagagcttggacttgaggaattacaaaaacacgtagacactctcattgttattccaaaccaaaacttgtttagaattgccaatgagaaaactacattctctgatgcatttaaacttgctgataatgtcctgcatattggtatcagaggagtgactgatttaatggttatgccggggctcattaatcttgattttgctgatatagaaacagtgatgagcgaaatgggaaaggcaatgattggtactggagaagcagagggagaagatagagcaattagtgctggaatgcttccacttattttaaaacttaatagctccaattctttgcattcaaaaagtctcacttctgatcaagcaataactgcctctgtgaaagatgcgctgcgtttgggctgcacagccgttggatttactatatatcctggttctgctaagtgttttgatatgatagaagaggctcgtgaaatcatagctgaggctaagtcctgtggacttgcagtggtgctatggtcttacccacgaggtgagggaatttccaaagaaggtgaaacagcagttgatgttattgcttatgctgcgcacatagcagctttgcttggtgctaacataataaaagtaaaactccctactaaccaattggaaaaagaaaaaatagaagtgagaaatattgagtcgttatccaaaagaattgaatacgtcaagaaatct
gaagctgcagaattcatgaaaaaattgaggcagattttgcgttacatcggttcatgtgatggtgatatggaaaaggggtcacttcgctgtgatgcaaatgtttctgttcgcccaaagggtagtagcacatttggcactcgttgtgaaataaaaaacttaaattcaatacgttatattgtacaagctatagattatgaagcacaaaggcagatcaaaattttggaaagcggaggagaaataagtcaagataccttattgtttgatgtcactttaggaaaaacaaaagtgatgagaagcaaagaagattcaagtgactatagatatttccctgaacctgatttgctacctgttgaaataagccaagacaaacactatttgtttggtctattttactcacatcatttatgttaattgttgccttaccggtacttgctggtgctataactatgctgctcactgatcgtaatataggtacctccttttttgatcctgctggtggtggtgatcctgtgttatttcaacatctgttttggttttttggtcatccagaagtttacataattatttttcctgcatttggtatcatcagtcaaattgtgtcaactttttctcataggccagtatttggttatatgggaatggtttatgctatgataggaatagcaacgtttggctttatggtttgggctcaccatatgtttactgttgggcttagcgaggatgctgctatatttttttcgctctgctatctttgctgcgcgaaaggaaaatctaccaaaagataaaatagaaacagcaataaaaaatgcagctggtaacgttgctggagaaagttatgaagaaatacaatatgaaggctgcggaccttctggtgctgcacttattgtccatgctctgacaaataatcgcaaccgaactgcttctgagatacgttatatcttttctcgcaaaggcggtaatttgggagaaacaggatgtgtgagttaccttttcgatcatgtaggcttaattgtctataaagcagagggtataaattttgaagatttatttaactatggaattgaattagaagtattgaatgttgaggaaaataacaaagaagaattatatgttataacttgtgaagtaaaagactttggtaaagtacgtgacgctttcggtggtactggaacaggtgctgcaccggtaattgcaaaagcagccagagaagcaagagcggtagttaaagataaaggagcaaaagaaaaaaagatactgactgttggagttgtaactaagccgttcggttttgaaggtgtgcggcgtatgcgcattgcagagcttggacttgaagagttgcaaaaatacgtagatacacttattgtcattcccaatcaaaatttatttagaattgctaacgagaaaactacatttgctgacgcatttcaactcgccgataatgttctgcatattggcataagaggagtaactgatttgatgatcatgccaggactgattaatcttgattttgctgatatagaaacagtaatgagtgagatgggtaaagcaatgattggtactggagaggcagaaggagaagatagggcaattagtgctggaatgctaccacttattttgaagcttaatagcgctaactctttgcactcaaaaagcttaacttcagatcaagcaataacttcctctgtaaaagatgctctacgtttgggctgcgtggctgttgggtttactatatatcctggttctgctaagtgttttgatatgatggaagaagctcgcaaaattatagctgaggctaaatcttgtggccttgctgtagtgctatggtcttatccacgtggtgaagggatttccaaagaaggtgaaacagcagttgatgtcattgcttatgctgcgcatatagcggctttgctcggtgccaacataataaaagtaaaacttccaaccaaccatatggaaagagaaaaaataga------aaatattgaatcattattcaaaagaattgaatatattaaaaagtct
gaagctgcagaattcatgaaaaaattgaggcagattttgcgttatatcggttcatgtgatggtgatatggaaaaggggtcgcttcgctgtgatgcaaatgtttctgttcgcccaaatggtagtagtgcatttggcacccgctgtgaaataaaaaacttaaattcaatacgttatattgtacaagctatagattatgaagcacaaaggcagatcaaaattttggaaagcggaggagaaataagtcaagataccttattgtttgatgtcactttaggaaaaacaaaagtgatgagaagcaaagaagattcaagtgactatagatatttccctgaacctgatttgctacctgttgaaataagccaagacaaacactatttgtttggtctattttactcacgtcatttatgttaattgttgccttaccggtacttgctggtgctataactatgctgctcactgatcgtaatataggtacctccttttttgatcctgctggtggtggtgatcctgtgttatttcaacatctgttttggttttttggtcatccagaagtttacataattatttttcctgcatttggtatcatcagtcagattgtgtcaactttttctcataggccagtatttggttatatgggaatggtttatgccatgataggaatagcaacgtttggcttcatggtttgggctcaccatatgtttactgttgggcttagcgaggatgctgctatatttttttcgctctgctatcttttctgcgcgaaaggaaaatctaccaaaagataaaatagaaacagcaataaaaaatgcagctggtaacgttgctggagaaagttatgaagaaatacaatatgaaggctgcggaccttctggtgctgcacttattgtccatgctctgacaaataatcgcaaccgaactgcttctgagatacgttatatcttttctcgcaaaggcggtaatttgggagaaacaggatgtgtgagttaccttttcgatcatgtaggcttaattgtctataaagcagagggtataaattttgaagatttatttaactatggaattgaattagaagtattgaatgttgaggaaaataacaaggaagaattatatgttataacttgtggagtgaaagattttggtagagtgcgtgatgctttcggtggtactggaacaggtgctgcaccggtaattgcaaaggcagccagagaagcaagagcggtagttaaagataagggagcaaaagaaaaaaagatactgactgttggagttgtaactaagccgttcggttttgaaggtgtgcgacgtatgcgcattgcagagcttggacttgaagagttgcaaaaatacgtagatacacttattgtcattcccaatcaaaatttatttagaattgctaacgagaaaactacatttgctgacgcatttcaactcgccgataatgttctgcatattggcataagaggagtaactgatttgatgatcatgccaggactgattaatcttgattttgctgatatagaaacagtaatgagtgagatgggtaaagcaatgattggtactggagaggcagaaggagaagatagggcaattagtgctggaatgctaccacttattttgaagcttaatagcgctaactctttgcactcaaaaagcttaacttcagatcaagcaataactgcctctgtaaaagatgcgctgcgtttgggctgcatggctgttgggtttactatatatcctggttctgctaagtgttttgatatgatggaagaagctcgcaaaattatagctgaggctaaatcttgtggccttgttgtagtgctatggtcttatccacgtggtgaaggggtttccaaagaaggtgaaacagcagttgatgtgattgcctatgctgcgcatatagcggctttgctcggtgccaacataataaaagtaaaacttccaaccaatcatctggaaagagaaaaaataga------aaatattgaatcattatctaaaagaattgaatatattaaaaagtct
gaagctgcagaattcatgaaaaaattgaggcagattttgcgttacatcggttcatgtgatggtgatatggaaaaggggtcacttcgctgtgatgcaaatgtttctgttcgcccaaagggtagtagcacatttggcactcgttgtgaaataaaaaacttaaattcaatacgttatattgtacaagctatagattatgaagcacaaaggcagatcaaaattttggaaagcggaggagaaataagtcaagataccttattgtttgatgtcactttaggaaaaacaaaagtgatgagaagcaaagaagattcaagtgactatagatatttccctgaacctgatttgctacctgttgaaataagccaagacaaacactatttgtttggtctattttactcacgtcatttatgttaattgttgccttaccggtacttgctggtgctataactatgctgctcactgatcgtaatataggtacctccttttttgatcctgctggtggtggtgatcctgtgttatttcaacatctgttttggttttttggtcatccagaagtttacataattatttttcctgcatttggtatcatcagtcagattgtgtcaactttttctcataggccagtatttggttatatgggaatggtttatgccatgataggaatagcaacgtttggcttcatggtttgggctcaccatatgtttactgttgggcttagcgaggatgctgctatatttttttcgctctgctatcttttctgcgcgaaaggaaaatctaccaaaagataaaatagaaacagcaataaaaaatgcagctggtaacgttgctggagaaagttatgaagaaatacaatatgaaggctgcggaccttctggtgctgcacttattgtccatgctctgacaaataatcgcaaccgaactgcttctgagatacgttatatcttttctcgcaaaggcggtaatttgggagaaacaggatgtgtgagttaccttttcgatcatgtaggcttaattgtctataaagcagagggtataaattttgaagatttatttaactatggaattgaattagaagtattgaatgttgaggaaaataacaaggaagaattatatgttataacttgtgaagtgaaagattttggtagagtgcgtgatgctttcggtggtactggaacaggtgctgcaccggtaattgcaaaagcagccagagaagcaagagcggtagttaaagataaaggagcaaaagaaaaaaagatactgactgttggagttgtaactaagccgttcggttttgaaggtgtgcgacgtatgcgcattgcagagcttggacttgaagagttgcaaaaatacgtagatacacttattgtcattcccaatcaaaatttatttagaattgctaacgagaaaactacatttgctgacgcatttcaactcgccgataatgttctacatattggcataagaggagtaactgatttgatgatcatgccaggactgattaatcttgattttgctgatatagaaacagtaatgagtgagatgggtaaagcaatgattggtactggagaggcagaaggagaagatagggcaattagtgctggaatgctaccacttattttgaagcttaatagcgctaactctttgcactcaaaaagcttaacttcagatcaagcaataactgcctctgtaaaagatgcgctgcgtttgggctgcatggctgttgggtttactatatatcctggttctgctaagtgttttgatatgatggaagaagctcgcaaaattatagctgaggctaaatcttgtggccttgttgtagtgctatggtcttatccacgtggtgaaggggtttccaaagaaggtgaaacagcagttgatgtgattgcctatgctgcgcatatagcggctttgctcggtgccaacataataaaagtaaaacttccaaccaatcatctggaaagagaaaaaataga------aaatattgaatcattatctaaaagaattgaatatattaaaaagtct
gaagctgcagaattcatgaaaaaattgaggcagattttgcgttatatcggttcatgtgatggtgatatggaaaagggatcacttcgctgtgatgcaaatgtttccgttcgcccaaagggcagtagcacatttggcactcgttgtgaaataaaaaacttaaattcaatacgttatattgtacaagctatagattatgaagcacaaaggcagatcaaaattttggaaagcggaggagaaacaagtcaagataccttattgtttgatgtcactttaggaaaaacaaaagtgatgagaagcaaagaagattcaagtgactatagatatttccctgaacctgatttgctacctgttgaaataagccaagacaaacactatttgtttggtctgttttactaacgtcatttatgttaattgttgccttaccggtacttgctggtgctataactatgctgctaactgatcgcaatattggtacttccttttttgatcctgctggtggcggtgatcctgtgttatttcaacacctgttttggttttttggtcatccagaagtttacataattatttttcctgcatttggcatcataagtcaagtcatatcaactttttcccataggccagtatttggctatatgggaatggtttatgccatgataggaatagcaacgtttggcttcatggtttgggctcaccatatgtttactgttgggcttagcgaggatgctgctatatttttttcgctctgctatcttttctgcgcgaaaggaaaatctaccaaaagataaaatagaaacagcaataaaaaatgcagctggtaacgttgctggagaaagttatgaagaaatacaatatgaaggctgcggaccttctggtgctgcacttattgtccatgctctgacaaataatcgcaaccgaactgcttctgagatacgttatatcttttctcgcaaaggcggtaatttgggagaaacaggatgtgtgagttaccttttcgatcatgtaggcttaattgtctataaagcagagggtataaattttgaagatttatttaactatggaattgaattagaagtattgaatgttgaggaaaataacaaggaagaattatatgttataacttgtgaagtgaaagattttggtagagtgcgtgatgctttcggtggtactggaacaggtgctgcaccggtaattgcaaaagcagccagagaagcaagagcggtagttaaagacaaaggagcaaaagaaaaaaagatactgactgttggagttgtaactaagccgttcggttttgaaggtgtgcgacgtatgcgcattgcagagcttggacttgaagagttgcaaaaatacgtagatacacttattgtcattcccaatcaaaatttatttagaattgctaacgagaaaactacatttgctgacgcatttcaactcgccgataatgttctacatattggcataagaggagtaactgatttgatgatcatgccaggactgattaatcttgattttgctgatatagaaacagtaatgagtgagatgggtaaagcaatgattggtactggagaggcagaaggagaagatagggcaattagtgctggaatgctaccacttattttgaagcttaatagtgctaactccttgcactcgaaaaacttaacttctgatcaagcaataactgcttctgtaaaagatgcgctgcgtttgggttgcgtagctgttgggtttactatatatcctggttctgctaagtgcttcgatatgatggaagaagctcgcgaaattatagctgaggctaagtcttgcggccttgccgtagtgctatggtcttatccacgcggtgaaggaatttccaaagaaggcgaaacagcagttgatgttattgcctatgctgcgcacatagcagctttacttggcgctaatataatcaaagtaaaacttccaattaactatttggaaagggagaaaatagaaacagaaaatattgagtcattatctaaaagaattgaatatgttaaaagatct
gaagctgcagaattcatgaaaaaattgaggcagattttgcgttacatcggttcatgtgatggtgatatggaaaaggggtcacttcgctgtgatgcaaatgtttctgttcgcccaaagggtagtagcacatttggcactcgttgtgaaataaaaaacttaaattcaatacgttatattgtacaagctatagattatgaagcacaaaggcagatcaaaattttggaaagcggaggagaaataagtcaagataccttattgtttgatgtcactttaggaaaaacaaaagtgatgagaagcaaagaagattcaagtgactatagatatttccctgaacctgatttgctacctgttgaaataagccaagacaaacactatttgtttggtctattttactcacgtcatttatgttaattgttgccttaccggtacttgctggtgctataactatgctgctcactgatcgtaatataggtacctccttttttgatcctgctggtggtggtgatcctgtgttatttcaacatctgttttggttttttggtcatccagaagtttacataattatttttcctgcatttggtatcatcagtcagattgtgtcaactttttctcataggccagtatttggttatatgggaatggtttatgccatgataggaatagcaacgtttggcttcatggtttgggctcaccatatgtttactgttgggcttagcgaggatgctgctatatttttttcgctctgctatctttgctgcgcgaaaggaaaatctaccaaaagataaaatagaaacagcaataaaaaatgcagctggtaacgttgctggagaaagttatgaagaaatacaatatgaaggctgcggaccttctggtgctgcacttattgtccatgctctgacaaataatcgcaaccgaactgcttctgagatacgttatatcttttctcgcaaaggcggtaatttgggagaaacaggatgtgtgagttaccttttcgatcatgtaggcttaattgtctataaagcagggggtataaattttgaagatttatttaactatggaattgaattagaagtattgaatgttgaggaaaataacaaagaagaattatatgttataacttgtgaagtaaaagactttggtaaagtacgtgacgctttcggtggtaccggaaccggtgctgcaccggtaattgcaaaggcagccagagaagcaagagcggtagttaaagataaaggagcaaaagaaaaaaagatactgactgttggagttgtaactaagccgttcggttttgaaggtgtgcgacgtatgcgcattgcagagcttggacttgaagagttgcaaaaatacgtagatacacttattgtcattcccaatcaaaatttatttagaattgctaatgagaaaactacatttgctgacgcatttcaactcgccgataatgttctgcatattggcataagaggagtaactgatctgatggttatgccagggcttattaaccttgattttgctgatatagaaacagtaatgagtgagatgggtaaagcaatgattggcactggagaggcagaaggagaagatagggcaattagtgctggaatgcttccactcattttgaagcttaatagctccaactctttgcacttaaaaagcctaacttctgatcaagcaataactgcttctgtaaaagatgcactgcgtttaggctgcgcagctgttgggtttactatatatcctggctctgctaagtgctttgatatgatggaagaagctcgcgaaattatagctgaggctaaatcttgtggccttgctgtagtgctatggtcttatccacgtggtgaagggatttccaaagaaggtgaaacagcagttgatgtgattgcttatgctgcgcatatagcggctttgctcggtgccaacataataaaagtaaaacttccaatcaatcatctggaaagagaaaaaataga------aaatattgaatcattatctaaaagaattgaatatattaaaaagtct
gaagctgcagaattcatgaaaaaattgaggcagattttgcgttacatcggttcatgtgatggtgatatggaaaaggggtcacttcgctgtgatgcaaatgtttctgttcgcccaaagggtagtagcacatttggcactcgttgtgaaataaaaaacttaaattcaatacgttatattgtacaagctatagattatgaagcacaaaggcagatcaaaattttggaaagcggaggagaaataagtcaagataccttattgtttgatgtcactttaggaaaaacaaaagtgatgagaagcaaagaagattcaagtgactatagatatttccctgaacctgatttgctacctgttgaaataagccaagacaaacactatttgtttggtctattttactcacgtcatttatgttaattgttgccttaccggtacttgctggtgctataactatgctgctcactgatcgtaatataggtacctccttttttgatcctgctggtggtggtgatcctgtgttatttcaacatctgttttggttttttggtcatccagaagtttacataattatttttcctgcatttggtatcatcagtcagattgtgtcaactttttctcataggccagtatttggttatatgggaatggtttatgccatgataggaatagcaacgtttggcttcatggtttgggctcaccatatgtttactgttgggcttagcgaggatgctgctatatttttttcgctctgctatatttgctgcacgcaaggaaaatctaccaaaagataaaatagaaacagcaataaaaaatgcagctggtaacgttgctggagaaagttatgaagaaatacaatatgaaggttgcggaccttctggtgctgcacttattgtccatgctctgacaaataatcgcaaccgaactgcttctgagatacgttatatcttttctcgcaaaggcggtaatttgggagaaacaggatgtgtgagttaccttttcgatcatgtaggcttaattgtctataaagcagagggtataaattttgaagatttatttaactatggaattgaattagaagtattgaatgttgaggaaaataacaaagaagaattatatgttataacttgtgaagtaaaagactttggtaaagtacgtgacgctttcggtggtaccggaaccggtgctgcaccggtaattgcaaaggcagccagagaagcaagagcggtagttaaagataaaggagcaaaagaaaaaaagatactgactgttggagttgtaactaagccgttcggttttgaaggtgtgcgacgtatgcgcattgcagagcttggacttgaagagttgcaaaaatacgtagatacacttattgtcattcccaatcaaaatttatttagaattgctaatgagaaaactacatttgctgacgcatttcaactcgccgataatgttctgcatattggcataagaggagtaactgatctgatggttatgccagggcttattaaccttgattttgctgatatagaaacagtaatgagtgagatgggtaaagcaatgattggcactggagaggcagaaggagaagatagggcaattagtgctggaatgctaccacttattttgaagcttaatagcgctaactctttgcattcgaaaatcctaacttctgatcaagcaataactgcctctgtaaaagatgcgctgcgtttgggctgcatggctgttgggtttactatatatcctggttctgctaagtgttttgatatgatggaagaagctcgcgaaattatagctgaggctaaatcttgtggccttgctgtagtgctatggtcttatccacgtggtgaagggatttcaaaagaaggtgaaacagcagttgatgtcattgcttatgctgcgcatatagcggctttgcttggtgccaacataataaaagtaaaacttccaactaaccacttggaaaaagaaaaaataga------aaatattgaatcattattcaaaagaattgaatatattaaaaagtct
gaagctgcagaattcatgaaaaaattgaggcagattttgcgttacatcggttcatgtgatggtgatatggaaaaggggtcacttcgctgtgatgcaaatgtttctgttcgcccaaagggtagtagcacatttggcactcgttgtgaaataaaaaacttaaattcaatacgttatattgtacaagctatagattatgaagcacaaaggcagatcaaaattttggaaagcagaggagaaataagtcaagataccttattgtttgatgtcactttaggaaaaacaaaagtgatgagaagcaaagaagattcaagtaactatagatatttccctgaacctgatttgctacctgttgaaataagccaagacaaacactatttgtttggtctattttactcacgtcatttatgttaattgttgccttaccggtacttgctggtgctataactatgctgctcactgatcgtaatataggtacctccttttttgatcctgctggtggtggtgatcctgtgttatttcaacatctgttttggttttttggtcatccagaagtttacataattatttttcctgcatttggtatcatcagtcagattgtgtcaactttttctcataggccagtatttggttatatgggaatggtttatgccatgataggaatagcaacgtttggcttcatggtttgggctcaccatatgtttactgttgggcttagcgaggatgctgctatatttttttcgctctgctatctttgctgcgcgaaaggaaaatctaccaaaagataaaatagaaacagcaataaaaaatgcagctggtaacgttgctggagaaagttatgaagaaatacaatatgaaggctgcggaccttctggtgctgcacttattgtccatgctctgacaaataatcgcaaccgaactgcttctgagatacgttatatcttttctcgcaaaggcggtaatttgggagaaacaggatgtgtgagttaccttttcgatcatgtaggcttaattgtctataaagtagagggtataaattttgaagatttatttaactatggaattgaattagaagtattgaatgttgaggaaaataacaaagaagaattatatgttataacttgtgaagtgaaagattttggtagagtgcgtgatgctttcggtggtactggaacaggcgctgcaccggtaattgcaaaagcagcaagagaagcaagagcggtagttaaagataaaggagcaaaagaaaaaaagatactgactgttggagttgtaactaagccgttcggttttgaaggtgtgcgacgtatgcgcattgcagagcttggacttgaagagttgcaaaaatacgtagatacacttattgtcattcctaatcaaaatttatttagaattgctaacgagaaaactacatttgctgacgcatttcaactcgccgataatgttctgcatattggcataagaggagtaactgatttgatgatcatgccaggactgattaatcttgattttgctgatatagaaacagtaatgagtgagatgggtaaagcaatgattggtactggagaggcagaaggagaagatagggcaattagtgctggaatgctaccacttattttgaagcttaatagtgctaactccttgcactcgaaaaacttaacttctgatcaagcaataactgcttctgtaaaagatgcgctgcgtttgggttgcgtagctgttgggtttactatatatcctggttctgctaagtgcttcgatatgatggaagaagctcgcgaaattatagctgaggctaagtcttgcggccttgccgtagtgctatggtcttatccacgcggtgaaggaatttccaaagaaggcgaaacagcagttgatgttattgcctatgctgcgcacatagcagctttacttggcgctaatataatcaaagtaaaacttccaattaactatttggaaagggagaaaatagaaacagaaaatattgagtcattatctaaaagaattgaatatgttaaaagatct
gaagctgcagaattcatgaaaaaattgaggcagattttgcgttacatcggttcatgtgatggtgatatggaaaaggggtcacttcgctgtgatgcaaatgtttctgttcgcccaaagggtagtagcacatttggcactcgttgtgaaataaaaaacttaaattcaatacgttatattgtacaagctatagattatgaagcacaaaggcagatcaaaattttggaaagcggaggagaaataagtcaagataccttattgtttgatgtcactttaggaaaaacaaaagtgatgagaagcaaagaagattcaagtgactatagatatttccctgaacctgatttgctacctgttgaaataagccaagacaaacactatttgtttggtctattttactcacgtcatttatgttaattgttgccttaccggtacttgctggtgctataactatgctgctcactgatcgtaatataggtacctccttttttgatcctgctggtggtggtgatcctgtgttatttcaacatctgttttggttttttggtcatccagaagtttacataattatttttcctgcatttggtatcatcagtcagattgtgtcaactttttctcataggccagtatttggttatatgggaatggtttatgccatgataggaatagcaacgtttggcttcatggtttgggctcaccatatgtttactgttgggcttagcgaggatgctgctatatttttttcgctctgctatatttgctgcacgcaaggaaaatctaccaaaagataaaatagaaacagcaataaaaaatgcagctggtaacgttgctggagaaagttatgaagaaatacaatatgaaggttgcggaccttctggtgctgcacttattgtccatgctctgacaaataatcgcaaccgaactgcttctgagatacgttatatcttttctcgcaaaggcggtaatttgggagaaacaggatgtgtgagttaccttttcgatcatgtaggcttaattgtctataaagcagagggtataaattttgaagatttatttaactatggaattgaattagaagtattgaatgttgaggaaaataacaaagaagaattatatgttataacttgtgaagtaaaagactttggtaaagtacgtgacgctttcggtggtaccggaaccggtgctgcaccggtaattgcaaaggcagccagagaagcaagagcggtagttaaagataaaggagcaaaagaaaaaaagatactgactgttggagttgtaactaagccgttcggttttgaaggtgtgcgacgtatgcgcattgcagagcttggacttgaagagttgcaaaaatacgtagatacacttattgtcattcccaatcaaaatttatttagaattgctaatgagaaaactacatttgctgacgcatttcaactcgccgataatgttctgcatattggcataagaggagtaactgatctgatggttatgccagggcttattaaccttgattttgctgatatagaaacagtaatgagtgagatgggtaaagcaatgattggcactggagaggcagaaggagaagatagggcaattagtgctggaatgcttccactcattttgaagcttaatagctccaactctttgcacttaaaaagcctaacttctgatcaagcaataactgcttctgtaaaagatgcactgcgtttaggctgcgcagctgttgggtttactatatatcctggctctgctaagtgctttgatatgatggaagaagctcgcgaaattatagctgaggctaaatcttgtggccttgctgtagtgctatggtcttatccacgtggtgaagggatttccaaagaaggtgaaacagcagttgatgtgattgcttatgctgcgcatatagcggctttgctcggtgccaacataataaaagtaaaacttccaaccaatcatctggaaagagaaaaaataga------aaatattgaatcattatctaaaagaattgaatatattaaaaagtct
gaagctgcagaattcatgaaaaaattgaggcagattttgcgttacatcggttcatgtgatggtgatatggaaaaggggtcacttcgctgtgatgcaaatgtttctgttcgcccaaagggtagtagcacatttggcactcgttgtgaaataaaaaacttaaattcaatacgttatattgtacaagctatagattatgaagcacaaaggcagatcaaaattttggaaagcggaggagaaataagtcaagataccttattgtttgatgtcactttaggaaaaacaaaagtgatgagaagcaaagaagattcaagtgactatagatatttccctgaacctgatttgctacctgttgaaataagccaagacaaacactatttgtttggtctattttactcacgtcatttatgttaattgttgccttaccggtacttgctggtgctataactatgctgctcactgatcgtaatataggtacctccttttttgatcctgctggtggtggtgatcctgtgttatttcaacatctgttttggttttttggtcatccagaagtttacataattatttttcctgcatttggtatcatcagtcagattgtgtcaactttttctcataggccagtatttggttatatgggaatggtttatgccatgataggaatagcaacgtttggcttcatggtttgggctcaccatatgtttactgttgggcttagcgaggatgctgctatatttttttcgctctgctatatttgctgcacgcaaggaaaatctaccaaaagataaaatagaaacagcaataaaaaatgcagctggtaacgttgctggagaaagttatgaagaaatacaatatgaaggttgcggaccttctggtgctgcacttattgtccatgctctgacaaataatcgcaaccgaactgcttctgagatacgttatatcttttctcgcaaaggcggtaatttgggagaaacaggatgtgtgagttaccttttcgatcatgtaggcttaattgtctataaagcagagggtataaattttgaagatttatttaactatggaattgaattagaagtattgaatgttgaggaaaataacaaagaagaattatatgttataacttgtgaagtaaaagactttggtaaagtacgtgacgctttcggtggtaccggaaccggtgctgcaccggtaattgcaaaggcagccagagaagcaagagcggtagttaaagataaaggagcaaaagaaaaaaagatactgactgttggagttgtaactaagccgttcggttttgaaggtgtgcgacgtatgcgcattgcagagcttggacttgaagagttgcaaaaatacgtagatacacttattgtcattcccaatcaaaatttatttagaattgctaatgagaaaactacatttgctgacgcatttcaactcgccgataatgttctgcatattggcataagaggagtaactgatctgatggttatgccagggcttattaaccttgattttgctgatatagaaacagtaatgagtgagatgggtaaagcaatgattggcactggagaggcagaaggagaagatagggcaattagtgctggaatgctaccacttattttgaagcttaatagcgctaactctttgcattcgaaaatcctaacttctgatcaagcaatcactgcctctgtaaaagatgcgctgcgtttgggctgcatggctgttgggtttactatatatcctggttctgctaagtgttttgatatgatggaagaagctcgcgaaattatagctgaggctaaatcttgtggccttgctgtagtgctatggtcttatccacgtggtgaagggatttcaaaagaaggtgaaacaccagttgatgtcattgcttatgctgcgcatatagcggctttgcttggtgccaacataataaaagtaaaacttccaactaaccacttggaaaaagaaaaaataga------aaatattgaatcattattcaaaagaattgaatatattaaaaagtct
gaagctgcagaattcatgaaaaaattgaggcagattttgcgttacatcggttcatgtgatggtgatatggaaaaggggtcacttcgttgtgatgcaaatgtttctgttcgcccaaagggtagtagcacatttggcactcgttgtgaaataaaaaacttaaattcaatacgttatattgtacaagctatagattatgaagcacaaaggcagatcaaaattttggaaagcggaggagaaataagtcaagataccttattgtttgatgtcactttaggaaaaacaaaagtgatgagaagcaaagaagattcaagtgactatagatatttccctgaacctgatttgctacctgttgaaataagccaagacaaacactatttgtttggtctgttttattaacgtcgtttatgttaattgttgccttaccggtacttgctggtgctataactatgctgctaactgatcgcaatattggtacttccttttttgatcctgctggtggcggtgatcctgtgttatttcaacacctgttttggttttttggtcatccagaagtttacataattatttttcctgcatttggcatcataagccaagtcgtatcaactttttcccataggccagtatttggctataaaggaatggtttatgcaatgataggcatagcagcatttggctttatggtttgggctcaccatatgtttactgttgggcttagcgaagatgctgctatatttttttcgctctgctatctttgctgcgcgaaaggaaaatctaccaaaagataaaatagaaacagcaataaaaaatgcagctggtaacgttgctggagaaagttatgaagaaatacaatatgaaggctgcggaccttctggtgctgcacttattgtccatgctctgacaaataatcgcaaccgaactgcttctgagatacgttatatcttttctcgcaaaggcggtaatttgggagaaacaggatgtgtgagttaccttttcgatcatgtaggcttaattgtctataaagtagagggtataaattttgaagatttatttaactatggaattgaattagaagtattgaatgttgaggaaaataacaaagaagaattatatgttataacttgtgaagtaaaagactttggtaaagtacgtgacgctttcggtggtactggaacaggtgctgcaccggtaattgcaaaagcagcaagagaagcaagagcggtagttaaagataaaggagcaaaagaaaaaaagatactgactgttggagttgtaactaagccgttcggttttgaaggtgtgcgacgtatgcgcattgcagagcttggacttgaagagttgcaaaaatacgtagatacacttattgtcattcccaatcaaaatttatttagaattgctaacgagaaaactacatttgctgacgcatttcaactcgccgataatgttctgcatattggcataagaggagtaactgatttgatgatcatgccaggactgattaatcttgattttgctgatatagaaacagtaatgagtgagatgggtaaagcaatgattggtactggagaggcagaaggagaagatagggcaattagtgctggaatgctaccacttattttgaagcttaatagtgctaactccttgcactccaaaaacttaacttctgatcaagcaataactgcttctgtaaaagatgcgctgcgtttgggttgcgtagctgttgggtttactatatatcctggttctgctaagtgcttcgatatgatggaagaagctcgcgaaattatagctgaggctaagtcttgcggccttgccgtagtgctatggtcttatccacgcggtgaaggaatttccaaagaaggcgaaacagcagttgatgttattgcctatgctgcgcacatagcagctttacttggcgctaatataatcaaagtaaaacttccaattaactatttggaaagggagaaaatagaaacagaaaatattgagtcattatctaaaagaattgaatatgttaaaagatct
gaagctgcagaattcatgaaaaaattgaggcagattttgcgttatattggttcatgtgatggtgatatggaaaaggggtcgcttcgctgtgatgcaaatgtttctgttcgcccaaatggtagtagtgcatttggcacccgctgtgaaataaaaaacttaaattcaatacgttatattgtacaagctatagattatgaaacacaaaggcaaatcaaaattttggaaaacggaggagaaataagtcaagataccttattgtttgatgtcactttaggaaaaacaaaagtgatgagaagcaaagaagattcaagtgactatagatatttccctgaacctgatttgctacctgttgaaataagccaagacaaacactatttgtttggtctgttttactaacgtcatttatgttaattgttgccttaccggtacttgctggtgctataactatgctgctaactgatcgcaatattggtacttccttttttgatcctgctggtggcggtgatcctgtgttatttcaacacctgttttggttttttggtcatccagaagtttacataattatttttcctgcatttggcatcataagccaagtcgtatcaactttttcccataggccagtatttggctataaagggatggtttatgctatgataggtatagcagcatttggctttatggtttgggctcatcatatgtttactgtggggcttagcgaagatgctgctgtatttttttcgctctgctatctttgctgcgcgaaaggaaaatctaccaaaagataaaatagaaacagcaataaaaaatgcatctggtaacgttgctggagaaagttatgaagaaatacaatatgaaggctgcggaccttctggtgctgcacttattgtccatgctctgacaaataatcgcaaccgaactgcttctgagatacgttatatcttttctcgcaaaggcggtaatttgggagaaacaggatgtgtgagttaccttttcgatcatgtaggcttaattgtctataaagcagagggtataaattttgaagatttatttaactatggaattgaattagaagtattgaatgttgaggaaaataacaaagaagaattatatgttataacttgtgaagtaaaagactttggtaaagtacgtgacgctttcggtggtactggaacaggtgctgcaccggtaattgcaaaagcagcaagagaagcaagagcggtagttaaagataaaggagcaaaagaaaaaaagatactgactgttggagttgtaactaagccgttcggttttgaaggtgtgcgacgtatgcgcattgcagagcttggacttgaagagttgcaaaaatacgtagatacacttattgtcattcccaatcaaaatttatttagaattgctaacgagaaaactacatttgctgacgcatttcaactcgccgataatgttctgcatattggcataagaggagtaactgatttgatgatcatgccaggactgattaatcttgattttgctgatatagaaacagtaatgagtgagatgggtaaagcaatgattggtactggagaggcagaaggagaagatagggcaatcagtgctggaatgctaccacttattttgaagcttaatagtgctaactccttgcactcgaaaaacttaacttctgatcaagcaataactgcttctgtaaaagatgcgctgcgtttgggttgcgtagctgttgggtttactatatatcctggttctgctaagtgcttcgatatgatggaagaagctcgcgaaattatagctgaggctaagtcttgcggccttgccgtagtgctatggtcttatccacgcggtgaaggaatttccaaagaaggtgaaacagcagttgatgttattgcctatgctgcgcatatagcggctttgctcggtgccaacataataaaagtaaaacttccaaccaatcatctggaaagagaaaaaataga------aaatattgaatcattatctaaaagaattgaatatgttaaaagatct
gaagctgcagaattcatgaaaaaattgaggcagattttgcgttacatcggttcatgtgatggtgatatggaaaaggggtcacttcgctgtgatgcaaatgtttctgttcgcccaaagggtagtagcacatttggcactcgttgtgaaataaaaaacttaaattcaatacgttatattgtacaagctatagattatgaagcacaaaggcagatcaaaattttggaaagcggaggagaaataagtcaagataccttattgtttgatgtcactttaggaaaaacaaaagtgatgagaagcaaagaagattcaagtgactatagatatttccctgaacctgatttactacctgttgaaataagccaagacaaacactatttgtttggtctattttactcacgtcatttatgttaattgttgccttaccggtacttgctggtgctataactatgctgctcactgatcgtaatataggtacctccttttttgatcctgctggtggtggtgatcctgtgttatttcaacatctgttttggttttttggtcatccagaagtttacataattatttttcctgcatttggtatcatcagtcagattgtatcaactttttctcataggccagtatttggttatatgggaatggtttatgccatgataggaatagcaacgtttggcttcatggtttgggctcaccatatgtttactgttgggcttagcgaggatgctgctatatttttttcgctctgctatctttgctgcgcgaaaggaaaatctaccaaaagataaaatagaaacagcaataaaaaatgcagctggtaacgttgctggagaaagttatgaagaaatacaatatgaaggctgcggaccttctggtgctgcacttattgtccatgctctgacaaataatcgcaaccgaactgcttctgagatacgttatatcttttctcgcaaaggcggtaatttgggagaaacaggatgtgtgagttaccttctcgatcatgtaggcttaattgtctataaagcagggggtataaattttgaagatttatttaactatggaattgaattagaagtattgaatgttgaggaaaataacaaagaagaattatatgttataacttgtgaagtaaaagactttggtaaagtacgtgacgctttcggtggtactggaacaggtgctgcaccggtaattgcaaaagcagcaagagaagcaagagcggtagttaaagataaaggagcaaaagaaaaaaagatactgactgttggagttgtaactaagccgttcggttttgaaggtgtgcgacgtatgcgcattgcagagcttggacttgaagagttgcaaaaatacgtagatacacttattgtcattcccaatcaaaatttatttagaattgctaacgagaaaactacatttgctgacgcatttcaactcgccgataatgttctgcatattggcataagaggagtaactgatttgatgatcatgccaggactgattaatcttgattttgctgatatagaaacagtaatgagtgagatgggtaaagcaatgattggtactggagaggcagaaggagaagatagggcaattagtgctggaatgctaccacttattttgaagcttaatagtgctaactccttgcactcgaaaaacttaacttctgatcaagcaataactgcttctgtaaaagatgcgctgcgtttgggttgcgtagctgttgggtttactatatatcctggttctgctaagtgcttcgatatgatggaagaagctcgcgaaattatagctgaggctaagtcttgcggccttgccgtagtgctatggtcttatccacgcggtgaaggaatttccaaagaaggcgaaacagcggttgatgttattgcctatgctgcgcacatagcagctttacttggcgctaatataatcaaagtaaaacttccaattaactatttggaaagggagaaaatagaaacagaaaatattgagtcattatctaaaagaattgaatatgttaaaagatct
gaagctgcagaattcatgaaaaaattgaggcagattttgcgttacatcggttcatgtgatggtgatatggaaaaggggtcacttcgctgtgatgcaaatgtttctgttcgcccaaagggtagtagcacatttggcactcgttgtgaaataaaaaacttaaattcaatacgttatattgtacaagctatagattatgaagcacaaaggcagatcaaaattttggaaagcggaggagaaataagtcaagataccttattgtttgatgtcactttaggaaaaacaaaagtgatgagaagcaaagaagattcaagtgactatagatatttccctgaacctgatttgctacctgttgaaataagccaagacaaacactatttgtttggtctattttactcacatcatttatgttaattgttgccttaccggtacttgctggtgctataactatgctgctcactgatcgtaatataggtacctccttttttgatcctgctggtggtggtgatcctgtgttatttcaacatctgttttggttttttggtcatccagaagtttacataattatttttcctgcatttggtatcatcagtcaggttgtgtcaactttttctcataggccagtatttggttatatgggaatggtttatgctatgataggaatagcaacgtttggctttatggtttgggctcaccatatgtttactgttgggcttagcgaggatgctgctatatttttttcgctctgctatctttgctgcgcgaaaggaaaatctaccaaaagataaaatagaaacagcaataaaaaatgcagctggtaacgttgctggagaaagttatgaagaaatacaatatgaaggctgcggaccttctggtgctgcacttattgtccatgctctgacaaataatcgcaaccgaactgcttctgagatacgttatatcttttctcgcaaaggcggtaatttgggagaaacaggatgtgtgagttacctttttgatcatgtaggcttaattgtctataaagcagagggtataaattttgaagatttatttaactatggaattgaattagaagtattgaatgttgaggaaaataacaaagaagaattatatgttataacttgtgaagtaaaagactttggtaaagtacgtgacgctttcggtggtactggaacaggtgctgcaccggtaattgcaaaagcagccagagaagcaagagcggtagttaaagataaaggagcaaaagaaaaaaagatactgactgttggagtcgtaactaagccgttcggttttgaaggtgtgcggcgtatgcgcattgcagagcttggacttgaagagttgcaaaaatacgtagatacacttattgtcattcccaatcaaaatttatttagaattgctaacgagaaaactacatttgctgacgcatttcaactcgccgataatgttctgcatattggcataagaggagtaactgatttgatgatcatgccaggactgattaatcttgattttgctgatatagaaacagtcatgagtgagatgggtaaagcaatgattggtactggagaggcagaaggagaagatagggcaattagtgctggaatgctaccacttattttgaagcttaatagcgctaactctttgcactcaaaaagcttaacttcagatcaagcaataacttcctctgtaaaagatgctctacgtttgggctgcgtggctgttgggtttactatatatcctggttctgctaagtgttttgatatgatggaagaagctcgcaaaattatagctgaggctaaatcttgtggccttgctgtagtgctatggtcttatccacgtggtgaagggatttccaaagaaggtgaaacagcagttgatgtcattgcttatgctgcgcatatagcggctttgctcggtgccaacataataaaagtaaaacttccaaccaaccatatggaaagagaaaaaataga------aaatattgaatcattattcaaaagaattgaatatattaaaaagtct
gaagctgcagaattcatgaaaaaattgaggcagattttgcgttacatcggttcatgtgatggtgatatggaaaaggggtctcttcgctgtgatgcaaatgtttctgttcgcccaaagggtagtagcacatttggcactcgttgtgaaataaaaaacttaaattcaatacgttatattgtacaagctatagattatgaagcacaaaggcagatcaaaattttggaaagcggaggagaaataagtcaagataccttattgtttgatgtcactttaggaaaaacaaaagtgatgagaagcaaagaagattcaagtgactatagatatttccctgaacctgatttgctacctgttgaaataagccaagacaaacactatttgtttggtctattttactcacgtcatttatgttaattgttgccttaccggtacttgctggtgctataactatgctgctcactgatcgtaatataggtacctccttttttgatcctgctggtggtggtgatcctgtgttatttcaacatctgttttggttttttggtcatccagaagtttacataattatttttcctgcatttggtatcatcagtcagattgtgtcaactttttctcataggccagtatttggttatatgggaatggtttatgccatgataggaatagcgacgtttggcttcatggtttgggctcaccatatgtttactgttgggcttagcgaggatgctgctatatttttttcgctctgctatcttttctgcgcgaaaggaaaatctaccaaaagataaaatagaaacagcaataaaaaatgcagctggtaacgttgctggagaaagttatgaagaaatacaatatgaaggctgcggaccttctggtgctgcacttattgtccatgctctgacaaataatcgcaaccgaactgcttctgagatacgttatatcttttctcgcaaaggcggtaatttgggagaaacaggatgtgtgagttaccttttcgatcatgtaggcttaattgtctataaagcagagggtataaattttgaagatttatttaactatggaattgaattagaagtattgaatgttgaggaaaataacaaggaagaattatatgttataacttgtgaagtgaaagattttggtagagtgcgtgatgctttcggtggtactggaacaggtgctgcaccggtaattgcaaaagcagcaagagaagcaagagcggtagttaaagataaaggagcaaaagaaaaaaagatactgactgttggagttgtaactaagccgttcggttttgaaggtgtgcgacgtatgcgcattgcagagcttggacttgaagagttgcaaaaatacgtagatacacttattgtcattcccaatcaaaatttatttagaattgctaacgagaaaactacatttgctgacgcatttcaactcgccgataatgttctgcatattggcataagaggagtaactgatttgatgatcatgccaggactgattaatcttgattttgctgatatagaaacagtaatgagtgagatgggtaaagcaatgattggtactggagaggcagaaggagaagatagggcaattagtgctggaatgctaccacttattttgaagcttaatagtgctaactccttgcactcgaaaaacttaacttctgatcaagcaataactgcttctgtaaaagatgcgctgcgtttgagttgcgtagctgttgggtttactatatatcctggttctgctaagtgcttcgatatgatggaagaagctcgcgaaattatagctgaggctaagtcttgcggccttgccgtagtgctatggtcttatccacgcggtgaaggaatttccaaagaaggcgaaacagcggttgatgttattgcctatgctgcgcacatagcagctttacttggcgctaatataatcaaagtaaaacttccaattaactatttggaaagggagaaaatagaaacagaaaatattgagtcattatctaaaagaattgaatatgttaaaagatct
gaagctgcagaattcatgaaaaaattgaggcagattttgcgttacatcggttcatgtgatggtgatatggaaaaggggtctcttcgctgtgatgcaaatgtttctgttcgcccaaagggtagtagcacatttggcactcgttgtgaaataaaaaacttaaattcaatacgttatattgtacaagctatagattatgaagcacaaaggcagatcaaaattttggaaagcggaggagaaataagtcaagataccttattgtttgatgtcactttaggaaaaacaaaagtgatgagaagcaaagaagattcaagtgactatagatatttccctgaacctgatttgctacctgttgaaataagccaagacaaacactatttgtttggtctattttactcacgtcatttatgttaattgttgccttaccggtacttgctggtgctataactatgctgctcactgatcgtaatataggtacctccttttttgatcctgctggtggtggtgatcctgtgttatttcaacatctgttttggttttttggtcatccagaagtttacataattatttttcctgcatttggtatcatcagtcagattgtgtcaactttttctcataggccagtatttggttatatgggaatggtttatgccatgataggaatagcgacgtttggcttcatggtttgggctcaccatatgtttactgttgggcttagcgaggatgctgctatatttttttcgctctgctatcttttctgcgcgaaaggaaaatctaccaaaagataaaatagaaacagcaataaaaaatgcagctggtaacgttgctggagaaagttatgaagaaatacaatatgaaggctgcggaccttctggtgctgcacttattgtccatgctctgacaaataatcgcaaccgaactgcttctgagatacgttatatcttttctcgcaaaggcggtaatttgggagaaacaggatgtgtgagttaccttttcgatcatgtaggcttaattgtctataaagcagagggtataaattttgaagatttatttaactatggaattgaattagaagtattgaatgttgaggaaaataacaaggaagaattatatgttataacttgtgaagtgaaagattttggtagagtgcgtgatgctttcggtggtactggaacaggtgctgcaccggtaattgcaaaagcagcaagagaagcaagagcggtagttaaagataaaggagcaaaagaaaaaaagatactgactgttggagttgtaactaagccgttcggttttgaaggtgtgcgacgtatgcgcattgcagagcttggacttgaagagttgcaaaaatacgtagatacacttattgtcattcccaatcaaaatttatttagaattgctaacgagaaaactacatttgctgacgcatttcaactcgccgataatgttctgcatattggcataagaggagtaactgatttgatgatcatgccaggactgattaatcttgattttgctgatatagaaacagtaatgagtgagatgggtaaagcaatgattggtactggagaggcagaaggagaagatagggcaattagtgctggaatgctaccacttattttgaagcttaatagtgctaactccttgcactcgaaaaacttaacttctgatcaagcaataactgcttctgtaaaagatgcgctgcgtttgggttgcgtagctgttgggtttactatatatcctggttctgctaagtgcttcgatatgatggaagaagctcgcgaaattatagctgaggctaagtcttgcggccttgccgtagtgctatggtcttatccacgcggtgaaggaatttccaaagaaggcgaaacagcggttgatgttattgcctatgctgcgcacatagcagctttacttggcgctaatataatcaaagtaaaacttccaattaactatttggaaagggagaaaatagaaacagaaaatattgagtcattatctaaaagaattgaatatgttaaaagatct
gaagctgcagaattcatgaaaaaattgaggcagattttgcgttacatcggttcatgtgatggtgatatggaaaaggggtctcttcgctgtgatgcaaatgtttctgttcgcccaaagggtagtagcacatttggcactcgttgtgaaataaaaaacttaaattcaatacgttatattgtacaagctatagattatgaagcacaaaggcagatcaaaattttggaaagcggaggagaaataagtcaagataccttattgtttgatgtcactttaggaaaaacaaaagtgatgagaagcaaagaagattcaagtgactatagatatttccctgaacctgatttgctacctgttgaaataagccaagacaaacactatttgtttggtctattttactcacgtcatttatgttaattgttgccttaccggtacttgctagtgctataactatgctgctcactgatcgtaatataggtacctccttttttgatcctgctggtggtggtgatcctgtgttatttcaacatctgttttggttttttggtcatccagaagtttacataattatttttcctgcatttggtatcatcagtcagattgtgtcaactttttctcataggccagtatttggttatatgggaatggtttatgccatgataggaatagcgacgtttggcttcatggtttgggctcaccatatgtttactgttgggcttagcgaggatgctgctatatttttttcgctctgctatcttttctgcgcgaaaggaaaatctaccaaaagataaaatagaaacagcaataaaaaatgcagctggtaacgttgctggagaaagttatgaagaaatacaatatgaaggctgcggaccttctggtgctgcacttattgtccatgctctgacaaataatcgcaaccgaactgcttctgagatacgttatatcttttctcgcaaaggcggtaatttgggagaaacaggatgtgtgagttaccttttcgatcatgtaggcttaattgtctataaagcagagggtataaattttgaagatttatttaactatggaattgaattagaagtattgaatgttgaggaaaataacaaggaagaattatatgttataacttgtgaagtgaaagattttggtagagtgcgtgatgctttcggtggtactggaacaggtgctgcaccggtaattgcaaaagcagcaagagaagcaagagcggtagttaaagataaaggagcaaaagaaaaaaagatactgactgttggagttgtaactaagccgttcggttttgaaggtgtgcgacgtatgcgcattgcagagcttggacttgaagagttgcaaaaatacgtagatacacttattgtcattcccaatcaaaatttatttagaattgctaacgagaaaactacatttgctgacgcatttcaactcgccgataatgttctgcatattggcataagaggagtaactgatttgatgatcatgccaggactgattaatcttgattttgctgatatagaaacagtaatgagtgagatgggtaaagcaatgattggtactggagaggcagaaggagaagatagggcaattagtgctggaatgctaccacttattttgaagcttaatagtgctaactccttgcactcgaaaaacttaacttctgatcaagcaataactgcttctgtaaaagatgcgctgcgtttgggttgcgtagctgttgggtttactatatatcctggttctgctaagtgcttcgatatgatggaagaagctcgcgaaattatagctgaggctaagtcttgcggccttgccgtagtgctatggtcttatccacgcggtgaaggaatttccaaagaaggcgaaacagcggttgatgttattgcctatgctgcgcacatagcagctttacttggcgctaatataatcaaagtaaaacttccaattaactatttggaaagggagaaaatagaaacagaaaatattgagtcattatctaaaagaattgaatatgttaaaagatct
gaagctgcagaattcatgaaaaaattgaggcagattttgcgttacatcggttcatgtgatggtgatatggaaaaggggtcacttcgctgtgatgcaaatgtttctgttcgcccaaagggtagtagcacatttggcactcgttgtgaaataaaaaacttaaattcaatacgttatattgtacaagctatagattatgaagcacaaaggcagatcaaaattttggaaagcggaggagaaataagtcaagataccttattgtttgatgtcactttaggaaaaacaaaagtgatgagaagcaaagaagattcaagtgactatagatatttccctgaacctgatttactacctgttgaaataagccaagacaaacactatttgtttggtctattttactcacgtcatttatgttaattgttgccttaccggtacttgctggtgctataactatgctgctcactgatcgtaatataggtacctccttttttgatcctgctggtggtggtgatcctgtgttatttcaacatctgttttggttttttggtcatccagaagtttacataattatttttcctgcatttggtatcatcagtcagattgtatcaactttttctcataggccagtatttggttatatgggaatggtttatgccatgataggaatagcaacgtttggcttcatggtttgggctcaccatatgtttactgttgggcttagcgaggatgctgctatatttttttcgctctgctatctttgctgcgcgaaaggaaaatctaccaaaagataaaatagaaacagcaataaaaaatgcagctggtaacgttgctggagaaagttatgaagaaatacaatatgaaggctgcggaccttctggtgctgcacttattgtccatgctctgacaaataatcgcaaccgaactgcttctgagatacgttatatcttttctcgcaaaggcggtaatttgggagaaacaggatgtgtgagttaccttttcgatcatgtaggcttaattgtctataaagcagggggtataaattttgaagatttatttaactatggaattgagttagaagtattgaatgttgaggaaaataacaaagaagaattatatgttatgacttgtgaagtaaaagactttggtaaagtacgtgacgctttcggtggtactggaacaggtgctgcaccggtaattgcaaaagcagcaagagaagcaagagcggtagttaaagataaaggagcaaaagaaaaaaagatactgactgttggagttgtaactaagccgttcggttttgaaggtgtgcgacgtatgcgcattgcagagcttggacttgaagagttgcaaaaatacgtagatacacttattgtcattcccaatcaaaatttatttagaattgctaacgagaaaactacatttgctgacgcatttcaactcgccgataatgttctgcatattggcataagaggagtaactgatttgatgatcatgccaggactgattaatcttgattttgctgatatagaaacagtaatgagtgagatgggtaaagcaatgattggtactggagaggcagaaggagaagatagggcaattagtgctggaatgctaccacttattttgaagcttaatagtgctaactccttgcactcgaaaaacttaacttctgatcaagcaataactgcttctgtaaaagatgcgctgcgtttgggttgcgtagctgttgggtttactatatatcctggttctgctaagtgcttcgatatgatggaagaagctcgcgaaattatagctgaggctaagtcttgcggccttgccgtagtgctatggtcttatccacgcggtgaaggaatttccaaagaaggcgaaacagcggttgatgttattgcctatgctgcgcacatagcagctttacttggcgctaatataatcaaagtaaaacttccaattaactatttggaaagggagaaaatagaaacagaaaatattgagtcattatctaaaagaattgaatatgttaaaagatct
gaagctgcagaattcatgaaaaaattgaggcagattttgcgttacatcggttcatgtgatggtgatatggaaaaggggtcacttcgctgtgatgcaaatgtttctgttcgcccaaagggtagtagcacatttggcactcgttgtgaaataaaaaacttaaattcaatacgttatattgtacaagctatagattatgaagcacaaaggcagatcaaaattttggaaagcggaggagaaataagtcaagataccttattgtttgatgtcactttaggaaaaacaaaagtgatgagaagcaaagaagattcaagtgactatagatatttccctgaacctgatttactacctgttgaaataagccaagacaaacactatttgtttggtctattttactcacgtcatttatgttaattgttgccttaccggtacttgctggtgctataactatgctgctcactgatcgtaatataggtacctccttttttgatcctgctggtggtggtgatcctgtgttatttcaacatctgttttggttttttggtcatccagaagtttacataattatttttcctgcatttggtatcatcagtcagattgtatcaactttttctcataggccagtatttggttatatgggaatggtttatgccatgataggaatagcaacgtttggcttcatggtttgggctcaccatatgtttactgttgggcttagcgaggatgctgctatatttttttcgctctgctatctttgctgcgcgaaaggaaaatctaccaaaagataaaatagaaacagcaataaaaaatgcagctggtaacgttgctggagaaagttatgaagaaatacaatatgaaggctgcggaccttctggtgctgcacttattgtccatgctctgacaaataatcgcaaccgaactgcttctgagatacgttatatcttttctcgcaaaggcggtaatttgggagaaacaggatgtgtgagttaccttttcgatcatgtaggcttaattgtctataaagcagggggtataaattttgaagatttatttaactatggaattgaattagaagtattgaatgttgaggaaaataacaaagaagaattatatgttataacttgtgaagtaaaagactttggtaaagtacgtgacgctttcggtggtactggaacaggtgctgcaccggtaattgcaaaagcagcaagagaagcaagagcggtagttaaagataaaggagcaaaagaaaaaaagatactgactgttggagttgtaactaagccgttcggttttgaaggtgtgcgacgtatgcgcattgcagagcttggacttgaagagttgcaaaaatacgtagatacacttattgtcattcccaatcaaaatttatttagaattgctaacgagaaaactacatttgctgacgcatttcaactcgccgataatgttctgcatattggcataagaggagtaactgatttgatgatcatgccaggactgattaatcttgattttgctgatatagaaacagtaatgagtgagatgggtaaagcaatgattggtactggagaggcagaaggagaagatagggcaattagtgctggaatgctaccacttattttgaagcttaatagtgctaactccttgcactcgaaaaacttaacttctgatcaagcaataactgcttctgtaaaagatgcgctgcgtttgggttgcgtagctgttgggtttactatatatcctggttctgctaagtgcttcgatatgatggaagaagctcgcgaaattatagctgaggctaagtcttgcggccttgccgtagtgctatggtcttatccacgcggtgaaggaatttccaaagaaggcgaaacagcggttgatgttattgcctatgctgcgcacatagcagctttacttggcgctaatataatcaaagtaaaacttccaattaactatttggaaagggagaaaatagaaacagaaaatattgagtcattatctaaaagaattgaatatgttaaaagatct
gaagctgcagaattcatgaaaaaattgaggcagattttgcgttacatcggttcatgtgatggtgatatggaaaaggggtcacttcgctgtgatgcaaatgtttctgttcgcccaaagggtagtagcacatttggcactcgttgtgaaataaaaaacttaaattcaatacgttatattgtacaagctatagattatgaagcacaaaggcagatcaaaattttggaaagcggaggagaaataagtcaagataccttattgtttgatgtcactttaggaaaaacaaaagtgatgagaagcaaagaagattcaagtgactatagatatttccctgaacctgatttactacctgttgaaataagccaagacaaacactatttgtttggtctgttttactaacgtcatttatgttaattgttgccttaccggtacttgctggtgctataactatgctgctaactgatcgcaatattggtacttccttttttgatcctgctggtggcggtgatcctgtgttatttcaacacctgttttggttttttggtcatccagaagtttacataattatttttcctgcatttggcatcataagtcaagttgtatcaactttttcccataggccagtatttggctataaagggatggtttatgctatgataggtatagcagcatttggctttatggtttgggctcatcatatgtttactgttgggcttagcgaagatgctgctttgtttttttcgctctgctatctttgctgcgcgaaaggaaaatctaccaaaagataaaatagaaacagcaataaaaaatgcagctggtaacgttgctggagaaagttatgaagaaatacaatatgaaggctgcggaccttctggtgctgcacttattgtccatgctctgacaaataatcgcaaccgaactgcttctgagatacgttatatcttttcccgcaaaggcggtaatttgggagaaacaggatgtgtgagttaccttttcgatcatgtaggcttaattgtctataaagtagagggtataaattttgaagatttatttaactatggaattgaattagaagtattgaatgttgaggaaaataacaaagaagaattatatgttataacttgtgaagcaaaagactttggtaaagtacgtgacgctttcggtggtactggaacaggtgctgcaccggtaattgcaaaagcagcaagagaagcaagagcggtagttaaagataaaggagcaaaagaaaaaaagatactgactgttggagttgtaactaagccgttcggttttgaaggtgtgcgacgtatgcgcattgcagagcttggacttgaagagttgcaaaaatacgtagatacacttattgtcattcccaatcaaaatttatttagaattgctaacgagaaaactacatttgctgacgcatttcaactcgccgataatgttctgcatattggcataagaggagtaactgatttgatgatcatgccaggactgattaatcttgattttgctgatatagaaacagtaatgagtgagatgggtaaagcaatgattggtactggagaggcagaaggagaagatagggcaattagtgctggaatgctaccacttattttgaagcttaatagtgctaactccttgcactcgaaaaacttaacttctgatcaagcaataactgcttctgtaaaagatgcgctgcgtttgggttgcgtagctgttgggtttactatatatcctggttctgctaagtgcttcgacatgatggaagaagctcgcgaaattatagctgaggctaagtcttgcggccttgccgtagtgctatggtcttatccacgcggtgaaggaatttccaaagaaggcgaaacagcggttgatgttattgcctatgctgcgcacatagcagctttacttggcgctaatataatcaaagtaaaacttccaattaactatttggaaagggagaaaatagaaacagaaaatattgagtcattatctaaaagaattgaatatgttaaaagatct
gaagctgcagaattcatgaaaaaattgaggcagattttgcgttacatcggttcatgtgatggtgatatggaaaaggggtcacttcgctgtgatgcaaatgtttctgttcgcccaaagggtagtagcacatttggcactcgttgtgaaataaaaaacttaaattcaatacgttatattgtacaagctatagattatgaagcacaaaggcagatcaaaattttggaaagcggaggagaaataagtcaagataccttattgtttgatgtcactttaggaaaaacaaaagtgatgagaagcaaagaagattcaagtgactatagatatttccctgaacctgatttgctacctgttgaaataagccaagacaaacactatttgtttggtctattttactcacgtcatttatgttaattgttgccttaccggtacttgctggtgctataactatgctgctcactgatcgtaatataggtacctccttttttgatcctgctggtggtggtgatcctgtgttatttcaacatctgttttggttttttggtcatccagaagtttacataattatttttcctgcgtttggtatcatcagtcagattgtgtcaactttttctcataggccagtatttggttatatgggaatggtttatgccatgataggaatagcaacgtttggcttcatggtttgggctcaccatatgtttactgttgggcttagcgaggatgctgctatatttttttcgctctgctatcttttctgcgcgaaaggaaaatctaccaaaagataaaatagaaacagcaataaaaaatgcagctggtaacgttgctggagaaagttatgaagaaatacaatatgaaggctgcggaccttctggtgctgcacttattgtccatgctctgacaaataatcgcaaccgaactgcttctgagatacgttatatcttttctcgcaaaggcgctaatttgggagaaacaggatgtgtgagttaccttttcgatcatgtaggcttaattgtctataaagcagggggtataaattttgaagatttatttaactatggaattgaattagaagtattgaatgttgaggaaaataacaaagaagaattatatgttataacttgtgaagtaaaagactttggtaaagtacgtgacgctttcggtggtactggaacaggtgctgcaccggtaattgcaaaagcagcaagagaagcaagagcggtagttaaagataaaggagcaaaagaaaaaaagatactgactgttggagttgtaactaagccgttcggttttgaaggtgtgcgacgtatgcgcattgcagagcttggacttgaagagttgcaaaaatacgtagatacacttattgtcattcccaatcaaaatttatttagaattgctaacgagaaaactacatttgctgacgcatttcaactcgccgataatgttctgcatattggcataagaggagtaactgatttgatgatcatgccaggactgattaatcttgattttgctgatatagaaacagtaatgagtgagatgggtaaagcaatgattggtactggagaggcagaaggagaagatagggcaattagtgctggaatgctaccacttattttgaagcttaatagcgctaactctttgcactcaaaaagcttaacttcagatcaagcaataactgcctctgtaaaagatgcgctgcgtttgggctgcatggctgttgggtttactatatatcctggttctgctaagtgttttgatatgatggaagaagctcgcaaaattatagctgaggctaaatcttgtggccttgttgtagtgctatggtcttatccacgtggtgaaggggtttccaaagaaggtgaaacagcagttgatgtgattgcctatgctgcgcatatagcggctttgctcggtgccaacataataaaagtaaaacttccaaccaatcatctggaaagagaaaaaataga------aaatattgaatcattatctaaaagaattgaatatattaaaaagtct
gaagctgcagaattcatgaaaaaattgaggcagattttgcgttacatcggttcatgtgatggtgatatggaaaaggggtcacttcgctgtgatgcaaatgtttctgttcgcccaaagggtagtagcacatttggcactcgttgtgaaataaaaaacttaaattcaatacgttatattgtacaagctatagattatgaagcacaaaggcagatcaaaattttggaaagcggaggagaaataagtcaagataccttattgtttgatgtcactttaggaaaaacaaaagtgatgagaagcaaagaagattcaagtgactatagatatttccctgaacctgatttgctacctgttgaaataagccaagacaaacactatttgtttggtctattttactcacgtcatttatgttaattgttgccttaccggtacttgctggtgctataactatgctgctcactgatcgtaatataggtacctccttttttgatcctgctggtggtggtgatcctgtgttatttcaacatctgttttggttttttggtcatccagaagtttacataattatttttcctgcgtttggtatcatcagtcagattgtgtcaactttttctcataggccagtatttggttatatgggaatggtttatgccatgataggaatagcaacgtttggcttcatggtttgggctcaccatatgtttactgttgggcttagcgaggatgctgctatatttttttcgctctgctatcttttctgcgcgaaaggaaaatctaccaaaagataaaatagaaacagcaataaaaaatgcagctggtaacgttgctggagaaagttatgaagaaatacaatatgaaggctgcggaccttctggtgctgcacttattgtccatgctctgacaaataatcgcaaccgaactgcttctgagatacgttatatcttttctcgcaaaggcgctaatttgggagaaacaggatgtgtgagttaccttttcgatcatgtaggcttaattgtctataaagcagggggtataaattttgaagatttatttaactatggaattgaattagaagtattgaatgttgaggaaaataacaaagaagaattatatgttataacttgtgaagtaaaagactttggtaaagtacgtgacgctttcggtggtactggaacaggtgctgcaccggtaattgcaaaagcagcaagagaagcaagagcggtagttaaagataaaggagcaaaagaaaaaaagatactgactgttggagttgtaactaagccgttcggttttgaaggtgtgcgacgtatgcgcattgcagagcttggacttgaagagttgcaaaaatacgtagatacacttattgtcattcccaatcaaaatttatttagaattgctaacgagaaaactacatttgctgacgcatttcaactcgccgataatgttctgcatattggcataagaggagtaactgatttgatgatcatgccaggactgattaatcttgattttgctgatatagaaacagtaatgagtgagatgggtaaagcaatgattggtactggagaggcagaaggagaagatagggcaattagtgctggaatgctaccacttattttgaagcttaatagtgctaactccttgcactcgaaaaacttaacttctgatcaagcaataactgcttctgtaaaagatgcgctgcgtttgggttgcgtagctgttgggtttactatatatcctggttctgctaagtgcttcgatatgatggaagaagctcgcgaaattatagctgaggctaagtcttgcggccttgccgtagtgctatggtcttatccacgcggtgaaggaatttccaaagaaggcgaaacagcagttgatgttattgcctatgctgcgcacatagcagctttacttggcgctaatataatcaaagtaaaacttccaattaactatttggaaagcgagaaaatagaaacagaaaatattgagtcattatctaaaagaattgaatatgttaaaagatct
gaagctgcagaattcatgaaaaaattgaggcagattttgcgttacatcggttcatgtgatggtgatatggaaaaggggtcacttcgctgtgatgcaaatgtttctgttcgcccaaagggtagtagcacatttggcactcgttgtgaaataaaaaacttaaattcaatacgttatattgtacaagctatagattatgaagcacaaaggcagatcaaaattttggaaagcggaggagaaataagtcaagataccttattgtttgatgtcactttaggaaaaacaaaagtgatgagaagcaaagaagattcaagtgactatagatatttccctgaacctgatttgctacctgttgaaataagccaagacaaacactatttgtttggtctgttttactaacgtcatttatgttaattgttgccttaccggtacttgctggtgctataactatgctgctaactgatcgcaatattggtacttccttttttgatcctgctggtggcggtgatcctgtgttatttcaacacctgttttggttttttggtcatccagaagtttacataattatttttcctgcatttggcatcataagtcaagttgtatcaactttttcccataggccattatttggctataaagggatggtttatgctatgataggtatagcagcatttggctttatggtttgggctcatcatatgtttactgttgggcttagcgaagatgctgctgtgtttttttcgctctgctatcttttctgcgcgaaaggaaaatctaccaaaagataaaatagaaacagcaataaaaaatgcagctggtaacgttgctggagaaagttatgaagaaatacaatatgaaggctgcggaccttctggtgctgcacttattgtccatgctctgacaaataatcgcaaccgaactgcttctgagatacgttatatcttttctcgcaaaggcgctaatttgggagaaacaggatgtgtgagttaccttttcgatcatgtaggcttaattgtctataaagcagggggtataaattttgaagatttatttaactatggaattgaattagaagtattgaatgttgaggaaaataacaaagaagaattatatgttataacttgtgaagtaaaagactttggtaaagtacgtgacgctttcggtggtactggaacaggtgctgcaccggtaattgcaaaagcagcaagagaagcaagagcggtagttaaagataaaggagcaaaagaaaaaaagatactgactgttggagttgtaactaagccgttcggttttgaaggtgtgcgacgtatgcgcattgcagagcttggacttgaagagttgcaaaaatacgtagatacacttattgtcattcccaatcaaaatttatttagaattgctaacgagaaaactacatttgctgacgcatttcaactcgccgataatgttctgcatattggcataagaggagtaactgatttgatgatcatgccaggactgattaatcttgattttgctgatatagaaacagtaatgagtgagatgggtaaagcaatgattggtactggagaggcagaaggagaagatagggcaattagtgctggaatgctaccacttattttgaagcttaatagtgctaactccttgcactcgaaaaacttaacttctgatcaagcaataactgcttctgtaaaagatgcgctgcgtttgggttgcgtagctgttgggtttactatatatcctggttctgctaagtgcttcgatatgatggaagaagctcgcgaaattatagctgaggctaagtcttgcggccttgccgtagtgctatggtcttatccacgcggtgaaggaatttccaaagaaggcgaaacagcagttgatgttattgcctatgctgcgcacatagcagctttacttggcgctaatataatcaaagtaaaacttccaattaactatttggaaagcgagaaaatagaaacagaaaatattgagtcattatctaaaagaattgaatatgttaaaagatct
gaagctgcagaattcatgaaaaaattgaggcagattttgcgttacatcggttcatgtgatggtgatatggaaaaggggtcacttcgctgtgatgcaaatgtttctgttcgcccaaagggtagtagcacatttggcactcgttgtgaaataaaaaacttaaattcaatacgttatattgtacaagctatagattatgaagcacaaaggcagatcaaaattttggaaagcggaggagaaataagtcaagataccttattgtttgatgtcactttaggaaaaacaaaagtgatgagaagcaaagaagattcaagtgactatagatatttccctgaacctgatttgctacctgttgaaataagccaagacaaacactatttgtttggtctattttactcacgtcatttatgttaattgttgccttaccggtacttgctggtgctataactatgctgctcactgatcgtaatataggtacctccttttttgatcctgctggtggtggtgatcctgtgttatttcaacatctgttttggttttttggtcatccagaagtttacataattatttttcctgcatttggtatcatcagtcagattgtgtcaactttttctcataggccagtatttggttatatgggaatggtttatgccatgataggaatagcaacgtttggcttcatggtttgggctcaccatatgtttactgttgggcttagcgaggatgctgctatatttttttcgctctgctatctttgctgcgcgaaaggaaaatctaccaaaagataaaatagaaacagcaataaaaaatgcagctggtaacgttgctggagaaagttatgaagaaatacaatatgaaggctgcggaccttctggtgctgcacttattgtccatgctctgacaaataatcgcaaccgaactgcttctgagatacgttatatcttttctcgcaaaggcggtaatttgggagaaacaggatgtgtgagttaccttttcgatcatgtaggcttaattgtctataaagtagagggtataaattttgaagatttatttaactatggaattgaattagaagtattgaatgttgaggaaaataacaaagaagaattatatgttataacttgtgaagtaaaagactttggtaaagtacgtgacgctttcggtggtactggaacaggtgctgcaccggtaattgcaaaagcagccagagaagcaagagcggtagttaaagataaaggagcaaaagaaaaaaagatactgactgttggagttgtaactaagccgttcggttttgaaggtgtgcgacgtatgcgcattgcagagcttggacttgaagagttgcaaaaatacgtagatacacttattgtcattcccaatcaaaatttatttagaattgctaacgagaaaactacatttgctgacgcatttcaactcgccgataatgttctgcatattggcataagaggagtaactgatttgatgatcatgccaggactgattaatcttgattttgctgatatagaaacagtaatgagtgagatgggtaaagcaatgattggtactggagaggcagaaggagaagatagggcaattagtgctggaatgctaccacttattttgaagcttaatagcgctaactctttgcactcaaaaagcttaacttcagatcaagcaataactgcctctgtaaaagatgcgctgcgtttgggctgcatggctgttgggtttactatatatcctggttctgctaagtgttttgatatgatggaagaagctcgcaaaattatagctgaggctaaatcttgtggccttgttgtagtgctatggtcttatccacgtggtgaaggggtttccaaagaaggtgaaacagcagttgatgtgattgcctatgctgcgcatatagcggctttgctcggtgccaacataataaaagtaaaacttccaaccaatcatctggaaagagaaaaaataga------aaatattgaatcattatctaaaagaattgaatatattaaaaagtct
gaagctgcagaattcatgaaaaaattgaggcagattttgcgttacatcggttcatgtgatggtgatatggaaaaggggtcacttcgctgtgatgcaaatgtttctgttcgcccaaagggtagtagcacatttggcactcgttgtgaaataaaaaacttaaattcaatacgttatattgtacaagctatagattatgaagcacaaaggcagatcaaaattttggaaagcggaggagaaataagtcaagataccttattgtttgatgtcactttaggaaaaacaaaagtgatgagaagcaaagaagattcaagtgactatagatatttccctgaacctgatttgctacctgttgaaataagccaagacaaacactatttgtttggtctattttactcacgtcatttatgttaattgttgccttaccggtacttgctggtgctataactatgctgctcactgatcgtaatataggtacctccttttttgatcctgctggtggtggtgatcctgtgttatttcaacatctgttttggttttttggtcatccagaagtttacataattatttttcctgcatttggtatcatcagtcagattgtgtcaactttttctcataggccagtatttggttatatgggaatggtttatgccatgataggaatagcaacgtttggcttcatggtttgggctcaccatatgtttactgttgggcttagcgaggatgctgctatatttttttcgctctgctatctttgctgcgcgaaaggaaaatctaccaaaagataaaatagaaacagcaataaaaaatgcagctggtaacgttgctggagaaagttatgaagaaatacaatatgaaggctgcggaccttctggtgctgcacttattgtccatgctctgacaaataatcgcaaccgaactgcttctgagatacgttatatcttttctcgcaaaggcggtaatttgggagaaacaggatgtgtgagttaccttttcgatcatgtaggcttaattgtctataaagtagaggatataaattttgaagatttatttaactatggaattgaattagaagtattgaatgttgaggaaaataacaaagaagaattatatgttataacttgtgaagtaaaagactttggtaaagtacgtgacgctttcggtggtactggaacaggtgctgcaccggtaattgcaaaagcagccagagaagcaagagcggtagttaaagataaaggagcaaaagaaaaaaagatactgactgttggagttgtaactaagccgttcggttttgaaggtgtgcgacgtatgcgcattgcagagcttggacttgaagagttgcaaaaatacgtagatacacttattgtcattcccaatcaaaatttatttagaattgctaacgagaaaactacatttgctgacgcatttcaactcgccgataatgttctacatattggcataagaggagtaactgatttgatgatcatgccaggactgattaatcttgattttgctgatatagaaacagtaatgagtgagatgggtaaagcaatgattggtactggagaggcagaaggagaagatagggcaattagtgctggaatgctaccacttattttgaagcttaatagcgctaactctttgcactcaaaaagcttaacttcagatcaagcaataactgcctctgtaaaagatgcgctgcgtttgggctgcatggctgttgggtttactatatatcctggttctgctaagtgttttgatatgatggaagaagctcgcaaaattatagctgaggctaaatcttgtggccttgttgtagtgctatggtcttatccacgtggtgaaggggtttccaaagaaggtgaaacagcagttgatgtgattgcctatgctgcgcatatagcggctttgctcggtgccaacataataaaagtaaaacttccaaccaatcatctggaaagagaaaaaataga------aaatattgaatcattatctaaaagaattgaatatattaaaaagtct
gaagctgcagaattcatgaaaaaattgaggcagattttgcgttatatcggttcatgtgatggtgatatggaaaagggatcacttcgctgtgatgcaaatgtttccattcgcccaaagggtagtagcgtatttggcactcgctgtgaaataaaaaatttaaattcaatacgttatattgtacaagctatagattatgaagcacaaaggcaaatcaaaattctggaaagcggaggagaaataagtcaagataccttattgtttgatgtcactttaggaaaaacaaaagtgatgagaagcaaagaagattcaagtgactatagatatttccctgaacctgatttgctacctattgaaataagccaagacaaacactatttgtttggtctgttttactaacgtcatttatgttaattgttgccttaccggtacttgctggtgctataactatgctgctaacagatcgcaatattggtacttccttttttgatcctgctggtggcggtgatcctgtgttatttcaacacctgttttggttttttggtcatccagaagtttacataattatttttcctgcatttggcattataagccaagtcgtgtcaactttttcccataggccagtttttggttataagggaatggtttatgccatgataggtatagcagcatttggttttatggtttgggctcaccatatgtttactgttggacttagcgaagatgctgctgtatttttctcgctctgctatctttgctgcgcgaaaggaaaatctaccaaaagataaaatagaaacagcaataaaaaatgcagctggtaacgttgctggagaaagttatgaagaaatacaatatgaaggctgcggaccttctggtgctgcacttattgtccatgctctgacaaataatcgcaaccgaactgcttctgagatacgttatatcttttctcgcaaaggcggtaatttgggagaaacaggatgtgtgagttaccttttcgatcatgtaggcttaattgtctataaagcagagggtataaattttgaagatttatttaactatggaattgaattagaagtattgaatgttgaggaaaataacaaagaagaattatatgttataacttgtgaagtaaaagactttggtaaagtacgtgacgctttcggtggtactggaacaggtgctgcaccggtaattgcaaaggcagccagagaagcaagagcgatagttaaagataaaggagcaaaagaaaaaaagatactgactgttggagttgtaactaagccgttcggttttgaaggtgtgcgacgtatgcgcattgcagagcttggacttgaagagttgcaaaaatacgtagatacacttattgtcattcccaatcaaaatttatttagaattgctaacgagaaaactacatttgctgacgcatttcaactcgccgataatgttctgcatattggcataagaggagtaactgatttgatgatcatgccaggactgattaatcttgattttgctgatatagaaacagtaatgagtgagatgggtaaggcaatgattggtactggagaggcagaaggagaagatagggcaattagtgctggaatgcttccacttattttgaagcttaatagtgccaactccttacactcaaaaagcttaacttctgatcaagcaataactgcttctgtaaaagatgcactgcgtttaggctgtacggctgttgggtttactatatatcctggttctgctaaatgttttgatatgatggaagaagctcgcgaaattatagctgaggctaagtccttcggacttgctgtggtgctatggtcttatccacgtggtgaagggatttccaaagaaggtgaaacagcagttgatgtaattgcttatgctgcgcatatagcggctttgcttggtgccaacataataaaagtaaaacttccaaccaaccatctggaaagagaaaaaataga------aaatattgaatcattatctaaaagaattgaatatattaaaaagtct
gaagctgcagaattcatgaaaaaattgaggcagattttgcgttacatcggttcatgtgatggtgatatggaaaaggggtcacttcgctgtgatgcaaatgtttctgttcgcccaaagggtagtagcacatttggcactcgttgtgaaataaaaaacttaaattcaatacgttatattgtacaagctatagattatgaagcacaaaggcagatcaaaattttggaaagcggaggagaaataagtcaagataccttattgtttgatgtcactttaggaaaaacaaaagtgatgagaagcaaagaagattcaagtgactatagatatttccctgaacctgatttgctacctgttgaaataagccaagacaaacactatttgtttggtctattttactcacgtcatttatgttaattgttgccttaccggtacttgctggtgctataactatgctgctcactgatcgtaatataggtacctccttttttgatcctgctggtggtggtgatcctgtgttatttcaacatctgttttggttttttggtcatccagaagtttacataattatttttcctgcatttggtatcatcagtcagattgtgtcaactttttctcataggccagtatttggttatatgggaatggtttatgccatgataggaatagcaacgtttggcttcatggtttgggctcaccatatgtttactgttgggcttagcgaggatgctgctatatttttttcgctctgctatcttttctgcgcgaaaggaaaatctaccaaaagataaaatagaaacagcaataaaaaatgcagctggtaacgttgctggagaaagttatgaagaaatacaatatgaaggctgcggaccttctggtgctgcacttattgtccatgctctgacaaataatcgcaaccgaactgcttctgagatacgttatatcttttctcgcaaaggcggtaatttgggagaaacaggatgtgtgagttaccttttcgatcatgtaggcttaattgtctataaagcagagggtataaattttgaagatttatttaactatggaattgaattagaagtattgaatgttgaggaaaataacaaggaagaattatatgttataacttgtgaagtgaaagattttggtagagtgcgtgatgctttcggtggtactggaacaggtgctgcaccggtaattgcaaaagcagccagagaagcaagagcggtagttaaagataaaggagcaaaagaaaaaaagatactgactgttggagttgtaactaagccgttcggttttgaaggtgtgcgacgtatgcgcattgcagagcttggacttgaagagttgcaaaaatacgtagatacacttattgtcattcccaatcaaaatttatttagaattgctaacgagaaaactacatttgctgacgcatttcaactcgccgataatgttctgcatattggcataagaggagtaactgatttgatgatcatgccaggactgattaatcttgattttgctgatatagaaacagtaatgagtgagatgggtaaagcaatgattggtactggagaggcagaaggagaagatagggcaattagtgctggaatgctaccacttattttgaagcttaatagtgctaactccttgcactcgaaaaacttaacttctgatcaagcaataactgcttctgtaaaagatgcgctgcgtttgggttgcgtagctgttgggtttactatatatcctggttctgctaagtgcttcgatatgatggaagaagctcgcgaaattatagctgaggctaagtcttgcggccttgccgtagtgctatggtcttatccacgcggtgaaggaatttccaaagaaggcgaaacagcagttgatgttattgcctatgctgcgcacatagcagctttacttggcgctaatataatcaaagtaaaacttccaattaactatttggaaagggagaaaatagaaacagaaaatattgagtcattatctaaaagaattgaatatgttaaaagatct
gaagctgcagaattcatgaaaaaattgaggcagattttgcgttacatcggttcatgtgatggtgatatggaaaaggggtcacttcgctgtgatgcaaatgtttctgttcgcccaaagggtagtagcacatttggcactcgttgtgaaataaaaaacttaaattcaatacgttatattgtacaagctatagattatgaagcacaaaggcagatcaaaattttggaaagcggaggagaaataagtcaagataccttattgtttgatgtcactttaggaaaaacaaaagtgatgagaagcaaagaagattcaagtgactatagatatttccctgaacctgatttgctacctgttgaaataagccaagacaaacactatttgtttggtctattttactcacgtcatttatgttaattgttgccttaccggtacttgctggtgctataactatgctgctcactgatcgtaatataggtacctccttttttgatcctgctggtggtggtgatcctgtgttatttcaacatctgttttggttttttggtcatccagaagtttacataattatttttcctgcatttggtatcatcagtcagattgtgtcaactttttctcataggccagtatttggttatatgggaatggtttatgccatgataggaatagcaacgtttggcttcatggtttgggctcaccatatgtttactgttgggcttagcgaggatgctgctatatttttttcgctctgctatctttgctgcgcgaaaggaaaatctaccaaaagataaaatagaaacagcaataaaaaatgcagctggtaacgttgctggagaaagttatgaagaaatacaatatgaaggctgcggaccttctggtgctgcacttattgtccatgctctgacaaataatcgcaaccgaactgcttctgagatacgttatatcttttctcgcaaaggcggtaatttgggagaaacaggatgtgtgagttaccttttcgatcatgtaggcttaattgtctataaagtagagggtataaattttgaagatttatttaactatggaattgaattagaagtattgaatgttgaggaaaataacaaagaagaattatatgttataacttgtgaagtaaaagactttggtaaagtacgtgacgctttcggtggtactggaacaggtgctgcaccggtaattgcaaaagcagccagagaagcaagagcggtagttaaagataaaggagcaaaagaaaaaaagatactgactgttggagttgtaactaagccgttcggttttgaaggtgtgcgacgtatgcgcattgcagagcttggacttgaagagttgcaaaaatacgtagatacacttattgtcattcccaatcaaaatttatttagaattgctaacgagaaaactacatttgctgacgcatttcaactcgccgataatgttctacatattggcataagaggagtaactgatttgatgatcatgccaggactgattaatcttgattttgctgatatagaaacagtaatgagtgagatgggtaaagcaatgattggtactggagaggcagaaggagaagatagggcaattagtgctggaatgctaccacttattttgaagcttaatagcgctaactctttgcactcaaaaagcttaacttcagatcaagcaataactgcctctgtaaaagatgcgctgcgtttgggctgcatggctgttgggtttactatatatcctggttctgctaagtgttttgatatgatggaagaagctcgcaaaattatagctgaggctaaatcttgtggccttgttgtagtgctatggtcttatccacgtggtgaaggggtttccaaagaaggtgaaacagcagttgatgtgattgcctatgctgcgcatatagcggctttgctcggtgccaacataataaaagtaaaacttccaaccaatcatctggaaagagaaaaaataga------aaatattgaatcattatctaaaagaattgaatatattaaaaagtct
gaagctgcagaattcatgaaaaaattgaggcagattttgcgttacatcggttcatgtgatggtgatatggaaaaggggtcacttcgctgtgatgcaaatgtttctgttcgcccaaagggcagtagcacatttggcactcgttgtgaaataaaaaacttaaattcaatacgttatattgtacaagctatagattatgaagcacaaaggcagatcaaaattttggaaagcggaggagaaataagtcaagataccttattgtttgatgtcactttaggaaaaacaaaagtgatgagaagcaaagaagattcaagtgactatagatatttccctgaacctgatttgctacctgttgaaataagccaagacaaacactgtttgtttggtctgtcttgttaacagcatttatgttgattgttgccttaccagtgcttgccggtgctataactatgcttcttactgatcgcaatattggtacttccttttttgatcctgccggtggtggtgaccctgtgttatttcaacatttattttggttttttggtcatccggaggtttacgtaattatttttcctgcatttggcatcataagtcaggttgtatcaactttttctcacagacctgtatttggttacataggaatggtttatgcaatgataggtatagcagtatttggctttatggtttgggctcaccatatgttcactgttgggcttagtgctgacgctgctgcatttttttcgctctgctatctttgctgcgcgaaaggaaaatctaccaaaagataaaatagaaacagcaataaaaaatgcagctggtaacgttgctggagaaagttatgaagaaatacaatatgaaggctgcggaccttctggtgctgcacttattgtccatgctctgacaaataatcgcaaccgaactgcttctgagatacgttatatcttttctcgcaaaggcggtaatttgggagaaacaggatgtgtgagttaccttttcgatcatgtaggcttaattgtctataaagcagagggtataaattttgaagatttatttaactatggaattgaattagaagtattgaatgttgaggaaaataacaaagaagaattatatgttataacttgtgaagtaaaagactttggtaaagtacgtgacgctttcggtggtactggaacaggtgctgcaccggtaattgcaaaagcagcaagagaagcaagagcggtagttaaagataaaggagcaaaagaaaaaaagatactgactgttggagttgtaactaagccgttcggttttgaaggtgtgcgacgtatgcgcattgcagagcttggacttgaagagttgcaaaaatacgtagatacacttattgtcattcccaatcaaaatttatttagaattgctaacgagaaaactacatttgctgacgcatttcaactcgccgataatgttctgcatattggcataagaggagtaactgatttgatgatcatgccaggactgattaatcttgattttgctgatatagaaacagtaatgagtgagatgggtaaagcaatgattggtactggagaggcagaaggagaagatagggcaattagtgctggaatgctaccacttattttgaagcttaatagcgctaactctttgcactcaaaaagcttaacttcagatcaagcaataactgcctctgtaaaagatgcgctgcgtttgggctgcatggctgttgggtttactatatatcctggttctgctaagtgttttgatatgatggaagaagctcgcaaaattatagctgaggctaaatcttgtggccttgctgtagtgctatggtcttatccacgtggtgaagggatttccaaagaaggtgaaacagcagttgatgtgattgcttatgctgcgcatatagcggctttgctcggtgccaacataataaaagtaaaacttccaaccaatcatctggaaagagaaaaaataga------aaatattgaatcattatctaaaagaattgaatatattaaaaagtct
gaagctgcagaattcatgaaaaaattgaggcagattttgcgttacatcggttcatgtgatggtgatatggaaaaggggtcacttcgctgtgatgcaaatgtttctgttcgcccaaagggtagtagcacatttggcactcgttgtgaaataaaaaacttaaattcaatacgttatattgtacaagctatagattatgaagcacaaaggcagatcaaaattttggaaagcggaggagaaataagtcaagataccttattgtttgatgtcactttaggaaaaacaaaagtgatgagaagcaaaaaagattcaagtgactatagatatttccctgaacctgatttgctacctgttgaaataagccaagacaaacactatttgtttggtctattttactcacgtcatttatgttaattgttgccttaccggtacttgctggtgctataactatgctgctcactgatcgtaatataggtacctccttttttgatcctgctggtggtggtgatcctgtgttatttcaacatctgttttggttttttggtcatccagaagtttacataactatttttcctgcatttggtatcatcagtcagattgtgtcaactttttctcataggccagtatttggttatatgggaatggtttatgccatgataggaatagcaacgtttggcttcatggtttgggctcaccatatgtttactgttgggcttagcgaggatgctgctatatttttttcgctctgctatctttgctgcgcgaaaggaaaatctaccaaaagataaaatagaaacagcaataaaaaatgcagctggtaacgttgctggagaaagttatgaagaaatacaatatgaaggctgcggaccttctggtgctgcacttattgtccatgctctgacaaataatcgcaaccgaactgcttctgagatacgttatatcttttctcgcaaaggcggtaatttgggagaaacaggatgtgtgagttaccttttcgatcatgtaggcttaattgtctataaagcagggggtataaattttgaagatttatttaactatggaattgaattagaagtattgaatgttgaggaaaataacaaagaagaattatatgttataacttgtgaagtaaaagactttggtaaagtacgtgacgctttcggtggtactggaacaggtgctgcaccggtaattgcaaaagcagcaagagaagcaagagcggtagttaaagataaaggagcaaaagaaaaaaagatactgactgttggagttgtaactaagccgttcggttttgaaggtgtgcgacgtatgcgcattgcagagcttggacttgaagagttgcaaaaatacgtagatacacttattgtcattcccaatcaaaatttatttagaattgctaacgagaaaactacatttgctgacgcatttcaactcgccgataatgttctgcatattggcataagaggagtaactgatttgatgatcatgccaggactgattaatcttgattttgctgatatagaaacagtaatgagtgagatgggtaaagcaatgattggtactggagaggcagaaggagaagatagggcaattagtgctggaatgctaccacttattttgaagcttaatagtgctaactccttgcactcgaaaaacttaacttctgatcaagcaataactgcttctgtaaaagatgcgctgcgtttgggttgcgtagctgttgggtttactatatatcctggttctgctaagtgcttcgatatgatggaagaagctcgcgaaattatagctgaggctaagtcttgcggccttgccgtagtgctatggtcttatccacgcggtgaaggaatttccaaagaaggcgaaacagcggttgatgttattgcctatgctgcgcacatagcagctttacttggcgctaatataatcaaagtaaaacttccaattaactatttggaaagggagaaaatagaaacagaaaatattgagtcattatctaaaagaattgaatatgttaaaagatct
gaagctgcagaattcatgaaaaaattgaggcagattttgcgttacatcggttcatgtgatggtgatatggaaaaggggtcacttcgctgtgatgcaaatgtttctgttcgcccaaagggtagtagcacatttggcactcgttgtgaaataaaaaacttaaattcaatacgttatattgtacaagctatagattatgaagcacaaaggcagatcaaaattttggaaagcggaggagaaataagtcaagataccttattgtttgatgtcactttaggaaaaacaaaagtgatgagaagcaaagaagattcaagtgactatagatatttccctgaacctgatttgctacctgttgaaataagccaagacaaacactatttgtttggtctattttactcacgtcatttatgttaattgttgccttaccggtacttgctggtgctataactatgctgctcactgatcgtaatataggtacctccttttttgatcctgctggtggtggtgatcctgtgttatttcaacatctgttttggttttttggtcatccagaagtttacataattatttttcctgcatttggtatcatcagtcagattgtgtcaactttttctcataggccagtatttggttatatgggaatgatttatgccatgataggaatagcaacgtttggcttcatggtttgggctcaccatatgtttactgttgggcttagcgaggattctgctatatttttttcgctctgctatctttgctgcgcgaaaggaaaatctaccaaaagataaaatagaaacagcaataaaaaatgcagctggtaacgttgctggagaaagttatgaagaaatacaatatgaaggctgcggaccttctggtgctgcacttattatccatgctctgacaaataatcgcaaccgaactgcttctgagatacgttatatcttttctcgcaaaggcggtaatttgggagaaacaggatgtgtgagttaccttttcgatcatgtaggcttaattgtctataaagcagggggtataaattttgaagatttatttaactacggaattgaattagaagtattgaatgttgaggaaaataacaaagaagaattatatgttataacttgtgaagtaaaagactttggtaaagtacgtgacgctttcggtggtactggaacaggtgctgcaccggtaattgcaaaagcagcaagagaagcaagagcggtagttaaagataaaggagcaaaagaaaaaaagatactgactgttggagttgtaactaagccgttcggttttgaaggtgtgcgacgtatgcgcattgcagagcttggacttgaagagttgcaaaaatacgtagatacacttattgtcattcccaatcaaaatttatttagaattgctaacgagaaaactacatttgctgacgcatttcaactcgccgataatgttctgcatattggcataagaggagtaactgatttgatgatcatgccaggactgattaatcttgattttgctgatatagaaacagtaatgagtgagatgggtaaagcaatgattggtactggagaggcagaaggagaagatagggcaattagtgctggaatgctaccacttattttgaagcttaatagtgctaactccttgtactcgaaaaacttaacttctgatcaagcaataactgcttctgtaaaagatgcgctgcgtttgggttgcgtagctgttgggtttactatatatcctggttctgctaagtgcttcgatatgatggaagaagctcgcgaaattatagctgaggctaagtcttgcggccttgccgtagtgctatggtcttatccacgcggtgaaggaatttccaaagaaggcgaaacagcggttgatgttattgcctatgctgcgcacatagcagctttacttggcgctaacataatcaaagtaaaacttccaattaactatttggaaagagagaaaatagaaacagaaaatattgagtcattatctaaaagaattgaatatgttaaaagatct
gaagctgcagaattcatgaaaaaattgaggcagattttgcgttacatcggttcatgtgatggtgatatggaaaaggggtcacttcgctgtgatgcaaatgtttctgttcgcccaaagggtagtagcacatttggcactcgttgtgaaataaaaaacttaaattcaatacgttatattgtacaagctatagattatgaagcacaaaggcagatcaaaattttggaaagcggaggagaaataagtcaagataccttattgtttgatgtcactttaggaaaaacaaaagtgatgagaagcaaagaagattcaagtgactatagatatttccctgaacctgatttgctacctgttgaaataagccaagacaaacactatttgtttggtctattttactcacatcatttatgttaattgttgccttaccggtacttgctggtgctataactatgctgctcactgatcgtaatataggtacctccttttttgatcctgctggtggtggtgatcctgtgttatttcaacatctgttttggttttttggtcatccagaagtttacataattatttttcctgcatttggtatcatcagtcaggttgtgtcaactttttctcataggccagtatttggttatatgggaatggtttatgctatgataggaatagcaacgtttggctttatggtttgggctcaccatatgtttactgttgggcttagcgaggatgctgctatatttttttcgctctgctatctttgctgcgcgaaaggaaaatctaccaaaagataaaatagaaacagcaataaaaaatgcagctggtaacgttgctggagaaagttatgaagaaatacaatatgaaggctgcggaccttctggtgctgcacttattgtccatgctctgacaaataatcgcaaccgaactgcttctgagatacgttatatcttttctcgcaaaggcggtaatttgggagaaacaggatgtgtgagttaccttttcgatcatgtaggcttaattgtctataaagcagagggtataaattttgaagatttatttaactatggaattgaattagaagtattgaatgttgaggaaaataacaaagaagaattatatgttataacttgtgaagtaaaagactttggtaaagtacgtgacgctttcggtggtactggaacaggtgctgcaccggtaattgcaaaagcagccagagaagcaagagcggtagttaaagataaaggagcaaaagaaaaaaagatactgactgttggagtcgtaactaagccgttcggttttgaaggtgtgcggcgtatgcgcattgcagagcttggacttgaagagttgcaaaaatacgtagatacacttattgtcattcccaatcaaaatttatttagaattgctaacgagaaaactacatttgctgacgcatttcaactcgccgataatgttctgcatattggcataagaggagtaactgatttgatgatcatgccaggactgattaatcttgattttgctgatatagaaacagtcatgagtgagatgggtaaagcaatgattggtactggagaggcagaaggagaagatagggcaattagtgctggaatgctaccacttattttgaagcttaatagcgctaactctttgcactcaaaaagcttaacttcagatcaagcaataacttcctctgtaaaagatgctctacgtttgggctgcgtggctgttgggtttactatatatcctggttctgctaagtgttttgatatgatggaagaagctcgcaaaattatagctgaggctaaatcttgtggccttgctgtagtgctatggtcttatccacgtggtgaagggatttccaaagaaggtgaaacagcagttgatgtcattgcttatgctgcgcatatagcggctttgctcggtgccaacataataaaagtaaaacttccaaccaaccatatggaaagagaaaaaataga------aaatattgaatcattattcaaaagaattgaatatattaaaaagtct
gaagctgcagaattcatgaaaaaattgaggcagattttgcgttacatcggttcatgtgatggtgatatggaaaaggggtcacttcgctgtgatgcaaatgtttctgttcgcccaaagggtagtagcacatttggcactcgttgtgaaataaaaaacttaaattcaatacgttatattgtacaagctatagattatgaagcacaaaggcagatcaaaattttggaaagcggaggagaaataagtcaagataccttattgtttgatgtcactttaggaaaaacaaaagtgatgagaagcaaagaagattcaagtgactatagatatttccctgaacctgatttgctacctgttgaaataagccaagacaaacactatttgtttggtctattttactcacgtcatttatgttaattgttgccttaccggtacttgctggtgctataactatgctgctcactgatcgtaatataggtacctccttttttgatcctgctggtggtggtgatcctgtgttatttcaacatctgttttggttttttggtcatccagaagtttacataattatttttcctgcatttggtatcatcagtcagattgtgtcaactttttctcataggccagtatttggttatatgggaatggtttatgccatgataggaatagcaacgtttggcttcatggtttgggctcaccatatgtttactgttgggcttagcgaggatgctgctatatttttttcgctctgctatcttttctgcgcgaaaggaaaatctaccaaaagataaaatagaaacagcaataaaaaatgcagctggtaacgttgctggagaaagttatgaagaaatacaatatgaaggctgcggaccttctggtgctgcacttattgtccatgctctgacaaataatcgcaaccgaactgcttctgagatacgttatatcttttctcgcaaaggcggtaatttgggagaaacaggatgtgtgagttaccttttcgatcatgtaggcttaattgtctataaagcagagggtataaattttgaagatttatttaactatggaattgaattagaagtattgaatgttgaggaaaataacaaggaagaattatatgttataacttgtgaagtgaaagattttggtagagtgcgtgatgctttcggtggtactggaacaggtgctgcaccggtaattgcaaaggcagccagagaagcaagagcggtagttaaagataagggagcaaaagaaaaaaagatactgactgttggagttgtaactaagccgttcggttttgaaggtgtgcgacgtatgcgcattgcagagcttggacttgaagagttgcaaaaatacgtagatacacttattgtcattcccaatcaaaatttatttagaattgctaacgagaaaactacatttgctgacgcatttcaactcgccgataatgttctacatattggcataagaggagtaactgatttgatgatcatgccaggactgattaatcttgattttgctgatatagaaacagtaatgagtgagatgggtaaagcaatgattggtactggagaggcagaaggagaagatagggcaattagtgctggaatgctaccacttattttgaagcttaatagcgctaactctttgcactcaaaaagcttaacttcagatcaagcaataactgcctctgtaaaagatgcgctgcgtttgggctgcatggctgttgggtttactatatatcctggttctgctaagtgttttgatatgatggaagaagctcgcaaaattatagctgaggctaaatcttgtggccttgttgtagtgctatggtcttatccacgtggtgaaggggtttccaaagaaggtgaaacagcagttgatgtgattgcctatgctgcgcatatagcggctttgctcggtgccaacataataaaagtaaaacttccaaccaatcatctggaaagagaaaaaataga------aaatattgaatcattatctaaaagaattgaatatattaaaaagtct
gaagctgcagaattcatgaaaaaattgaggcagattttgcgttacatcggttcatgtgatggtgatatggaaaaggggtcacttcgctgtgatgcaaatgtttctgttcgcccaaagggtagtagcacatttggcactcgttgtgaaataaaaaacttaaattcaatacgttatattgtacaagctatagattatgaagcacaaaggcagatcaaaattttggaaagcggaggagaaataagtcaagataccttattgtttgatgtcactttaggaaaaacaaaagtgatgagaagcaaagaagattcaagtgactatagatatttccctgaacctgatttgctacctgttgaaataagccaagacaaacactatttgtttggtctattttactcacgtcatttatgttaattgttgccttaccggtacttgctggtgctataactatgctgctcactgatcgtaatataggtacctccttttttgatcctgctggtggtggtgatcctgtgttatttcaacatctgttttggttttttggtcatccagaagtttacataattatttttcctgcatttggtatcatcagtcagattgtgtcaactttttctcataggccagtatttggttatatgggaatggtttatgccatgataggaatagcaacgtttggcttcatggtttgggctcaccatatgtttactgttgggcttagcgaggatgctgctatatttttttcgctctgctatctttgctgcgcgaaaggaaaatctaccaaaagataaaatagaaacagcaataaaaaatgcagctggtaacgttgctggagaaagttatgaagaaatacaatatgaaggctgcggaccttctggtgctgcacttattgtccatgctctgacaaataatcgcaaccgaactgcttctgagatacgttatatcttttctcgcaaaggcggtaatttgggagaaacaggatgtgtgagttaccttttcgatcatgtaggcttaattgtctataaagcagagggtataaattttgaagatttatttaactatggaattgaattagaagtattgaatgttgaggaaaataacaaagaagaattatatgttataacttgtgaagtaaaagactttggtaaagtacgtgacgctttcggtggtactggaacaggtgctgcaccggtaattgcaaaggcagccagagaagcaagagcggtagttaaagataagggagcaaaagaaaaaaagatactgactgttggagttgtaactaagccgttcggttttgaaggtgtgcgacgtatgcgcattgcagagcttggacttgaagagttgcaaaaatacgtagatacacttattgtcattcccaatcaaaatttatttagaattgctaacgagaaaactacatttgctgacgcatttcaactcgccgataatgttctgcatattggcataagaggagtaactgatttgatgatcatgccaggactgattaatcttgattttgctgatatagaaacagtaatgagtgagatgggtaaagcaatgattggtactggagaggcagaaggagaagatagggcaattagtgctggaatgctaccacttattttgaagcttaatagcgctaactctttgcactcaaaaagcttaacttcagatcaagcaataactgcctctgtaaaagatgcgctgcgtttgggctgcatggctgttgggtttactatatatcctggttctgctaagtgttttgatatgatggaagaagctcgcaaaattatagctgaggctaaatcttgtggccttgttgtagtgctatggtcttatccacgtggtgaaggggtttccaaagaaggtgaaacagcagttgatgtgattgcctatgctgcgcatatagcggctttgctcggtgccaacataataaaagtaaaacttccaaccaatcatctggaaagagaaaaaataga------aaatattgaatcattatctaaaagaattgaatatattaaaaagtct
gaagctgcagaattcatgaaaaaattgaggcagattttgcgttacatcggttcatgtgatggtgatatggaaaaggggtcacttcgctgtgatgcaaatgtttctgttcgcccaaagggtagtagcacatttggcactcgttgtgaaataaaaaacttaaattcaatacgttatattgtacaagctatagattatgaagcacaaaggcagatcaaaattttggaaagcggaggagaaataagtcaagataccttattgtttgatgtcactttaggaaaaacaaaagtgatgagaagcaaagaagattcaagtgactatagatatttccctgaacctgatttgctacctgttgaaataagccaagacaaacactatttgtttggtctgttttactaacgtcatttatgttaattgttgccttaccggtacttgctggtgctataactatgctgctaactgatcgcaatattggtacttccttttttgatcctgctggtggcggtgatcctgtgttatttcaacacctgttttggttttttggtcatccagaagtttacataattatttttcctgcatttggcatcataagccaagtcgtatcaactttttcccataggccagtatttggctataaagggatggtttatgctatgataggtatagcagcatttggctttatggtttgggctcatcatatgtttactgttgggcttagcgaagatgctgctgtatttttttcgctctgctatctttgctgcgcgaaaggaaaatctaccaaaagataaaatagaaacagcaataaaaaatgcaactggtaacgttgctggagaaaattatgaagaaatacaatatgaaggctgcggaccttctggtactgcaattattgttcatgctctgacgaataatcgcaaccgaaccgcttctgagatacgttatatcttttctcgcaaaggcggtaatttgggagaaataggatgtgtgagttaccttttcgatcatgtaggcttaattgtctataaagcagagggtataaattttgaagatttatttaactatggaattgaattagaagtattgaatgttgaggaaaataacaaggaagaattatatgttataacttgtggagtgagagattttggtagagtgcgtgatgctttcggtggtactggaacaggtgctgcaccggtaattgcaaaagcagcaagagaagcaagagcggtagttaaagataaaggagcaaaagaaaaaaagatactgactgttggagttgtaactaagccgttcggttttgaaggtgtgcgacgtatgcgcattgcagagcttggacttgaagagttgcaaaaatacgtagatacacttattgtcattcccaatcaaaatttatttagaattgctaacgagaaaactacatttgctgacgcatttcaactcgccgataatgttctgcatattggcataagaggagtaactgatttgatgatcatgccaggactgattaatcttgattttgctgatatagaaacagtaatgagtgagatgggtaaagcaatgattggtactggagaggcagaaggagaagatagggcaatcagtgctggaatgctaccacttattttgaagcttaatagtgctaactccttgcactcgaaaaacttaacttctgatcaagcaataactgcttctgtaaaagatgcgctgcgtttgggttgcgtagctgttgggtttactatatatcctggttctgctaagtgcttcgatatgatggaagaagctcgcgaaattatagctgaggctaagtcttgcggccttgccgtagtgctatggtcttatccacgcggtgaaggaatttccaaagaaggtgaaacagcagttgatgttattgcctatgctgcgcatatagcggctttgctcggtgccaacataataaaagtaaaacttccaaccaatcatctggaaagagaaaaaataga------aaatattgaatcattatctaaaagaattgaatatgttaaaagatct
gaagctgcagaattcatgaaaaaattgaggcagattttgcgttacatcggttcatgtgatggtgatatggaaaaggggtcacttcgctgtgatgcaaatgtttctgttcgcccaaagggtagtagcacatttggcactcgttgtgaaataaaaaacttaaattcaatacgttatattgtacaagctatagattatgaagcacaaaggcagatcaaaattttggaaagcggacgagaaataagtcaagataccttattgtttgatgtcactttaggaaaaacaaaagtgatgagaagcaaagaagattcaagtgactatagatatttccctgaacctgatttgctacctgttgaaataagccaagacaaacactatttgtttggtctgttttactaacgtcatttatgttaattattgccttaccggtacttgctggtgctataactatgctgctaactgatcgcaatattggtacttccttttttgatcctgctggtggcggtgatcctgtgttatttcaacacctgttttggttttttggtcatccagaagtttacataattatttttcctgcatttggcatcataagccaagtcgtatcaactttttcccataggccagtatttggctataaagggatggtttatgctatgataggtatagcagcatttggctttatggtttgggctcatcatatgtttactgttgggcttagcgaagatgctgctgtatttttttcgctctgctatctttgctgcgcgaaaggaaaatctaccaaaagataaaatagaaacagcaataaaaaatgcagctggtaacgttgctggagaaagttatgaagaaatacaatatgaaggctgcggaccttctggtgctgcacttattgtccatgctctgacaaataatcgcaaccgaactgcttctgagatacgttatatcttttctcgcaaaggcggtaatttgggagaaacaggatgtgtgagttaccttttcgatcatgtaggcttaattgtctataaagcagagggtataaattttgaagatttatttaactatggaattgaattagaagtattgaatgttgaggaaaataacaaagaagaattatatgttataacttgtgaagtaaaagactttggtaaagtacgtgacgctttcggtggtactggaacaggtgctgcaccggtaattgcaaaagcagccagagaagcaagagcggtagttaaagataaaggagcaaaagaaaaaaagatactgactgttggagttgtaactaagccgttcggttttgaaggtgtgcgacgtatgcgcattgcagagcttggacttgaagagttgcaaaaatacgtagatacacttattgtcattcccaatcaaaatttatttagaattgctaacgagaaaactacatttgctgacgcatttcaactcgccgataatgttctgcatattggcataagaggagtaactgatttgatgatcatgccaggactgattaatcttgattttgctgatatagaaacagtaatgagtgagatgggtaaagcaatgattggtactggagaggcagaaggagaagatagggctatcagtgctggaatgctaccacttattttgaagcttaatagcgctaactctttgcattcgaaaatcctaacttctgatcaagcaataactgcctctgtaaaagatgcgctgcgtttgggctgcatggctgttgggtttactatatatcctggttctgctaagtgttttgatatgatggaagaagctcgcgaaattatagctgaggctaaatcttgtggccttgctgtagtgctatggtcttatccacgtggtgaagggatttcaaaagaaggtgaaacagcagttgatgtcattgcttatgctgcgcatatagcggctttgcttggtgccaacataataaaagtaaaacttccaactaaccacttggaaaaagaaaaaataga------aaatattgaatcattattcaaaagaattgaatatattaaaaagtct
gaagctgcagaattcatgaaaaaattgaggcagattttgcgttacatcggttcatgtgatggtgatatggaaaaggggtcacttcgctgtgatgcaaatgtttctgttcgcccaaagggtagtagcacatttggcactcgttgtgaaataaaaaacttaaattcaatacgttatattgtacaagctatagattatgaagcacaaaggcagatcaaaattttggaaagcggaggagaaataagtcaagataccttattgtttgatgtcactttaggaaaaacaaaagtgatgagaagcaaagaagattcaagtgactatagatatttccctgaacctgatttgctacctgttgaaataagccaagacaaacactatttgtttggtctattttactcacgtcatttatgttaattgttgccttaccggtacttgctggtgctataactatgctgctcactgatcgtaatataggtacctccttttttgatcctgctggtggtggtgatcctgtgttatttcaacatctgttttggttttttggtcatccagaagtttacataattatttttcctgcatttggtatcatcagtcagattgtgtcaactttttctcataggccagtatttggttatatgggaatggtttatgccatgataggaatagcaacgtttggcttcatggtttgggctcaccatatgtttactgttgggcttagcgaggatgctgctatatttttttcgctctgctatctttgctgcgcgaaaggaaaatctaccaaaagataaaatagaaacagcaataaaaaatgcagctggtaacgttgctggagaaagttatgaagaaatacaatatgaaggctgcggaccttctggtgctgcacttattgtccatgctctgacaaataatcgcaaccgaactgcttctgagatacgttatatcttttctcgcaaaggcggtaatttgggagaaacaggatgtgtgagttaccttttcgatcatgtaggcttaattgtctataaagcagggggtataaattttgaagatttatttaactatggaattgaattagaagtattgaatgttgaggaaaataacaaagaagaattatatgttataacttgtgaagtaaaagactttggtaaagtacgtgacgctttcggtggtactggaacaggtgctgcaccggtaattgcaaaagcagccagagaagcaagagcggtagttaaagataaaggagcaaaagaaaaaaagatactgactgttggagttgtaactaagccgttcggttttgaaggtgtgcgacgtatgcgcattgcagagcttggacttgaagagttgcaaaaatacgtagatacacttattgtcattcccaatcaaaatttatttagaattgctaacgagaaaactacatttgctgacgcatttcaactcgccgataatgttctgcatattggcataagaggagtaactgatttgatgatcatgccaggactgattaatcttgattttgctgatatagaaacagtaatgagtgagatgggtaaagcaatgattggtactggagaggcagaaggagaagatagggcaattagtgctggaatgctaccacttattttgaagcttaatagcgctaactctttgcactcaaaaagcttaacttcagatcaagcaataacttcctctgtaaaagatgctctacgtttgggctgcgtggctgttgggtttactatatatcctggttctgctaagtgttttgatatgatggaagaagctcgcaaaattatagctgaggctaaatcttgtggccttgctgtagtgctatggtcttatccacgtggtgaagggatttcaaaagaaggtgaaacagcagttgatgtcattgcttatgctgctcatatagcggctttgctcggtgccaacataataaaagtaaaacttccaattaactatttggaaagggagaaaatagaaacagaaaatattgagtcattatctaaaagaattgaatatgttaaaagatct
gaagctgcagaattcatgaaaaaattgaggcagattttgcgttacatcggttcatgtgatggtgatatggaaaaggggtcacttcgctgtgatgcaaatgtttctgttcgcccaaagggtagtagcacatttggcactcgttgtgaaataaaaaacttaaattcaatacgttatattgtacaagctatagattatgaagcacaaaggcagatcaaaattttggaaagcggaggagaaataagtcaagataccttattgtttgatgtcactttaggaaaaacaaaagtgatgagaagcaaagaagattcaagtgactatagatatttccctgaacctgatttgctacctgttgaaataaaccaagacaaacactatttgtttggtctattttactcacgtcatttatgttaattgttgccttaccggtacttgctggtgctataactatgctgctcactgatcgtaatataggtacctccttttttgatcctgctggtggtggtgatcctgtgttatttcaacatctgttttggttttttggtcatccagaagtttacataattatttttcctgcatttggtatcatcagtcagattgtgtcaactttttctcataggccagtatttggttatatgggaatggtttatgccatgataggaatagcaacgtttggcttcatggtttgggctcaccatatgtttactgttgggcttagcgaggatgctgctatatttttttcgctctgctatctttgctgcgcgaaaggaaaatctaccaaaagataaaatagaaacagcaataaaaaatgcagctggtaacgttgctggagaaagttatgaagaagtacaatatgaaggctgcggaccttctggtgctgcacttattgtccatgctctgacaaataatcgcaaccgaactgcttctgagatacgttatatcttttctcgcaaaggcggtaatttgggagaaacaggatgtgtgagttaccttttcgatcatgtaggcttaattgtctataaagcagggggtataaattttgaagatttatttaactatggaattgaattagaagtattgaatgttgaggaaaataacaaagaagaattatatgttataacttgtgaagtaaaaggctttggtaaagtacgtgacgctttcggtggtactggaacaggtgctgcaccggtaattgcaaaagcagccagagaagcaagagcggtagttaaagataaaggagcaaaagaaaaaaagatactgactgttggagttgtaactaagccgttcggttttgaaggtgtgcgacgtatgcgcattgcagagcttggacttgaagagttgcaaaaatatgtagacacacttattgtcattcccaatcaaaatttatttagaattgctaacgagaaaactacatttgctgacgcatttcaactcgccgataatgttctacatattggcataagaggagtaactgatttgatgatcatgccaggactgattaatcttgattttgctgatatagaaacagtaatgagtgagatgggtaaagcaatgattggtactggagaggcagaaggagaagatagggcaattagtgctggaatgctaccacttattttgaagcttaatagcgctaactctttgcactcaaaaagcttaacttcagatcaagcaataactgcctctgtaaaagatgcgctgcgtttgggctgcatggctgttgggtttactatatatcctggttctgctaagtgttttgatatgatggaagaagctcgcaaaattatagctgaggctaaatcttgtggccttgttgtagtgctatggtcttatccacgtggtgaaggggtttccaaagaaggtgaaacagcagttgatgtgattgcctatgctgcgcatatagcggctttgctcggtgccaacataataaaagtaaaacttccaaccaatcatctggaaagagaaaaaataga------aaatattgaatcattatctaaaagaattgaatatattaaaaagtct
gaagctgcagaattcatgaaaaaattgaggcagattttgcgttacatcggttcatgtgatggtgatatggaaaaggggtcacttcgctgtgatgcaaatgtttctgttcgcccaaagggtagtagcacatttggcactcgttatgaaataaaaaacttaaattcaatacgttatattgtacaagctatagattatgaagcacaaaggcagatcaaaattttggaaagcggaggagaaataaatcaagataccttattgtttgatgccactttaggaaaaacaaaagtgatgagaagcaaagaagattcaagtgactatagatatttccctgaacctgatttactacctgttgaaataagccaagacaaacactatttgtttggtctgttttattaacgtcattcatgttaattgtcgctttaccggtgcttgctggtgctataactatgctgcttactgatcgtaatattggcacttccttttttgatcctgctggggggggcgaccctgtattgtttcaacatctattttggttttttggtcatccggaagtttacataattatttttcctgcgtttggtattataagccaagtcgtgtcaactttttctcataggccgatatttggttatatgggaatggtttacgcaatggtaggtatagcagtgtttggctttatggtttgggctcaccatatgtttactgttgggcttagtgaagatgctgccatatttttttcgttctgctatatttgctgcacgtaaggaaaatttgccaaaagataaaatagaaacagcaataaaaaacgcaactggcagtgttgcaggagaaaattatgaggaaatacaatatgagggctatggaccttctggcactgcacttattgttcatgctctaacgaataaccgcaaccgaactgcttctgaggtacgttatatattctctcgcaagggtggaaatttgggagaaacaggaagtgttagttaccttttcgatcatgtaggcttaatcgtctataaagcagagagtgtaaattttgaagatttgtttgattacggaatcgaattagaagtattgaatgttgaggaaaataacaaagaagaattgtacgttataacctgtgaagtaaaagattttggtaaagtgcgtgatgcttttggtggcactggaacaggtgcagcgccagtaattgcgaaagcagcaagagaagcaagagctgcagttaaggataaaacgttaaaagaaaaaaagatactgactgttggagttgtaaccaagccatttagctttgaaggtgtgcgtcgtatgcgcattgcagaacttggacttgaggaattacaaaaatacgtggacactctcattgttatcccaaaccaaaacttgtttagaattgccaatgaaaaaactacattctctgatgcatttaaacttgctgataatgtcctgcatattggtatcagaggagtgactgatttaatggttatgccggggctcattaatcttgattttgctgatatagaaacagtgatgagcgaaatgggcaaagcaatgattggtactggagaagcggagggagaagatagagcaattagtgctggaatgcttccacttattttaaaacttaatagctccaattctttgcattcaaaaagtctaacttctgatcaggcaataaccgcctctgtgaaagatgcgctgcgtttgggctgtacagccgttggatttaccatatatcctggttctgctaagtgttttgatatgatagaagaggctcgtgaaatcatagctgaggctaagtcctatgggcttgcagtggtgctatggtcttacccacgaggtgagggaatttccaaagaaggtgaaacagcagttgatgttattgcttatgctgcgcacatagcagctttgcttggtgctaacataataaaagtaaaactccctactaaccaattggaaaaagaaaaaatagaagtgggaaatattgagtcgttatccaaaagaattgaatatgtcaagaaatct
gaagctgcagaattcatgaaaaaattgaggcagattttgcgttacatcggttcatgtgatggtgatatggaaaaggggtcacttcgctgtgatgcaaatgtttctgttcgcccaaagggtagtagcacatttggcactcgttgtgaaataaaaaacttaaattcaatacgttatattgtacaagctatagattatgaagcacaaaggcagatcaaaattttggaaagcggaggagaaataagtcaagataccttattgtttgatgtcactttaggaaaaacaaaagtgatgagaagcaaagaagattcaagtgactatagatatttccctgaacctgatttgctacctgttgaaataagccaagacaaacactatttgtttggtctattttactcacgtcatttatgttaattgttgccttaccggtacttgctggtgctataactatgctgctcactgatcgtaatataggtacctccttttttgatcctgctggtggtggtgatcctgtgttatttcaacatctgttttggttttttggtcatccagaagtttacataattatttttcctgcatttggtatcatcagtcagattgtgtcaactttttctcataggccagtatttggttatatgggaatggtttatgccatgataggaatagcaacgtttggcttcatggtttgggctcaccatatgtttactgttgggcttagcgaggatgctgctatatttttttcgctctgctatctttgctgcgcgaaaggaaaatctaccaaaagataaaatagaaacagcaataaaaaatgcagctggtaacgttgctggagaaagttatgaagaaatacaatatgaaggctgcggaccttctggtgctgcacttattgtccatgctctgacaaataatcgcaaccgaactgcttctgagatacgttatatcttttctcgcaaaggcggtaatttgggagaaacaggatgtgtgagttaccttttcgatcatgtaggcttaattgtctataaagtagagggtataaattttgaagatttatttaactatggaattgaattagaagtattgaatgttgaggaaaataacaaagaagaattatatgttataacttgtgaagtaaaagactttggtaaagtacgtgacgctttcggtggtactggaacaggcgctgcaccggtaattgcaaaggcagccagagaagcaagggcggtagttaaagataaaggagcaaaagaaaaaaagatactgactgttggagttgtaactaagccgttcggttttgaaggtgtgcgacgtatgcgcattgcagagcttggacttgaagagctgcaaaaatacgtagatacacttattgtcattcccaatcaaaatttatttagaattgctaacgagaaaactacatttgctgacgcatttcaactcgccgataatgttctgcatattggcataagaggagtaactgatttgatgatcatgccaggactgattaatcttgattttgctgatatagaaacagtaatgagtgagatgggtaaagcaatgattggtactggagaggcagaaggagaagatagggcaattagtgctggaatgctaccacttattttgaagcttaatagcgctaactctttgcactcaaaaagcttaacttcagatcaagcaataactgcctctgtaaaagatgcgctgcgtttgggctgcatggctgttgggtttactatatatcctggttctgctaagtgttttgatatgatggaagaagctcgcaaaattatagctgaggctaaatcttgtggccttgttgtagtgctatggtcttatccacgtggtgaaggggtttccaaagaaggtgaaacagcagttgatgtgattgcctatgctgcgcatatagcggctttgctcggtgccaacataataaaagtaaaacttccaaccaatcatctggaaagagaaaaaataga------aaatattgaatcattatctaaaagaattgaatatattaaaaagtct
gaagctgcagaattcatgaaaaaattgaggcagattttgcgttacatcggttcatgtgatggtgatatggaaaaggggtcacttcgctgtgatgcaaatgtttctgttcgcccaaagggcagtagcacatttggcactcgttgtgaaataaaaaacttaaattcaatacgttatattgtacaagctatagattatgaagcacaaaggcagatcaaaattttggaaagcggaggagaaataagtcaagataccttattgtttgatgtcactttaggaaaaacaaaagtgatgagaagcaaagaagattcaagtgactatagatatttccctgaacctgatttactacctgttgaaataagccaagacaaacactatttgtttggtctattttactcacgtcatttatgttaattgttgccttaccggtacttgctggtgctataactatgctgctcactgatcgtaatataggtacctccttttttgatcctgctggtggtggtgatcctgtgttatttcaacatctgttttggttttttggtcatccagaagtttacataattatttttcctgcatttggtatcatcagtcagattgtgtcaactttttctcataggccagtatttggttatatgggaatggtttatgccatgataggaatagcaacgtttggcttcatggtttgggctcaccatatgtttactgttgggcttagcgaggatgctgctatatttttttcgctctgctatctttgctgcgcgaaaggaaaatctaccaaaagataaaatagaaacagcaataaaaaatgcagctggtaacgttgctggagaaagttatgaagaaatacaatatgaaggctgcggaccttctggtgctgcacttattgtccatgctctgacaaataatcgcaaccgaactgcttctgagatacgttatatcttttctcgcaaaggcggtaatttgggagaaacaggatgtgtgagttaccttttcgatcatgtaggcttaattgtctataaagcagggggtataaattttgaagatttatttaactatggaattgaattagaagtattgaatgttgaggaaaataacaaagaagaattatatgttataacttgtgaagtaaaagactttggtaaagtacgtgacgctttcggtggtactggaacaggtgctgcaccggtaattgcaaaagcagccagagaagcaagagcggtagttaaagataaaggagcaaaagaaaaaaagatactgactgttggagttgtaactaagccgttcggttttgaaggtgtgcgacgtatgcgcattgcagagcttggacttgaagagttgcaaaaatacgtagatacacttattgtcattcccaatcaaaatttatttagaattgctaacgagaaaactacatttgctgacgcatttcaactcgccgataatgttctacatattggcataagaggagtaactgatttgatgatcatgccaggactgattaatcttgattttgctgatatagaaacagtaatgagtgagatgggtaaagcaatgattggtactggagaggcagaaggagaagatagggcaattagtgctggaatgctaccacttattttgaagcttaatagtgctaactccttgcactcgaaaaacttaacttctgatcaagcaataactgcttctgtaaaagatgcgctgcgtttgggttgcgtagctgttgggtttactatatatcctggttctgctaagtgcttcgatatgatggaagaagctcgcgaaattatagctgaggctaagtcttgcggccttgccgtagtgctatggtcttatccacgcggtgaaggaatttccaaagaaggcgaaacagcggttgatgttattgcctatgctgcgcacatagcagctttacttggcgctaatataatcaaagtaaaacttccaattaactatttggaaagggagaaaatagaaacagaaaatattgagtcattatctaaaagaattgaatatgttaaaagatct
gaagctgcagaattcatgaaaaaattgaggcagattttgcgttacatcggttcatgtgatggtgatatggaaaaggggtcacttcgctgtgatgcaaatgtttctgttcgcccaaagggtagtagcacatttggcactcgttgtgaaataaaaaacttaaattcaatacgttatattgtacaagctatagattatgaagcacaaaggcagatcaaaattttggaaagcggaggagaaataagtcaagataccttattgtttgatgtcactttaggaaaaacaaaagtgatgagaagcaaagaagattcaagtgactatagatatttccctgaacctgatttgctacctgttgaaataagccaagacaaacactatttgtttggtctattttactcacgtcatttatgttaattgttgccttaccggtacttgctggtgctataactatgctgctcactgatcgtaatataggtacctccttttttgatcctgctggtggtggtgatcctgtgttatttcaacatctgttttggttttttggtcatccagaagtttacataattatttttcctgcatttggtatcatcagtcagattgtgtcaactttttctcataggccagtatttggttatatgggaatggtttatgctatgataggaatagcaacgtttggctttatggtttgggctcaccatatgtttactgttgggcttagcgaggatgctgctatatttttttcgctctgctatctttgctgcgcgaaaggaaaatctaccaaaagataaaatagaaacagcaataaaaaatgcagctggtaacgttgctggagaaagttatgaagaaatacaatatgaaggctgcggaccttctggtgctgcacttattgtccatgctctgacaaataatcgcaaccgaactgcttctgagatacgttatatcttttctcgcaaaggcggtaatttgggagaaacaggatgtgtgagttaccttttcgatcatgtaggcttaattgtctataaagcagagggtataaattttgaagatttatttaactatggaattgaattagaagtattgaatgttgaggaaaataacaaagaagaattatatgttataacttgtgaagtaaaagactttggtaaagtacgtgacgctttcggtggtactggaacaggtgctgcaccggtaattgcaaaagcagccagagaagcaagagcggtagttaaagataaaggagcaaaagaaaaaaagatactgactgttggagttgtaactaagccgttcggttttgaaggtgtgcgacgtatgcgcattgcagagcttggacttgaagagttgcaaaaatacgtagatacacttattgtcattcccaatcaaaatttatttagaattgctaacgagaaaactacatttgctgacgcatttcaactcgccgataatgttctgcatattggcataagaggagtaactgatttgatgatcatgccaggactgattaatcttgattttgctgatatagaaacagtaatgagtgagatgggtaaagcaatgattggtactggagaggcagaaggagaagatagggcaattagtgctggaatgctaccacttattttgaagcttaatagcgctaactctttgcactcaaaaagcttaacttcagatcaagcaataacttcctctgtaaaagatgctctacgtttgggctgcgtggctgttgggtttactatatatcctggttctgctaagtgttttgatatgatggaagaagctcgcaaaattatagctgaggctaaatcttgtggccttgctgtagtgctatggtcttatccacgtggtgaagggatttccaaagaaggtgaaacagcagttgatgtcattgcttatgctgcgcatatagcggctttgctcggtgccaacataataaaagtaaaacttccaaccaaccatatagaaagagaaaaaataga------aaatattgaatcattattcaaaagaattgaatatattaaaaagtct
gaagctgcagaattcatgaaaaaattgaggcagattttgcgttacatcggttcatgtgatggtgatatggaaaaggggtcacttcgctgtgatgcaaatgtttctgttcgccaaaagggtagtagcacatttggcactcgttgtgaaataaaaaacttaaattcaatacgttatattgtacaagctatagattatgaagcacaaaggcagatcaaaattttggaaagcggaggagaaataagtcaagataccttattgtttgatgtcactttaggaaaaacaaaagtgatgagaagcaaagaagattcaagtgactatagatatttccctgaacctgatttgctacctgttgaaataagccaagacaaacactatttgtttggtctgttttactaacgtcatttatgttaattgttgccttaccggtacttgctggtgctataactatgctgctaacagatcgcaatattggtacttccttttttgatcctgctggtggtggtgatcctgtgttatttcaacacctgttttggttttttggtcatccagaagtttacataattatttttcctgcatttggcattataagccaagtcgtgtcaactttttcccataggccagtttttggttataagggaatgatttatgccatgataggtatagcagcatttggttttatggtttgggctcaccatatgtttactgttggacttagcgaagatgctgctgtatttttctcgctctgctatctttgctgcgcgaaaggaaaatctaccaaaagataaaatagaaacagcaataaaaaatgcagctggtaacgttgctggagaaagttatgaagaaatacaatatgaaggctgcggaccttctggtgctgcacttattgtccatgctctgacaaataatcgcaaccgaactgcttctgagatacgttatatcttttctcgcaaaggcggtaatttgggagaaacaggatgtgtgagttaccttttcgatcatgtaggcttaattgtctataaagcagagggtataaattttgaagatttatttaactatggaattgaattagaagtattgaatgttgaggaaaataacaaagaagaattatatgttataacttgtgaagtaaaagactttggtaaagtacgtgacgctttcggtggtactggaacaggtgctgcaccggtaattgcaaaagcagccagagaagcaagagcagtagttaaagataaaggagcaaaagaaaaaaagatactgactgttggagttgtaactaagccgttcggttttgaaggtgtgcgacgtatgcgcattgcagagcttggacttgaagagttgcaaaaatacgtagatacacttattgtcattcccaatcaaaatttatttagaattgctaacgagaaaactacatttgctgacgcatttcaactcgccgataatgttctgcatattggcataagaggagtaactgatttgatgatcatgccaggactgattaatcttgattttgctgatatagaaacagtaatgagtgagatgggtaaagcaatgattggtactggagaggcagaaggagaagatagggcaattagcgctggaatgctaccacttattttgaagcttaatagcgctaactctttgcactcaaaaagcttaacttcagatcaagcaataacttcctctgtaaaagatgctctacgtttgggctgcgtggctgttgggtttactatatatcctggttctgctaagtgttttgatatgatggaagaagctcgcaaaattatagctgaggctaaatcttgtggccttgctgtagtgctatggtcttatccacgtggtgaagggatttcaaaagaaggtgaaacagcagttgatgtcattgcttatgctgctcatatagcggctttgctcggtgccaacataataaaagtaaaacttccaaccaaccatctggaaagagaaaaaataga------aaatattgaatcattatctaaaagaattgaatatattaaaaagtct
gaagctgcagaattcatgaaaaaattgaggcagattttgcgttacatcggttcatgtgatggtgatatggaaaaggggtcacttcgctgtgatgcaaatgtttctgttcgcccaaagggtagtagcacatttggcactcgttgtgaaataaaaaacttaaattcaatacgttatattgtacaagctatagattatgaagcacaaaggcagatcaaaattttggaaagcggaggagaaataagtcaagataccttattgtttgatgtcactttaggaaaaacaaaagtgatgagaagcaaagaagattcaagtgactatagatatttccctgaacctgatttgctacctgttgaaataagccaagacaaacactatttgtttggtctattttactcacgtcatttatgttaattgttgccttaccggtacttgctggtgctataactatgctgctcactgatcgtaatataggtacctccttttttgatcctgctggtggtggtgatcctgtgttatttcaacatctgttttggttttttggtcatccagaagtttacataattatttttcctgcatttggtatcatcagtcagattgtgtcaactttttctcataggccagtatttggttatatgggaatggtttatgccatgataggaatagcaacgtttggcttcatggtttgggctcaccatatgtttactgttgggcttagcgaggatgctgctatatttttttcgctctgctatctttgctgcgcgaaaggaaaatctaccaaaagataaaatagaaacagcaataaaaaatgcagctggtaacgttgctggagaaagttatgaagaaatacaatatgaaggctgcggaccttctggtgctgcacttattgtccatgctctgacaaataatcgcaaccgaactgcttctgagatacgttatatcttttctcgcaaaggcggtaatttgggagaaacaggatgtgtgagttaccttttcgatcatgtaggcttaattgtctataaagtagagggtataaattttgaagatttatttaactatggaattgaattagaagtattgaatgttgaggaaaataacaaagaagaattatatgttataacttgtgaagtaaaagactttggtaaagtacgtgacgctttcggtggtactggaacaggcgctgcaccggtaattgcaaaagcagcaagagaagcaagagcggtagttaaagataaaggagcaaaagaaaaaaagatactgactgttggagttgtaactaagccgttcggttttgaaggtgtgcgacgtatgcgcattgcagagcttggacttgaagagttgcaaaaatacgtagatacacttattgtcattcctaatcaaaatttatttagaattgctaacgagaaaactacatttgctgacgcatttcaactcgccgataatgttctgcatattggcataagaggagtaactgatttgatgatcatgccaggactgattaatcttgattttgctgatatagaaacagtaatgagtgagatgggtaaagcaatgattggtactggagaggcagaaggagaagatagggcaattagtgctggaatgctaccacttattttgaagcttaatagtgctaactccttgcactcgaaaaacttaacttctgatcaagcaataactgcttctgtaaaagatgcgctgcgtttgggttgcgtagctgttgggtttactatatatcctggttctgctaagtgcttcgatatgatggaagaagctcgcgaaattatagctgaggctaagtcttgcggccttgccgtagtgctatggtcttatccacgcggtgaaggaatttccaaagaaggcgaaacagcagttgatgttattgcctatgctgcgcacatagcagctttacttggcgctaatataatcaaagtaaaacttccaattaactatttggaaagggagaaaatagaaacagaaaatattgagtcattatctaaaagaattgaatatgttaaaagatct
gaagctgcagaattcatgaaaaaattgaggcagattttgcgttatattggttcatgtgatggtgatatggaaaaggggtcgcttcgctgtgatgcaaatgtttctgttcgcccaaatggtagtagtgcatttggcacccgctgtgaaataaaaaacttaaattcaatacgttatattgtacaagctatagattatgaaacacaaaggcaaatcaaaattttggaaaacggaggagaaataagtcaagataccttattgtttgatgtcactttaggaaaaacaaaagtgatgagaagcaaagaagattcaagtgactatagatatttccctgaacctgatttgctacctgttgaaataagccaagacaaacactatttgtttggtctgttttactaacgtcatttatgttaattgttgccttaccggtacttgctggtgctataactatgctgctaactgatcgcaatattggtacttccttttttgatcctgctggtggcggtgatcctgtgttatttcaacacctgttttggttttttggtcatccagaagtttacataattatttttcctgcatttggcatcataagccaagtcgtatcaactttttcccataggccagtatttggctataaagggatggtttatgctatgataggtatagcagcatttggctttatggtttgggctcatcatatgtttactgtggggcttagcgaagatgctgctgtatttttttcgctctgctatctttgctgcgcgaaaggaaaatctaccaaaagataaaatagaaacagcaataaaaaatgcagctggtaacgttgctggagaaagttatgaagaaatacaatatgaaggctgcggaccttctggtgctgcacttattgtccatgctctgacaaataatcgcaaccgaactgcttctgagatacgttatatcttttctcgcaaaggcggtaatttgggagaaacaggatgtgtgagttaccttttcgatcatgtaggcttaattgtctataaagcagagggtataaattttgaagatttatttaactatggaattgaattagaagtattgaatgttgaggaaaataacaaggaagaattatatgttataacttgtgcagtaaaagactttggtaaagtacgtgacgctttcggtggtactggaacaggtgctgcaccggtaattgcaaaagcagcaagagaagcaagagcggtagttaaagataaaggagcaaaagaaaaaaagatactgactgttggagttgtaactaagccgttcggttttgaaggtgtgcgacgtatgcgcattgcagagcttggacttgaagagttgcaaaaatacgtagatacacttattgtcattcccaatcaaaatttatttagaattgctaacgagaaaactacatttgctgacgcatttcaactcgccgataatgttctgcatattggcataagaggagtaactgatttgatgatcatgccaggactgattaatcttgattttgctgatatagaaacagtaatgagtgagatgggtaaagcaatgattggtactggagaggcagaaggagaagatagggcaatcagtgctggaatgctaccacttattttgaagcttaatagtgctaactccttgcactcgaaaaacttaacttctgatcaagcaataactgcttctgtaaaagatgcgctgcgtttgggttgcgtagctgttgggtttactatatatcctggttctgctaagtgcttcgatatgatggaagaagctcgcgaaattatagctgaggctaagtcttgcggccttgccgtagtgctatggtcttatccacgcggtgaaggaatttccaaagaaggtgaaacagcagttgatgttattgcctatgctgcgcatatagcggctttgctcggtgccaacataataaaagtaaaacttccaaccaatcatctggaaagagaaaaaataga------aaatattgaatcattatctaaaagaattgaatatgttaaaagatct
gaagctgcagaattcatgaaaaaattgaggcagattttgcgttacatcggttcatgtgatggtgatatggaaaaggggtcacttcgttgtgatgcaaatgtttctgttcgcccaaagggtagtagcacatttggcactcgttgtgaaataaaaaacttaaattcaatacgttatattgtacaagctatagattatgaagcacaaaggcagatcaaaattttggaaagcggaggagaaataagtcaagataccttattgtttgatgtcactttaggaaaaacaaaagtgatgagaagcaaagaagattcaagtgactatagatatttccctgaacctgatttgctacctgttgaaataagccaagacaaacactatttgtttggtctgttttactaacgtcatttatgttaattgttgccttaccggtacttgctggtgctataactatgctgctaactgatcgcaatattggtacttccttttttgatcctgctggtggcggtgatcctgtgttatttcaacacctgttttggttttttggtcatccagaagtttacataattatttttcctgcatttggcatcataagccaagtcgtatcaactttttcccataggccagtatttggctataaagggatggtttatgctatgataggtatagcagcattcggctttatggtttgggctcatcatatgtttactgttgggcttagcgaagatgctgctgtatttttttcgctctgctatctttgctgcgcgaaaggaaaatctaccaaaagataaaatagaaacagcaataaaaaatgcagctggtaacgttgctggagaaagttatgaagaaatacaatatgaaggctgcggaccttctggtgctgcacttattgtccatgctctgacaaataatcgcaaccgaactgcttctgagatacgttatatcttttctcgcaaaggcggtaatttgggagaaacaggatgtgtgagttaccttttcgatcatgtaggcttaattatctataaagcagggggtataaattttgaagatttatttaactatggaattgaattagaagtattgaatgttgaggaaaataacaaagaagaattatatgttataacttgtgaagtaaaagactttggtaaagtacgtgacgctttcggtggtactggaacaggtgctgcaccggtaattgcaaaagcagccagagaagcaagagcggtagttaaagataaaggagcaaaagaaaaaaagatactgactgttggagttgtaactaagccgttcggttttgaaggtgtgcgacgtatgcgcattgcagagcttggacttgaagagttgcaaaaatacgtagatacacttattgtcattcccaatcaaaatttatttagaattgctaacgagaaaactacatttgctgacgcatttcaactcgccgataatgttctgcatattggcataagaggagtaactgatttgatgatcatgccaggactgattaatcttgattttgctgatatagaaacagtaatgagtgagatgggtaaagcaatgattggtactggagaggcagaaggagaagatagggcaattagttctggaatgctaccacttattttgaagcttaatagtgctaactccttgcactcgaaaaacttaacttctgatcaagcaataactgcttctgtaaaagatgcgctgcgtttgggttgcgtagctgttgggtttactatatatcctggttctgctaagtgcttcgatatgatggaagaagctcgcgaaattatagctgaggctaagtcttgcggccttgccgtagtgctatggtcttatccacgcggtgaaggaatttccaaagaaggcgaaacagcagttgatgttattgcctatgctgcgcacatagcagctttacttggcgctaatataatcaaagtaaaacttccaattaactatttggaaagggagaaaatagaaacagaaaatattgagtcattatctaaaagaattgaatatgttaaaagatct
gaagctgcagaatttatgaaaaaattgaggcagattttacgttacattggctcatgtgatggcgatatggagaagggatcacttcgttgtgatgcaaatgtttctgtgcgcccaaaaggcagcaacacatttggcactcgttgtgaaataaaaaatctaaactcaatacgttatattacgcaggctatagattatgaaatacaaaggcagattgaaattttggaaaatgggggagaaataagtcaagataccttattgtttgatgttgctttgggaaaaacaaaagtgatgcgaaataaagaagatgcaagcgattatagatattttcctgaacctgatttgttgcctgttgaaataagccaggacaaacactatttgtttggtctgttttattaacgtcattcatgttaattgtcgctttaccggtgctcgctggtgctataactatgctgcttactgatcgtaatattggcacttccttttttgatcctgctgggggtggcgaccctgtattgtttcaacatctattttggttttttggtcatccggaagtttacataattatttttcctgcgtttggtatcataagccaaatcgtgtcaactttttctcataggccgatatttggttatatgggaatggtttacgcaatggtaggcatagcagtatttggctttatggtttgggctcaccatatgtttactgttgggcttagtgaagatgctgccatatttttttcgttctgctatatttgctgcacgtaaggaaaatttgccaaaagataaaatagaaacagcaataaaaaacgcaactggcagtgttgcaggagaaaattatgaggaaatacaatatgagggctatggaccttctggcactgcacttattgttcatgctctaacgaataaccgcaaccgaactgcttctgaggtgcgttatatattctctcgcaagggtggaaatttgggagaaacaggaagtgttagttaccttttcgatcatgtaggcttaatcgtctataaagcagagagtgtaaattttgaagatttgtttgattacggaatcgaattagaagtattgaatgttgaggaaaataacaaagaagaattgtacattataacctgtgaagtaaaagattttggtaaagtgcgtgatgcttttggtggcactggaacaggtgcagcgccagtaattgcgaaagcagcaagagaagcaagagctgcagttaaggataaaacgttaaaagaaaaaaagatactgactgttggagttgtaaccaagccatttagctttgaaggtgtgcgtcgtatgcgcattgcagaacttggacttgaggaattacaaaaatacgtagacactctcattgttatcccaaaccaaaacttgtttagaattgccaatgagaaaactacattctctgatgcatttaaacttgctgataatgtcctgcatattggtatcagaggagtgactgacttaatggttatgccggggctcattaatcttgattttgctgatatagaaacagtaatgagcgaaatgggcaaagcaatgattggtactggagaagcggagggagaagatagagcaattagtgctggaatgcttccacttattttaaaacttaatagctccaattctttgcattcaaaaagtctaacttttgatcaggcaataaccgcctctgtgaaagatgcgctgcgtttgggttgcacagccgttggatttactatatatcctggttctgctaaatgttttgatatgatagaagaggctcgtgaaatcatagctgaggctaagtcctgtgggcttgcagtggtgctatggtcctacccacgaggtgagggaatttccaaagaaggtgaaacagcagttgatgttattgcttatgctgcgcacatagcagctttgcttggtgccaacataataaaagtaaaactccctactaaccaattggaaaaagaaaaaatagaagtgggaaatattgagtcgttatccaaaagaattgaatatatcaggaaatct
gaagctgcagaattcatgaaaaaattgaggcagattttgcgttacatcggttcatgtgatggtgatatggaaaaggggtcacttcgctgtgatgcaaatgtttctgttcgcccaaagggtagtagcacatttggcactcgttgtgaaataaaaaacttaaattcaatacgttatattgtacaagctatagattatgaagcacaaaggcagatcaaaattttggaaagcggaggagaaataagtcaagataccttattgtttgatgtcactttaggaaaaacaaaagtgatgagaagcaaagaagattcaagtgactatagatatttccctgaacctgatttgctacctgttgaaataagccaagacaaacactatttgtttggtctattttactcacgtcatttatgttaattgttgccttaccggtacttgctggtgctataactatgctgctcactgatcgtaatataggtacctccttttttgatcctgctggtggtggtgatcctgtgttatttcaacatctgttttggttttttggtcatccagaagtttacataattatttttcctgcatttggtatcatcagtcagattgtgtcaactttttctcataggccagtatttggttatatgggaatggtttatgccatgataggaatagcaacgtttggcttcatggtttgggctcaccatatgtttactgttgggcttagcgaggatgctgctatatttttttcgctctgctatctttgctgcgcgaaaggaaaatctaccaaaagataaaatagaaacagcaataaaaaatgcaactggtaacgttgctggagaaaattatgaagaaatacaatatgaaggctgcggaccttctggtgctgcacttattgtccatgctctgacaaataatcgcaaccgaactgcttctgagatacgttatatcttttctcgcaaaggcggtaatttgggagaaacaggatgtgtgagttaccttttcgatcatgtaggcttaattgtctataaagcagagggtataaattttgaagatttatttaactatggaattgaattagaagtattgaatgttgaggaaaataacaaggaagaattatatgttataacttgtgaagtgaaagattttggtagagtgcgtgatgctttcggtggtactggaacaggtgctgcaccggtaattgcaaaagcagccagagaagcaagagcggtagttaaagataaaggagcaaaagaaaaaaagatactgactgttggagttgtaactaagccgttcggttttgaaggtgtgcgacgtatgcgcattgcagagcttggacttgaagagttgcaaaaatacgtagatacacttattgtcattcccaatcaaaatttatttagaattgctaacgagaaaactacatttgctgacgcatttcaactcgccgataatgttctgcatattggcataagaggagtaactgatttgatgatcatgccaggactgattaatcttgattttgctgatatagaaacagtaatgagtgagatgggtaaagcaatgattggtactggagaggcagaaggagaagatagggcaattagtgctggaatgctaccacttattttgaagcttaatagtgctaactccttgcactcaaaaaacttaacttctgatcaagcaataactgcttctgtaaaagatgcgctgcgtttgggttgcgtagctgttgggtttactatatatcctggttctgctaagtgcttcgatatgatggaagaagctcgcgaaattatagctgaggctaagtcttgcggccttgccgtagtgctatggtcttatccacgcggtgaaggaatttccaaagaaggcgaaacagcagttgatgttattgcctatgctgcgcacatagcagctttacttggcgctaatataatcaaagtaaaacttccaattaactatttggaaagggagaaaatagaaacagaaaatattgagtcattatctaaaagaattgaatatgttaaaagatct
gaagctgcagaattcatgaaaaaattgaggcagattttgcgttacatcggttcatgtgatggtgatatggaaaaggggtcacttcgctgtgatgcaaatgtttctgttcgcccaaagggtagtagcacatttggcactcgttgtgaaataaaaaacttaaattcaatacgttatattgtacaagctatagattatgaagcacaaaggcagatcaaaattttggaaagcggaggagaaataagtcaagataccttattgtttgatgtcactttaggaaaaacaaaagtgatgagaagcaaagaagattcaagtgactatagatatttccctgaacctgatttgctacctgttgaaataagccaagacaaacattatttgtttggtctattttactcacgtcatttatgttaattgttgccttaccggtacttgctggtgctataactatgctgctcactgatcgtaatataggtacctccttttttgatcctgctggtggtggtgatcctgtgttatttcaacatctgttttggttttttggtcatccagaagtttacataattatttttcctgcatttggtatcatcagtcagattgtgtcaactttttctcataggccagtatttggttatatgggaatggtttatgctatgctaggaatagcaacgtttggctttatggtttgggctcaccatatgtttactgttgggcttagcgaggatgctgctatatttttttcgctctgctatctttgctgcgcgaaaggaaaatctaccaaaagataaaatagaaacagcaataaaaaatgcagctggtaacgttactggagaaagttatgaagaaatacaatatgaaggctgcggaccttctggtgctgcacttattgtccatgctctgacaaataatcgcaaccgaactgcttctgagatacgttatatcttttctcgcaaaggcggtaatttgggagaaacaggatgtgtgagttaccttttcgatcatgtaggcttaattttctataaagcagagggtataaattttgaagatttatttaactatggaattgaattagaagtattgaatgttgaggaaaataacaaagaagaattatatgttataacttgtgaagtaaaagactttggtaaagtacgtgacgctttcggtggtactggaacaggtgctgcaccggtaattgcaaaagcagccagagaagcaagagcggtagttaaagataaaggagcaaaagaaaaaaagatactgactgttggagttgtaactaagccgttcggttttgaaggtgtgcgacgtatgcgcattgcagagcttggacttgaagagttgcaaaaatacgtagatacacttattgtcattcccaatcaaaatttatttagaattgctaacgagaaaactacatttgctgacgcatttcaactcgccgataatgttctgcatattggcataagaggagtaactgatttgatgatcatgccaggactgattaatcttgattttgctgatatagaaacagtaatgagtgagatgggtaaagcaatgattggtactggagaggcagaaggagaagatagggcaattagtgctggaatgctaccacttattttgaagcttaatagtgctaactctttgcactcaaaaagcttaacttcagatcaagcaataacttcctctgtaaaagatgctctacgtttaggctgcgtggctgttgggtttactatatatcctggttctgctaagtgttttgatatgatggaagaagctcgcaaaattatagctgaggctaaatcttgtggccttgctgtagtgctatggtcttatccacgtggtgaagggatttccaaagaaggtgaaacagcagttgatatcattgcttatgctgcgcatatagcggctttgctcggtgccaacataataaaagtaaaacttccaaccaaccatatggaaagagaaaaaataaa------aaatattgaatcattattcaaaagaattgaatatattaaaaagtct
gaagctgcagaattcatgaaaaaattgaggcagattttgcgttacatcggttcatgtgatggtgatatggaaaaggggtcacttcgctgtgatgcaaatgtttctgttcgcccaaagggtagtagcacatttggcactcgttgtgaaataaaaaacttaaattcaatacgttatattgtacaagctatagattatgaagcacaaaggcagatcaaaattttggaaagcggaggagaaataagtcaagataccttattgtttgatgtcactttaggaaaaacaaaagtgatgagaagcaaagaagattcaagtgactatagatatttccctgaacctgatttgctacctgttgaaataagccaagacaaacactatttgtttggtctattttactcacgtcatttatgttaattgttgccttaccggtacttgctggtgctataactatgctgctcactgatcgtaatataggtacctccttttttgatcctgctggtggtggtgatcctgtgttatttcaacatctgttttggttttttggtcatccagaagtttacataattatttttcctgcatttggtatcatcagtcagattgtgtcaactttttctcataggccagtatttggttatatgggaatggtttatgccatgataggaatagcaacgtttggcttcatggtttgggctcaccatatgtttactgttgggcttagcgaggatgctgctatatttttttcgctctgctatatttgctgcacgcaaggaaaatctaccaaaagataaaatagaaacagcaataaaaaatgcagctggtaacgttgctggagaaagttatgaagaaatacaatatgaaggttgcggaccttctggtgctgcacttattgtccatgctctgacaaataatcgcaaccgaactgcttctgagatacgttatatcttttctcgcaaaggcggtaatttgggagaaacaggatgtgtgagttaccttttcgatcatgtaggcttaattgtctataaagcagagggtataaattttgaagatttatttaactatggaattgaattagaagtattgaatgttgaggaaaataacaaagaagaattatatgttataacttgtgaagtaaaagactttggtaaagtacgtgacgctttcggtggtaccggaaccggtgctgcaccggtaattgcaaaggcagccagagaagcaagagcggtagttaaagataaaggagcaaaagaaaaaaagatactgactgttggagttgtaactaagccgttcggttttgaaggtgtgcgacgtatgcgcattgcagagcttggacttgaagagttgcaaaaatacgtagatacacttattgtcattcccaatcaaaatttatttagaattgctaatgagaaaactacatttgctgacgcatttcaactcgccgataatgttctgcatattggcataagaggagtaactgatctgatggttatgccagggcttattaaccttgattttgctgatatagaaacagtaatgagtgagatgggtaaagcaatgattggtactggagaggcagaaggagaagatagggcaattagtgctggaatgcttccactcattttgaagcttaatagctccaactctttgcacttaaaaagcctaacttctgatcaagcaataactgcttctgtaaaagatgcactgcgtttaggctgcgcagctgttgggtttactatatatcctggctctgctaagtgctttgatatgatggaagaagctcgcgaaattatagctgaggctaaatcttgtggccttgctgtagtgctatggtcttatccacgtggtgaagggatttccaaagaaggtgaaacagcagttgatgtgattgcttatgctgcgcatatagcggctttgctcggtgccaacataataaaagtaaaacttccaaccaatcatctggaaagagaaaaaataga------aaatattgaatcattatctaaaagaattgaatatattaaaaagtct
gaagctgcagaatttatgaaaaaattgaggcagattttacgttacattggctcatgtgatggtgatatggagaagggatcacttcgttgtgatgcaaatgtttctgtgcgcccaaaaggcagcagcacatttggcactcgttgtgaaataaaaaacctaaattcaatacgttatattacgcaggctatagattatgaaatacaaaggcagattgaaattttggaaagtgggggagaaataagtcaagataccttattgtttgatgttgcttttggaaaaacaaaagtgatgcgaaataaagaagatgcaagcgattacagatattttcccgaacctgatttattgcctgttgagataagccaggacaaacactatttgtttggtctgttttattaacgtcattcatgctaattgtcgctttaccggtgcttgctggtgctataactatgctgctcactgatcgcaatattagtacttcattttttgatcctgctgggggtggtgaccctgtattgtttcaacatctgttttggttttttggtcatccggaagtttacataattatttttcctgcgtttggtatcataagccaagtcgtgtcaactttttctcataggccgatattttgttatatgggaatggtttatgcaatgataggcatagcagtatttggctttatggtttgggctcaccatatgtttactgttgggcttagtgaagatgctgccatatttttttcgttctgctatatttgctgcacgtaaggaaaatttgccaaaagataaaatagaaacagcaataaaaaacgcaactggcagtgttgcaggagaaaattatgaggaaatacaatatgagggctatggaccttctggcactgcacttattgttcatgctctaacgaataaccgcaaccgaactgcttctgaggtgcgttatatattctctcgcaagggtggaaatttgggagaaacaggaagtgttagttaccttttcgatcatgtaggcttaatcgtctataaagcagagggtgtaaattttgaagatttgtttgattacggaatcgaattagaagtattgaatgttgaggaaaataacaaagaagaattgtacgttataacctgtgaaataaaagattttggtaaagtgcgtgatgcttttggtggcactggaacaggtgcagcaccagtaattgcgaaagcagcaagagaagcaagagctgcagttaaggataaagcgttaaaagaaaaaaagatactgactgttggagttgtaaccaagccatttggctttgaaggtgtgcgtcgtacgcgcattgcagaacttggacttgaagaattacaaaaatacgtagacactctcattgtcatcccaaaccaaaacttgtttagaattgccaatgagaaaaccacattctctgatgcatttaaacttgctgataatgtcctgcatattggtatcagaggagtgactgatttaatggttatgccggggctcattaatcttgattttgctgatatagaaacagtgatgagcgaaatgggcaaggcaatgattggtactggagaagcagagggagaagatagagcaattagtgctggaatgcttccacttattttaaaacttaatagctccaattctttgcattcaaaaagcctaacttctgatcaggcaataaccgcctctgtgaaagatgcgctgcgtttgggctgcacagccgttggatttaccatatatcctggttctgctaagtgttttgatatgatagaagaggctcgtgaaatcatagctgaggctaagtcctgtgggcttgcagtgatgctatggtcttacccacgaggtgagggaatttccaaagaaggtgaaacagcagttgatgttattgcttatgctgcgcacatagcagctttgcttggtgctaacataataaaagtgaaactccctactaaccaattggaaaaagaaaaaatagaagtgggaaatattgagttgttatccaaaagaattgaatatgtcaagaaatct
;
END; [Characters]

BEGIN Distances;
DIMENSIONS ntax=129;
FORMAT labels=left diagonal triangle=both;
MATRIX
[1] 'JB-1'                                                   0.0 0.06491576 0.04324056 0.026263628 0.06510934 0.04324056 0.043737575 0.071570575 0.06709742 0.06937562 0.06739346 0.08225966 0.045228627 0.04473161 0.09393638 0.048210736 0.043737575 0.11232604 0.08820614 0.087710604 0.08820614 0.08499006 0.047571853 0.07482656 0.07234886 0.06262425 0.08499006 0.087710604 0.06709742 0.04473161 0.04920477 0.04771372 0.04920477 0.04920477 0.045228627 0.04473161 0.04473161 0.04473161 0.04473161 0.04473161 0.04473161 0.04473161 0.04473161 0.04920477 0.045725647 0.04473161 0.045228627 0.04473161 0.04473161 0.04473161 0.04473161 0.045725647 0.04473161 0.046222664 0.04473161 0.046222664 0.0728444 0.0728444 0.04473161 0.06510934 0.07433102 0.04473161 0.04473161 0.04473161 0.04473161 0.04473161 0.0728444 0.04473161 0.072492555 0.074314214 0.06392468 0.04771372 0.049701788 0.087710604 0.048210736 0.045725647 0.0827552 0.055004954 0.081268586 0.04473161 0.053180914 0.048707753 0.054013874 0.049701788 0.04771372 0.052031714 0.050695825 0.048707753 0.046580773 0.05168986 0.049554013 0.046222664 0.052527256 0.052031714 0.052527256 0.050049555 0.049058475 0.051536173 0.045228627 0.048067395 0.050049555 0.045228627 0.046222664 0.050695825 0.051040635 0.045725647 0.048707753 0.049058475 0.049554013 0.045725647 0.049701788 0.045725647 0.053180914 0.04224652 0.047076315 0.048210736 0.06342914 0.0472167 0.050049555 0.04473161 0.04771372 0.048562933 0.05218688 0.050049555 0.085232906 0.051040635 0.048210736 0.05019881 0.07829534
[2] 'JB-2'                                                   0.06491576 0.0 0.07852883 0.048562933 0.05715706 0.07902584 0.07952286 0.050695825 0.09045725 0.03617443 0.032210108 0.017343905 0.0805169 0.080019884 0.034791254 0.07952286 0.07952286 0.053180914 0.029236868 0.030723488 0.03766105 0.08996024 0.07086224 0.044598613 0.04112983 0.09840954 0.0805169 0.029732408 0.09840954 0.080019884 0.087972164 0.07902584 0.07952286 0.08151093 0.08200795 0.0805169 0.0805169 0.0805169 0.0805169 0.0805169 0.0805169 0.0805169 0.0805169 0.09741551 0.08101392 0.0805169 0.08101392 0.0805169 0.0805169 0.0805169 0.0805169 0.08101392 0.0805169 0.08151093 0.0805169 0.08151093 0.043607533 0.043607533 0.0805169 0.07803181 0.04311199 0.080019884 0.080019884 0.080019884 0.080019884 0.080019884 0.043607533 0.080019884 0.041708045 0.040897757 0.085232906 0.09393638 0.09493042 0.058473736 0.09294235 0.07952286 0.050545093 0.09068385 0.054509416 0.08101392 0.085487075 0.08101392 0.095143706 0.0805169 0.07604374 0.083746284 0.07902584 0.077037774 0.09663033 0.10039762 0.08473736 0.08200795 0.08473736 0.08424182 0.08473736 0.085232906 0.08424182 0.09861249 0.08151093 0.08424182 0.0976214 0.0805169 0.08151093 0.09840954 0.083250746 0.08101392 0.10139165 0.08424182 0.083746284 0.08151093 0.08200795 0.08101392 0.0944334 0.091451295 0.08225966 0.08250497 0.028245788 0.08250497 0.085232906 0.0805169 0.09493042 0.083250746 0.10139165 0.099108025 0.050545093 0.081268586 0.08399602 0.07852883 0.048562933
[3] 'JB-3'                                                   0.04324056 0.07852883 0.0 0.06510934 0.022365805 4.9701787E-4 9.940357E-4 0.028827038 0.05367793 0.10934394 0.11083499 0.09592445 0.0019880715 0.0014910537 0.050695825 0.004970179 9.940357E-4 0.069085486 0.09542744 0.09493042 0.10387674 0.05019881 0.08349901 0.11083499 0.11133201 0.019880716 0.042743538 0.09592445 0.024850894 0.0014910537 0.014413519 0.004473161 0.005964215 0.005964215 0.0034791252 0.0019880715 0.0019880715 0.0019880715 0.0019880715 0.0019880715 0.0019880715 0.0019880715 0.0019880715 0.031809144 0.0024850895 0.0019880715 0.0024850895 0.0019880715 0.0019880715 0.0019880715 0.0019880715 0.0024850895 0.0019880715 0.0029821075 0.0019880715 0.0029821075 0.11182903 0.11182903 0.0019880715 0.021868788 0.11332008 0.0014910537 0.0014910537 0.0014910537 0.0014910537 0.0014910537 0.11182903 0.0014910537 0.11105578 0.113056526 0.031809144 0.031312127 0.03031809 0.119781315 0.03280318 0.017395627 0.11282306 0.026838966 0.11481113 0.017395627 0.020874752 0.01640159 0.02584493 0.019383699 0.024353877 0.014910537 0.020377733 0.025347913 0.024353877 0.022365805 0.012425447 0.01888668 0.015407555 0.014910537 0.015407555 0.012922465 0.01192843 0.026341949 0.013916501 0.01192843 0.025347913 0.012922465 0.013916501 0.03528827 0.013916501 0.013419483 0.034791254 0.01192843 0.012425447 0.018389663 0.017395627 0.013419483 0.02385686 0.03280318 0.016898608 0.015904572 0.099403575 0.014910537 0.012922465 0.01640159 0.029821074 0.011431412 0.022862824 0.026838966 0.116799206 0.013916501 0.01888668 0.019880716 0.113817096
[4] 'JB-4'                                                   0.026263628 0.048562933 0.06510934 0.0 0.046222664 0.06510934 0.06560636 0.09244533 0.05019881 0.050049555 0.052031714 0.06590684 0.06709742 0.0666004 0.07306163 0.06610338 0.06560636 0.091451295 0.06590684 0.068384536 0.06888008 0.06809145 0.023290386 0.050545093 0.046085235 0.08449304 0.06510934 0.0654113 0.08499006 0.0666004 0.06709742 0.06560636 0.06709742 0.06809145 0.06709742 0.0666004 0.0666004 0.0666004 0.0666004 0.0666004 0.0666004 0.0666004 0.0666004 0.072067596 0.06759443 0.0666004 0.06709742 0.0666004 0.0666004 0.0666004 0.0666004 0.06759443 0.0666004 0.06809145 0.0666004 0.06809145 0.049554013 0.049554013 0.0666004 0.08697813 0.048067395 0.0666004 0.0666004 0.0666004 0.0666004 0.0666004 0.049554013 0.0666004 0.048659384 0.04987531 0.08473736 0.06759443 0.06958251 0.06937562 0.0666004 0.06858847 0.061446976 0.06888008 0.062438056 0.06759443 0.072067596 0.06759443 0.0728444 0.071570575 0.06709742 0.07086224 0.07007952 0.06809145 0.068384536 0.074055664 0.07135778 0.069085486 0.07135778 0.07086224 0.07135778 0.07185332 0.07086224 0.07433102 0.06709742 0.06987116 0.0728444 0.06709742 0.06809145 0.072067596 0.06987116 0.06759443 0.07007952 0.07086224 0.0703667 0.06858847 0.06858847 0.06759443 0.06809145 0.06510934 0.06987116 0.07007952 0.04112983 0.069085486 0.07185332 0.06759443 0.07057654 0.0703667 0.0750497 0.0728444 0.062933594 0.067889 0.07107356 0.06958251 0.055996034
[5] 'JB-5'                                                   0.06510934 0.05715706 0.022365805 0.046222664 0.0 0.021868788 0.022365805 0.05019881 0.033797216 0.08946322 0.088966206 0.074552685 0.024353877 0.02385686 0.0333002 0.02335984 0.022365805 0.05168986 0.07803181 0.07952286 0.08747515 0.033797216 0.06560636 0.09294235 0.09244533 0.041252486 0.025347913 0.07852883 0.04324056 0.02385686 0.031809144 0.022862824 0.024353877 0.025347913 0.024850894 0.02335984 0.02335984 0.02335984 0.02335984 0.02335984 0.02335984 0.02335984 0.02335984 0.053180914 0.024850894 0.02335984 0.02385686 0.02335984 0.02335984 0.02335984 0.02335984 0.024850894 0.02335984 0.025347913 0.02335984 0.025347913 0.09493042 0.09493042 0.02335984 0.044234592 0.0944334 0.02385686 0.02385686 0.02385686 0.02385686 0.02385686 0.09493042 0.02385686 0.09312749 0.09454727 0.05218688 0.049701788 0.048707753 0.102882706 0.05218688 0.038767397 0.09393638 0.041252486 0.09741551 0.038767397 0.04025845 0.035785288 0.045228627 0.041749503 0.044234592 0.034294236 0.04025845 0.045228627 0.046222664 0.04324056 0.034791254 0.04025845 0.034791254 0.034294236 0.034791254 0.03528827 0.034294236 0.04771372 0.036282305 0.034294236 0.04671968 0.03528827 0.036282305 0.057654075 0.0333002 0.035785288 0.05666004 0.034294236 0.033797216 0.03976143 0.036779325 0.035785288 0.037276343 0.05417495 0.039264414 0.038270377 0.08151093 0.037276343 0.03528827 0.03777336 0.05218688 0.033797216 0.044234592 0.048210736 0.09791253 0.031312127 0.04025845 0.03976143 0.09493042
[6] 'JB-6'                                                   0.04324056 0.07902584 4.9701787E-4 0.06510934 0.021868788 0.0 4.9701787E-4 0.02833002 0.05367793 0.10934394 0.11083499 0.09642147 0.0024850895 0.0019880715 0.051192842 0.005467197 4.9701787E-4 0.06958251 0.09592445 0.09542744 0.10337972 0.049701788 0.08349901 0.11083499 0.11133201 0.019383699 0.04324056 0.09642147 0.025347913 0.0019880715 0.013916501 0.004970179 0.0064612324 0.0064612324 0.0029821075 0.0014910537 0.0014910537 0.0014910537 0.0014910537 0.0014910537 0.0014910537 0.0014910537 0.0014910537 0.031312127 0.0029821075 0.0014910537 0.0019880715 0.0014910537 0.0014910537 0.0014910537 0.0014910537 0.0029821075 0.0014910537 0.0034791252 0.0014910537 0.0034791252 0.11182903 0.11182903 0.0014910537 0.022365805 0.11332008 0.0019880715 0.0019880715 0.0019880715 0.0019880715 0.0019880715 0.11182903 0.0019880715 0.11105578 0.113056526 0.031312127 0.03081511 0.029821074 0.119781315 0.0333002 0.016898608 0.11282306 0.027335985 0.11481113 0.016898608 0.021371769 0.016898608 0.026341949 0.019880716 0.024850894 0.015407555 0.020874752 0.02584493 0.024353877 0.021868788 0.012922465 0.018389663 0.015904572 0.015407555 0.015904572 0.013419483 0.012425447 0.02584493 0.014413519 0.012425447 0.024850894 0.013419483 0.014413519 0.035785288 0.014413519 0.013916501 0.034791254 0.012425447 0.012922465 0.017892644 0.017892644 0.013916501 0.02335984 0.032306165 0.017395627 0.01640159 0.099403575 0.015407555 0.013419483 0.015904572 0.03031809 0.01192843 0.022365805 0.026341949 0.116799206 0.014413519 0.018389663 0.020377733 0.113817096
[7] 'JB-7'                                                   0.043737575 0.07952286 9.940357E-4 0.06560636 0.022365805 4.9701787E-4 0.0 0.028827038 0.05417495 0.10984095 0.11133201 0.096918486 0.0019880715 0.0014910537 0.050695825 0.004970179 9.940357E-4 0.069085486 0.09642147 0.09592445 0.10387674 0.04920477 0.08399602 0.11133201 0.11182903 0.019880716 0.042743538 0.096918486 0.024850894 0.0024850895 0.013419483 0.005467197 0.005964215 0.005964215 0.0024850895 9.940357E-4 9.940357E-4 9.940357E-4 9.940357E-4 9.940357E-4 9.940357E-4 9.940357E-4 9.940357E-4 0.031809144 0.0024850895 9.940357E-4 0.0014910537 9.940357E-4 9.940357E-4 9.940357E-4 9.940357E-4 0.0024850895 9.940357E-4 0.0029821075 9.940357E-4 0.0029821075 0.11232604 0.11232604 9.940357E-4 0.021868788 0.113817096 0.0014910537 0.0014910537 0.0014910537 0.0014910537 0.0014910537 0.11232604 0.0014910537 0.11155379 0.11355678 0.03081511 0.031312127 0.029324057 0.12027833 0.033797216 0.01640159 0.11332008 0.026838966 0.11530815 0.01640159 0.020874752 0.01640159 0.02584493 0.020377733 0.024353877 0.014910537 0.021371769 0.025347913 0.02385686 0.021371769 0.012425447 0.017892644 0.015407555 0.014910537 0.015407555 0.012922465 0.01192843 0.025347913 0.013916501 0.01192843 0.024353877 0.012922465 0.013916501 0.036282305 0.013916501 0.013419483 0.034294236 0.01192843 0.012425447 0.017395627 0.017395627 0.013419483 0.022862824 0.031809144 0.016898608 0.015904572 0.099900596 0.014910537 0.012922465 0.015407555 0.029821074 0.011431412 0.021868788 0.02584493 0.11729623 0.013916501 0.017892644 0.020874752 0.11431412
[8] 'JB-8'                                                   0.071570575 0.050695825 0.028827038 0.09244533 0.05019881 0.02833002 0.028827038 0.0 0.08200795 0.08101392 0.08250497 0.06809145 0.03081511 0.03031809 0.024850894 0.033797216 0.028827038 0.04324056 0.06958251 0.069085486 0.0750497 0.077037774 0.11083499 0.08449304 0.08499006 0.04771372 0.07057654 0.07007952 0.052683897 0.03031809 0.041252486 0.0333002 0.033797216 0.034791254 0.031312127 0.029821074 0.029821074 0.029821074 0.029821074 0.029821074 0.029821074 0.029821074 0.029821074 0.059642147 0.031312127 0.029821074 0.03031809 0.029821074 0.029821074 0.029821074 0.029821074 0.031312127 0.029821074 0.031809144 0.029821074 0.031809144 0.085487075 0.085487075 0.029821074 0.02833002 0.08697813 0.03031809 0.03031809 0.03031809 0.03031809 0.03031809 0.085487075 0.03031809 0.08466136 0.084542274 0.046222664 0.05914513 0.058151092 0.09343936 0.06163022 0.04324056 0.08946322 0.055168986 0.09294235 0.04473161 0.049701788 0.045228627 0.05467197 0.043737575 0.048707753 0.04324056 0.04473161 0.049701788 0.052683897 0.05019881 0.041252486 0.045725647 0.044234592 0.043737575 0.044234592 0.041749503 0.040755466 0.05417495 0.042743538 0.040755466 0.053180914 0.041749503 0.042743538 0.06411531 0.042743538 0.04224652 0.063121274 0.040755466 0.041252486 0.045228627 0.046222664 0.04224652 0.05168986 0.06063618 0.045725647 0.043737575 0.07107356 0.043737575 0.041749503 0.044234592 0.058151092 0.03976143 0.050695825 0.05467197 0.09045725 0.042743538 0.04671968 0.044234592 0.09045725
[9] 'JB-9'                                                   0.06709742 0.09045725 0.05367793 0.05019881 0.033797216 0.05367793 0.05417495 0.08200795 0.0 0.055666003 0.058151092 0.07306163 0.05467197 0.05417495 0.06461233 0.05367793 0.053180914 0.04920477 0.07554672 0.07803181 0.07852883 0.024850894 0.034791254 0.062127236 0.06163022 0.038270377 0.021868788 0.0750497 0.038767397 0.055168986 0.055666003 0.05417495 0.055666003 0.055666003 0.055666003 0.055168986 0.055168986 0.055168986 0.055168986 0.055168986 0.055168986 0.055168986 0.055168986 0.071570575 0.055168986 0.055168986 0.055666003 0.055168986 0.055168986 0.055168986 0.055168986 0.055168986 0.055168986 0.055666003 0.055168986 0.055666003 0.06411531 0.06411531 0.055168986 0.074552685 0.06361829 0.055168986 0.055168986 0.055168986 0.055168986 0.055168986 0.06411531 0.055168986 0.062749006 0.06403202 0.08101392 0.06809145 0.06809145 0.0750497 0.07107356 0.07057654 0.06809145 0.06361829 0.07007952 0.06958251 0.07107356 0.06709742 0.06560636 0.07306163 0.07604374 0.06560636 0.072067596 0.077037774 0.062127236 0.05914513 0.06610338 0.07107356 0.06610338 0.06560636 0.06610338 0.0666004 0.06560636 0.06809145 0.0666004 0.06461233 0.0666004 0.0666004 0.06759443 0.07554672 0.06461233 0.06709742 0.07007952 0.06560636 0.06510934 0.07057654 0.06809145 0.06709742 0.055666003 0.07256461 0.07057654 0.06958251 0.088469185 0.06858847 0.06560636 0.06958251 0.07107356 0.06510934 0.060139164 0.06560636 0.071570575 0.06262425 0.072067596 0.071570575 0.06610338
[10] 'JB-10'                                                  0.06937562 0.03617443 0.10934394 0.050049555 0.08946322 0.10934394 0.10984095 0.08101392 0.055666003 0.0 0.003964321 0.018830525 0.11033797 0.10984095 0.06560636 0.10934394 0.10884692 0.05019881 0.024777006 0.027254708 0.025768086 0.07952286 0.03766105 0.011397423 0.007928642 0.09393638 0.07654075 0.024281466 0.09343936 0.11083499 0.11033797 0.10984095 0.11033797 0.11133201 0.11133201 0.11083499 0.11083499 0.11083499 0.11083499 0.11083499 0.11083499 0.11083499 0.11083499 0.11431412 0.11083499 0.11083499 0.11133201 0.11083499 0.11083499 0.11083499 0.11083499 0.11083499 0.11083499 0.11133201 0.11083499 0.11133201 0.010406343 0.010406343 0.11083499 0.10785288 0.009910802 0.11083499 0.11083499 0.11083499 0.11083499 0.11083499 0.010406343 0.11083499 0.008937438 0.00798005 0.112487614 0.11083499 0.11282306 0.029236868 0.11083499 0.11083499 0.023290386 0.112487614 0.026759168 0.11133201 0.11580517 0.11182903 0.11496531 0.11133201 0.10735586 0.114469774 0.11033797 0.1083499 0.11149653 0.11481113 0.11546085 0.11232604 0.11546085 0.11496531 0.11546085 0.115956396 0.11496531 0.11744301 0.11133201 0.11397423 0.115956396 0.11133201 0.11232604 0.11530815 0.11397423 0.11182903 0.113817096 0.11496531 0.114469774 0.11182903 0.11282306 0.11182903 0.11133201 0.1083499 0.11397423 0.11332008 0.03270565 0.11332008 0.11496531 0.11182903 0.11431412 0.11397423 0.11580517 0.11496531 0.022794846 0.11199207 0.11530815 0.10984095 0.018334985
[11] 'JB-11'                                                  0.06739346 0.032210108 0.11083499 0.052031714 0.088966206 0.11083499 0.11133201 0.08250497 0.058151092 0.003964321 0.0 0.014866204 0.11182903 0.11133201 0.06610338 0.11083499 0.11033797 0.050695825 0.026759168 0.028245788 0.026759168 0.07902584 0.03964321 0.013379584 0.009910802 0.09542744 0.077037774 0.026263628 0.09493042 0.11232604 0.11182903 0.11133201 0.11182903 0.11282306 0.11282306 0.11232604 0.11232604 0.11232604 0.11232604 0.11232604 0.11232604 0.11232604 0.11232604 0.11580517 0.11232604 0.11232604 0.11282306 0.11232604 0.11232604 0.11232604 0.11232604 0.11232604 0.11232604 0.11282306 0.11232604 0.11282306 0.012388503 0.012388503 0.11232604 0.10934394 0.011892963 0.11232604 0.11232604 0.11232604 0.11232604 0.11232604 0.012388503 0.11232604 0.010923536 0.009975063 0.11397423 0.11232604 0.11431412 0.030227948 0.11282306 0.11133201 0.024281466 0.11397423 0.026759168 0.11182903 0.11729623 0.11332008 0.116451934 0.11282306 0.1083499 0.115956396 0.11133201 0.10934394 0.11298315 0.116302185 0.11694747 0.11282306 0.11694747 0.116451934 0.11694747 0.11744301 0.116451934 0.11892963 0.11282306 0.11546085 0.11744301 0.11282306 0.113817096 0.11729623 0.11546085 0.11332008 0.11530815 0.116451934 0.115956396 0.11232604 0.11431412 0.11332008 0.11282306 0.10984095 0.114469774 0.11481113 0.03468781 0.11481113 0.116451934 0.11232604 0.11481113 0.11546085 0.11729623 0.116451934 0.023785926 0.11347869 0.11580517 0.11083499 0.019326065
[12] 'JB-12'                                                  0.08225966 0.017343905 0.09592445 0.06590684 0.074552685 0.09642147 0.096918486 0.06809145 0.07306163 0.018830525 0.014866204 0.0 0.096918486 0.09642147 0.051192842 0.09592445 0.09592445 0.035785288 0.011892963 0.013379584 0.020317147 0.07256461 0.053518336 0.027254708 0.023785926 0.08101392 0.063121274 0.012388503 0.08101392 0.09741551 0.105367795 0.09642147 0.096918486 0.09791253 0.099403575 0.09791253 0.09791253 0.09791253 0.09791253 0.09791253 0.09791253 0.09791253 0.09791253 0.113817096 0.09741551 0.09791253 0.09840954 0.09791253 0.09791253 0.09791253 0.09791253 0.09741551 0.09791253 0.09791253 0.09791253 0.09791253 0.026263628 0.026263628 0.09791253 0.0944334 0.025768086 0.09741551 0.09741551 0.09741551 0.09741551 0.09741551 0.026263628 0.09741551 0.024329692 0.023441397 0.09960357 0.11133201 0.11232604 0.04410307 0.11033797 0.096918486 0.034192268 0.10802775 0.03914767 0.09840954 0.102385685 0.09840954 0.110505454 0.09791253 0.09343936 0.101090185 0.09642147 0.0944334 0.11298315 0.11530815 0.10208127 0.099403575 0.10208127 0.10158573 0.10208127 0.10257681 0.10158573 0.115956396 0.09890656 0.10158573 0.11496531 0.09791253 0.09890656 0.11481113 0.10059465 0.09840954 0.11779324 0.10158573 0.101090185 0.09890656 0.099403575 0.09840954 0.11182903 0.10884692 0.09960357 0.099900596 0.045589693 0.099900596 0.10158573 0.09791253 0.11232604 0.10059465 0.116302185 0.11546085 0.034192268 0.09861249 0.10139165 0.09592445 0.03171457
[13] 'JB-13'                                                  0.045228627 0.0805169 0.0019880715 0.06709742 0.024353877 0.0024850895 0.0019880715 0.03081511 0.05467197 0.11033797 0.11182903 0.096918486 0.0 4.9701787E-4 0.050695825 0.004970179 0.0019880715 0.069085486 0.09642147 0.09592445 0.104870774 0.05019881 0.08449304 0.11182903 0.11232604 0.019880716 0.042743538 0.096918486 0.024850894 0.0014910537 0.015407555 0.0064612324 0.0069582504 0.0069582504 0.004473161 0.0029821075 0.0029821075 0.0029821075 0.0029821075 0.0029821075 0.0029821075 0.0029821075 0.0029821075 0.033797216 0.0014910537 0.0029821075 0.0024850895 0.0029821075 0.0029821075 0.0029821075 0.0029821075 0.0014910537 0.0029821075 0.0019880715 0.0029821075 0.0019880715 0.11282306 0.11282306 0.0029821075 0.020874752 0.11431412 0.0024850895 0.0024850895 0.0024850895 0.0024850895 0.0024850895 0.11282306 0.0024850895 0.11205179 0.11405703 0.03280318 0.032306165 0.03031809 0.12077535 0.034791254 0.018389663 0.113817096 0.027833002 0.11580517 0.018389663 0.021868788 0.017395627 0.026838966 0.021371769 0.025347913 0.015904572 0.022365805 0.026341949 0.024353877 0.02335984 0.013419483 0.019880716 0.01640159 0.015904572 0.01640159 0.013916501 0.012922465 0.027335985 0.014910537 0.012922465 0.026341949 0.013916501 0.014910537 0.037276343 0.014910537 0.014413519 0.035785288 0.012922465 0.013419483 0.019383699 0.018389663 0.014413519 0.024850894 0.033797216 0.017892644 0.016898608 0.10139165 0.015904572 0.013916501 0.017395627 0.03081511 0.012425447 0.02385686 0.026838966 0.11779324 0.014910537 0.019880716 0.021868788 0.11481113
[14] 'JB-14'                                                  0.04473161 0.080019884 0.0014910537 0.0666004 0.02385686 0.0019880715 0.0014910537 0.03031809 0.05417495 0.10984095 0.11133201 0.09642147 4.9701787E-4 0.0 0.05019881 0.004473161 0.0014910537 0.06858847 0.09592445 0.09542744 0.10437376 0.049701788 0.08399602 0.11133201 0.11182903 0.019383699 0.04224652 0.09642147 0.024353877 0.0019880715 0.014910537 0.005964215 0.0064612324 0.0064612324 0.003976143 0.0024850895 0.0024850895 0.0024850895 0.0024850895 0.0024850895 0.0024850895 0.0024850895 0.0024850895 0.0333002 9.940357E-4 0.0024850895 0.0019880715 0.0024850895 0.0024850895 0.0024850895 0.0024850895 9.940357E-4 0.0024850895 0.0014910537 0.0024850895 0.0014910537 0.11232604 0.11232604 0.0024850895 0.020377733 0.113817096 0.0019880715 0.0019880715 0.0019880715 0.0019880715 0.0019880715 0.11232604 0.0019880715 0.11155379 0.11355678 0.032306165 0.031809144 0.029821074 0.12027833 0.034294236 0.017892644 0.11332008 0.027335985 0.11530815 0.017892644 0.021371769 0.016898608 0.026341949 0.020874752 0.024850894 0.015407555 0.021868788 0.02584493 0.02385686 0.022862824 0.012922465 0.019383699 0.015904572 0.015407555 0.015904572 0.013419483 0.012425447 0.026838966 0.014413519 0.012425447 0.02584493 0.013419483 0.014413519 0.036779325 0.014413519 0.013916501 0.03528827 0.012425447 0.012922465 0.01888668 0.017892644 0.013916501 0.024353877 0.0333002 0.017395627 0.01640159 0.10089463 0.015407555 0.013419483 0.016898608 0.03031809 0.01192843 0.02335984 0.026341949 0.11729623 0.014413519 0.019383699 0.021371769 0.11431412
[15] 'JB-15'                                                  0.09393638 0.034791254 0.050695825 0.07306163 0.0333002 0.051192842 0.050695825 0.024850894 0.06461233 0.06560636 0.06610338 0.051192842 0.050695825 0.05019881 0.0 0.049701788 0.050695825 0.018389663 0.045725647 0.048210736 0.058151092 0.05715706 0.088469185 0.061133202 0.06361829 0.06958251 0.04671968 0.046222664 0.06858847 0.05218688 0.05914513 0.051192842 0.050695825 0.052683897 0.053180914 0.05168986 0.05168986 0.05168986 0.05168986 0.05168986 0.05168986 0.05168986 0.05168986 0.08250497 0.051192842 0.05168986 0.05218688 0.05168986 0.05168986 0.05168986 0.05168986 0.051192842 0.05168986 0.05168986 0.05168986 0.05168986 0.06510934 0.06510934 0.05168986 0.048210736 0.06560636 0.051192842 0.051192842 0.051192842 0.051192842 0.051192842 0.06709742 0.051192842 0.06523904 0.064532265 0.06709742 0.07902584 0.077037774 0.077534795 0.0805169 0.06510934 0.069085486 0.06809145 0.07554672 0.0666004 0.06759443 0.063121274 0.07256461 0.06560636 0.06709742 0.061133202 0.06411531 0.06809145 0.07306163 0.071570575 0.062127236 0.06759443 0.062127236 0.06163022 0.062127236 0.06262425 0.06163022 0.07604374 0.06361829 0.06163022 0.0750497 0.06262425 0.06361829 0.085984096 0.06063618 0.063121274 0.08449304 0.06163022 0.061133202 0.06709742 0.06411531 0.063121274 0.06560636 0.08250497 0.0666004 0.06461233 0.052683897 0.06461233 0.06262425 0.06610338 0.07902584 0.06063618 0.07256461 0.07554672 0.07107356 0.058648113 0.06858847 0.06361829 0.072067596
[16] 'JB-16'                                                  0.048210736 0.07952286 0.004970179 0.06610338 0.02335984 0.005467197 0.004970179 0.033797216 0.05367793 0.10934394 0.11083499 0.09592445 0.004970179 0.004473161 0.049701788 0.0 0.004970179 0.06809145 0.09542744 0.09393638 0.102882706 0.048210736 0.08349901 0.11083499 0.11133201 0.02385686 0.041749503 0.09592445 0.019880716 0.0064612324 0.010437376 0.0014910537 0.0019880715 0.008946322 0.0074552684 0.005964215 0.005964215 0.005964215 0.005964215 0.005964215 0.005964215 0.005964215 0.005964215 0.036779325 0.005467197 0.005964215 0.0064612324 0.005964215 0.005964215 0.005964215 0.005964215 0.005467197 0.005964215 0.005964215 0.005964215 0.005964215 0.11182903 0.11182903 0.005964215 0.024850894 0.11332008 0.005467197 0.005467197 0.005467197 0.005467197 0.005467197 0.11182903 0.005467197 0.11105578 0.113056526 0.035785288 0.0333002 0.031312127 0.119781315 0.03777336 0.021371769 0.11282306 0.027833002 0.11481113 0.021371769 0.02385686 0.019383699 0.028827038 0.024353877 0.02833002 0.017892644 0.025347913 0.029324057 0.027335985 0.026341949 0.01640159 0.022862824 0.018389663 0.017892644 0.018389663 0.016898608 0.015904572 0.03031809 0.017892644 0.015904572 0.029324057 0.016898608 0.017892644 0.04025845 0.016898608 0.017395627 0.038767397 0.015904572 0.01640159 0.022365805 0.020377733 0.017395627 0.024850894 0.036779325 0.020874752 0.01888668 0.10039762 0.01888668 0.016898608 0.020377733 0.033797216 0.015407555 0.026838966 0.029821074 0.116799206 0.016898608 0.022862824 0.024850894 0.113817096
[17] 'JB-17'                                                  0.043737575 0.07952286 9.940357E-4 0.06560636 0.022365805 4.9701787E-4 9.940357E-4 0.028827038 0.053180914 0.10884692 0.11033797 0.09592445 0.0019880715 0.0014910537 0.050695825 0.004970179 0.0 0.069085486 0.09542744 0.09493042 0.102882706 0.04920477 0.083001986 0.11033797 0.11083499 0.01888668 0.042743538 0.09592445 0.024850894 0.0024850895 0.014413519 0.005467197 0.0069582504 0.0069582504 0.0034791252 0.0019880715 0.0019880715 0.0019880715 0.0019880715 0.0019880715 0.0019880715 0.0019880715 0.0019880715 0.031809144 0.0024850895 0.0019880715 0.0024850895 0.0019880715 0.0019880715 0.0019880715 0.0019880715 0.0024850895 0.0019880715 0.0029821075 0.0019880715 0.0029821075 0.11133201 0.11133201 0.0019880715 0.021868788 0.11282306 0.0024850895 0.0024850895 0.0024850895 0.0024850895 0.0024850895 0.11133201 0.0024850895 0.11055777 0.11255628 0.031809144 0.031312127 0.03031809 0.119284295 0.033797216 0.017395627 0.11232604 0.027833002 0.11431412 0.017395627 0.021868788 0.017395627 0.026838966 0.020377733 0.025347913 0.015904572 0.021371769 0.026341949 0.02385686 0.022365805 0.013419483 0.01888668 0.01640159 0.015904572 0.01640159 0.013916501 0.012922465 0.026341949 0.014910537 0.012922465 0.025347913 0.013916501 0.014910537 0.036282305 0.014910537 0.014413519 0.03528827 0.012922465 0.013419483 0.018389663 0.018389663 0.014413519 0.02385686 0.03280318 0.017892644 0.016898608 0.099900596 0.015904572 0.013916501 0.01640159 0.03081511 0.012425447 0.022862824 0.02584493 0.116302185 0.014910537 0.01888668 0.020874752 0.11332008
[18] 'JB-18'                                                  0.11232604 0.053180914 0.069085486 0.091451295 0.05168986 0.06958251 0.069085486 0.04324056 0.04920477 0.05019881 0.050695825 0.035785288 0.069085486 0.06858847 0.018389663 0.06809145 0.069085486 0.0 0.027335985 0.029821074 0.03976143 0.038767397 0.07007952 0.042743538 0.045228627 0.051192842 0.02833002 0.027833002 0.05019881 0.07057654 0.077534795 0.06958251 0.069085486 0.07007952 0.071570575 0.07007952 0.07007952 0.07007952 0.07007952 0.07007952 0.07007952 0.07007952 0.07007952 0.09890656 0.06958251 0.07007952 0.07057654 0.07007952 0.07007952 0.07007952 0.07007952 0.06958251 0.07007952 0.07007952 0.07007952 0.07007952 0.04671968 0.04671968 0.07007952 0.0666004 0.0472167 0.06958251 0.06958251 0.06958251 0.06958251 0.06958251 0.049701788 0.06958251 0.047808766 0.047023512 0.08250497 0.09741551 0.09542744 0.06510934 0.09890656 0.08349901 0.052683897 0.08648112 0.062127236 0.08499006 0.085487075 0.08151093 0.088966206 0.08399602 0.085487075 0.07952286 0.08250497 0.08648112 0.091451295 0.08747515 0.0805169 0.085984096 0.0805169 0.080019884 0.0805169 0.08101392 0.080019884 0.0944334 0.08200795 0.080019884 0.09343936 0.08101392 0.08200795 0.102385685 0.07902584 0.08151093 0.10188867 0.080019884 0.07952286 0.085487075 0.08250497 0.08151093 0.08399602 0.10089463 0.08499006 0.083001986 0.07107356 0.083001986 0.080019884 0.08449304 0.09741551 0.07902584 0.088469185 0.09393638 0.05467197 0.077037774 0.08697813 0.08200795 0.05715706
[19] 'JB-19'                                                  0.08820614 0.029236868 0.09542744 0.06590684 0.07803181 0.09592445 0.09642147 0.06958251 0.07554672 0.024777006 0.026759168 0.011892963 0.09642147 0.09592445 0.045725647 0.09542744 0.09542744 0.027335985 0.0 0.0024777006 0.012388503 0.06610338 0.042616453 0.015361744 0.019821605 0.077534795 0.055666003 4.9554015E-4 0.077534795 0.096918486 0.104870774 0.09592445 0.09642147 0.09741551 0.09890656 0.09741551 0.09741551 0.09741551 0.09741551 0.09741551 0.09741551 0.09741551 0.09741551 0.11133201 0.096918486 0.09741551 0.09791253 0.09741551 0.09741551 0.09741551 0.09741551 0.096918486 0.09741551 0.09741551 0.09741551 0.09741551 0.021308227 0.021308227 0.09741551 0.09393638 0.021803766 0.096918486 0.096918486 0.096918486 0.096918486 0.096918486 0.024281466 0.096918486 0.022343595 0.021446384 0.10009911 0.10984095 0.11182903 0.044598613 0.10884692 0.09741551 0.030227948 0.10852329 0.040634293 0.09890656 0.10188867 0.09791253 0.11100099 0.09741551 0.09294235 0.10158573 0.09592445 0.09393638 0.11347869 0.11481113 0.10257681 0.099900596 0.10257681 0.10208127 0.10257681 0.103072345 0.10208127 0.116451934 0.09840954 0.10208127 0.11546085 0.09741551 0.09840954 0.11232604 0.101090185 0.09791253 0.11729623 0.10208127 0.10158573 0.099403575 0.09890656 0.09791253 0.11133201 0.1083499 0.101090185 0.099403575 0.045589693 0.099403575 0.10208127 0.09840954 0.11282306 0.101090185 0.11580517 0.115956396 0.031219028 0.099108025 0.10188867 0.09542744 0.03369673
[20] 'JB-20'                                                  0.087710604 0.030723488 0.09493042 0.068384536 0.07952286 0.09542744 0.09592445 0.069085486 0.07803181 0.027254708 0.028245788 0.013379584 0.09592445 0.09542744 0.048210736 0.09393638 0.09493042 0.029821074 0.0024777006 0.0 0.009910802 0.06361829 0.04509415 0.017839445 0.022299306 0.077037774 0.058151092 0.0029732408 0.07604374 0.09642147 0.10337972 0.0944334 0.09493042 0.09890656 0.09840954 0.096918486 0.096918486 0.096918486 0.096918486 0.096918486 0.096918486 0.096918486 0.096918486 0.11083499 0.09642147 0.096918486 0.09741551 0.096918486 0.096918486 0.096918486 0.096918486 0.09642147 0.096918486 0.096918486 0.096918486 0.096918486 0.023785926 0.023785926 0.096918486 0.09343936 0.024281466 0.09642147 0.09642147 0.09642147 0.09642147 0.09642147 0.026759168 0.09642147 0.024826216 0.02394015 0.09960357 0.10934394 0.11133201 0.047076315 0.1083499 0.096918486 0.03270565 0.11000991 0.04311199 0.09840954 0.10337972 0.099403575 0.112487614 0.096918486 0.09244533 0.103072345 0.09542744 0.09343936 0.11298315 0.11431412 0.10208127 0.099403575 0.10406343 0.10356789 0.10406343 0.10257681 0.10158573 0.115956396 0.09791253 0.10158573 0.11496531 0.096918486 0.09791253 0.11182903 0.10257681 0.09741551 0.116799206 0.10158573 0.101090185 0.09890656 0.10039762 0.09741551 0.11282306 0.10785288 0.10059465 0.09791253 0.048067395 0.09890656 0.10158573 0.09791253 0.11232604 0.10059465 0.11530815 0.11546085 0.03369673 0.10059465 0.10139165 0.09493042 0.03617443
[21] 'JB-21'                                                  0.08820614 0.03766105 0.10387674 0.06888008 0.08747515 0.10337972 0.10387674 0.0750497 0.07852883 0.025768086 0.026759168 0.020317147 0.104870774 0.10437376 0.058151092 0.102882706 0.102882706 0.03976143 0.012388503 0.009910802 0.0 0.055666003 0.045589693 0.019326065 0.023785926 0.08499006 0.06610338 0.011892963 0.08399602 0.105367795 0.09542744 0.10337972 0.10387674 0.10785288 0.10636183 0.104870774 0.104870774 0.104870774 0.104870774 0.104870774 0.104870774 0.104870774 0.104870774 0.10984095 0.105367795 0.104870774 0.105367795 0.104870774 0.104870774 0.104870774 0.104870774 0.105367795 0.104870774 0.10586481 0.104870774 0.10586481 0.025272546 0.025272546 0.104870774 0.102385685 0.025768086 0.105367795 0.105367795 0.105367795 0.105367795 0.105367795 0.026263628 0.105367795 0.024329692 0.022942644 0.10753221 0.10636183 0.11033797 0.043607533 0.10735586 0.104870774 0.03171457 0.10901883 0.042616453 0.105367795 0.11232604 0.1083499 0.11149653 0.10586481 0.10139165 0.11199207 0.10437376 0.102385685 0.110505454 0.11133201 0.11000991 0.10735586 0.11298315 0.112487614 0.11298315 0.110505454 0.10951437 0.11397423 0.10685885 0.110505454 0.11298315 0.10586481 0.10685885 0.11083499 0.11149653 0.10636183 0.11580517 0.110505454 0.11000991 0.10685885 0.10934394 0.10636183 0.10984095 0.104870774 0.10951437 0.10685885 0.046580773 0.10785288 0.110505454 0.10586481 0.11232604 0.10951437 0.11232604 0.112487614 0.03270565 0.10951437 0.1083499 0.10387674 0.03468781
[22] 'JB-22'                                                  0.08499006 0.08996024 0.05019881 0.06809145 0.033797216 0.049701788 0.04920477 0.077037774 0.024850894 0.07952286 0.07902584 0.07256461 0.05019881 0.049701788 0.05715706 0.048210736 0.04920477 0.038767397 0.06610338 0.06361829 0.055666003 0.0 0.04671968 0.07306163 0.07554672 0.031312127 0.010437376 0.06560636 0.02833002 0.05168986 0.03976143 0.049701788 0.048210736 0.05218688 0.05168986 0.05019881 0.05019881 0.05019881 0.05019881 0.05019881 0.05019881 0.05019881 0.05019881 0.069085486 0.050695825 0.05019881 0.050695825 0.05019881 0.05019881 0.05019881 0.05019881 0.050695825 0.05019881 0.051192842 0.05019881 0.051192842 0.077037774 0.077037774 0.05019881 0.06858847 0.077534795 0.050695825 0.050695825 0.050695825 0.050695825 0.050695825 0.07803181 0.050695825 0.07619522 0.07703852 0.0750497 0.06560636 0.06560636 0.09045725 0.069085486 0.06461233 0.077534795 0.058648113 0.085984096 0.06361829 0.06759443 0.06361829 0.061133202 0.06809145 0.06958251 0.063121274 0.0666004 0.07057654 0.061133202 0.05666004 0.06063618 0.06610338 0.06361829 0.063121274 0.06361829 0.061133202 0.060139164 0.06461233 0.063121274 0.061133202 0.06361829 0.061133202 0.062127236 0.07256461 0.061133202 0.06163022 0.07306163 0.061133202 0.06063618 0.06560636 0.06461233 0.06163022 0.055168986 0.069085486 0.06510934 0.063121274 0.10039762 0.063121274 0.060139164 0.06361829 0.069085486 0.06063618 0.057654075 0.062127236 0.08250497 0.05914513 0.06510934 0.06610338 0.08151093
[23] 'JB-23'                                                  0.047571853 0.07086224 0.08349901 0.023290386 0.06560636 0.08349901 0.08399602 0.11083499 0.034791254 0.03766105 0.03964321 0.053518336 0.08449304 0.08399602 0.088469185 0.08349901 0.083001986 0.07007952 0.042616453 0.04509415 0.045589693 0.04671968 0.0 0.027254708 0.03171457 0.06510934 0.043737575 0.04212091 0.06560636 0.08499006 0.085487075 0.08399602 0.085487075 0.085487075 0.085487075 0.08499006 0.08499006 0.08499006 0.08499006 0.08499006 0.08499006 0.08499006 0.08499006 0.08747515 0.08499006 0.08499006 0.085487075 0.08499006 0.08499006 0.08499006 0.08499006 0.08499006 0.08499006 0.085487075 0.08499006 0.085487075 0.033201188 0.033201188 0.08499006 0.10437376 0.03369673 0.08499006 0.08499006 0.08499006 0.08499006 0.08499006 0.034192268 0.08499006 0.03326713 0.034413964 0.101090185 0.08499006 0.087972164 0.056491576 0.08449304 0.08697813 0.04410307 0.08820614 0.049554013 0.085984096 0.08996024 0.085984096 0.0901883 0.08996024 0.085487075 0.0901883 0.088469185 0.08648112 0.08671953 0.08996024 0.09068385 0.08747515 0.09068385 0.0901883 0.09068385 0.091179386 0.0901883 0.093657084 0.085487075 0.089197226 0.09217047 0.085487075 0.08648112 0.087972164 0.089197226 0.085984096 0.08747515 0.0901883 0.089692764 0.08697813 0.08697813 0.085984096 0.08648112 0.08349901 0.089197226 0.088469185 0.062438056 0.08747515 0.0901883 0.085984096 0.088966206 0.089692764 0.090954274 0.091179386 0.046580773 0.087215066 0.08946322 0.087972164 0.04311199
[24] 'JB-24'                                                  0.07482656 0.044598613 0.11083499 0.050545093 0.09294235 0.11083499 0.11133201 0.08449304 0.062127236 0.011397423 0.013379584 0.027254708 0.11182903 0.11133201 0.061133202 0.11083499 0.11033797 0.042743538 0.015361744 0.017839445 0.019326065 0.07306163 0.027254708 0.0 0.004459861 0.09244533 0.07007952 0.014866204 0.09194831 0.11232604 0.11182903 0.11133201 0.11182903 0.11282306 0.11282306 0.11232604 0.11232604 0.11232604 0.11232604 0.11232604 0.11232604 0.11232604 0.11232604 0.11481113 0.11232604 0.11232604 0.11282306 0.11232604 0.11232604 0.11232604 0.11232604 0.11232604 0.11232604 0.11282306 0.11232604 0.11282306 0.0059464816 0.0059464816 0.11232604 0.10934394 0.0064420216 0.11232604 0.11232604 0.11232604 0.11232604 0.11232604 0.008919722 0.11232604 0.007944389 0.0069825435 0.11496531 0.11232604 0.11530815 0.032210108 0.11182903 0.11232604 0.020812687 0.11496531 0.028741328 0.11282306 0.11729623 0.11332008 0.11744301 0.11282306 0.1083499 0.11694747 0.11133201 0.10934394 0.11397423 0.11729623 0.117938556 0.113817096 0.117938556 0.11744301 0.117938556 0.118434094 0.11744301 0.12091179 0.11282306 0.116451934 0.11942517 0.11282306 0.113817096 0.11530815 0.116451934 0.11332008 0.11481113 0.11744301 0.11694747 0.11332008 0.11431412 0.11332008 0.113817096 0.11083499 0.116451934 0.11481113 0.03518335 0.11481113 0.11744301 0.11332008 0.11580517 0.116451934 0.11829026 0.118434094 0.021308227 0.114469774 0.116799206 0.11083499 0.021803766
[25] 'JB-25'                                                  0.07234886 0.04112983 0.11133201 0.046085235 0.09244533 0.11133201 0.11182903 0.08499006 0.06163022 0.007928642 0.009910802 0.023785926 0.11232604 0.11182903 0.06361829 0.11133201 0.11083499 0.045228627 0.019821605 0.022299306 0.023785926 0.07554672 0.03171457 0.004459861 0.0 0.09294235 0.07256461 0.019326065 0.09244533 0.11282306 0.11232604 0.11182903 0.11232604 0.11332008 0.11332008 0.11282306 0.11282306 0.11282306 0.11282306 0.11282306 0.11282306 0.11282306 0.11282306 0.116302185 0.11282306 0.11282306 0.11332008 0.11282306 0.11282306 0.11282306 0.11282306 0.11282306 0.11282306 0.11332008 0.11282306 0.11332008 0.003468781 0.003468781 0.11282306 0.10984095 0.0019821606 0.11282306 0.11282306 0.11282306 0.11282306 0.11282306 0.0064420216 0.11282306 0.005461768 0.004488778 0.114469774 0.113817096 0.11580517 0.032210108 0.11282306 0.11282306 0.021308227 0.114469774 0.027750248 0.11332008 0.11779324 0.113817096 0.11694747 0.11332008 0.10884692 0.116451934 0.11182903 0.10984095 0.11347869 0.11779324 0.11744301 0.11431412 0.11744301 0.11694747 0.11744301 0.117938556 0.11694747 0.120416254 0.11332008 0.115956396 0.11892963 0.11332008 0.11431412 0.116302185 0.115956396 0.113817096 0.11530815 0.11694747 0.116451934 0.113817096 0.11481113 0.113817096 0.11431412 0.11133201 0.115956396 0.11530815 0.03270565 0.11530815 0.11694747 0.113817096 0.116302185 0.115956396 0.118787274 0.117938556 0.020812687 0.11397423 0.11729623 0.11133201 0.019326065
[26] 'JB-26'                                                  0.06262425 0.09840954 0.019880716 0.08449304 0.041252486 0.019383699 0.019880716 0.04771372 0.038270377 0.09393638 0.09542744 0.08101392 0.019880716 0.019383699 0.06958251 0.02385686 0.01888668 0.051192842 0.077534795 0.077037774 0.08499006 0.031312127 0.06510934 0.09244533 0.09294235 0.0 0.024850894 0.07803181 0.0069582504 0.020377733 0.0333002 0.024353877 0.02584493 0.024850894 0.022365805 0.020874752 0.020874752 0.020874752 0.020874752 0.020874752 0.020874752 0.020874752 0.020874752 0.048707753 0.020377733 0.020874752 0.020377733 0.020874752 0.020874752 0.020874752 0.020874752 0.020377733 0.020874752 0.020874752 0.020874752 0.020874752 0.09343936 0.09343936 0.020874752 0.03976143 0.09493042 0.021371769 0.021371769 0.021371769 0.021371769 0.021371769 0.0944334 0.021371769 0.0936255 0.09554777 0.04771372 0.04920477 0.048210736 0.10735586 0.052683897 0.036282305 0.09642147 0.04671968 0.10139165 0.036282305 0.04025845 0.036282305 0.043737575 0.039264414 0.044234592 0.034791254 0.04025845 0.045228627 0.042743538 0.038767397 0.032306165 0.03777336 0.03528827 0.034791254 0.03528827 0.03280318 0.031809144 0.045228627 0.033797216 0.031809144 0.044234592 0.03280318 0.033797216 0.053180914 0.033797216 0.0333002 0.053180914 0.031809144 0.032306165 0.037276343 0.037276343 0.0333002 0.042743538 0.05168986 0.036779325 0.035785288 0.118787274 0.034791254 0.031809144 0.03528827 0.049701788 0.031312127 0.039264414 0.04473161 0.10039762 0.033797216 0.03777336 0.03976143 0.09890656
[27] 'JB-27'                                                  0.08499006 0.0805169 0.042743538 0.06510934 0.025347913 0.04324056 0.042743538 0.07057654 0.021868788 0.07654075 0.077037774 0.063121274 0.042743538 0.04224652 0.04671968 0.041749503 0.042743538 0.02833002 0.055666003 0.058151092 0.06610338 0.010437376 0.043737575 0.07007952 0.07256461 0.024850894 0.0 0.055168986 0.021868788 0.044234592 0.04920477 0.04324056 0.041749503 0.042743538 0.045228627 0.043737575 0.043737575 0.043737575 0.043737575 0.043737575 0.043737575 0.043737575 0.043737575 0.07057654 0.04324056 0.043737575 0.044234592 0.043737575 0.043737575 0.043737575 0.043737575 0.04324056 0.043737575 0.043737575 0.043737575 0.043737575 0.074055664 0.074055664 0.043737575 0.061133202 0.074552685 0.04324056 0.04324056 0.04324056 0.04324056 0.04324056 0.0750497 0.04324056 0.07320717 0.07453727 0.06858847 0.069085486 0.06709742 0.08946322 0.07057654 0.058151092 0.0750497 0.058151092 0.083001986 0.058151092 0.058151092 0.05417495 0.06063618 0.06063618 0.062127236 0.05367793 0.05914513 0.063121274 0.06411531 0.060139164 0.05417495 0.059642147 0.05417495 0.05367793 0.05417495 0.05467197 0.05367793 0.06709742 0.055666003 0.05367793 0.06610338 0.05367793 0.05467197 0.074055664 0.05168986 0.05417495 0.074552685 0.05367793 0.053180914 0.05914513 0.055168986 0.05417495 0.05666004 0.07256461 0.057654075 0.05666004 0.09840954 0.055666003 0.052683897 0.05715706 0.06958251 0.053180914 0.061133202 0.06560636 0.080019884 0.049701788 0.059642147 0.058648113 0.07852883
[28] 'JB-28'                                                  0.087710604 0.029732408 0.09592445 0.0654113 0.07852883 0.09642147 0.096918486 0.07007952 0.0750497 0.024281466 0.026263628 0.012388503 0.096918486 0.09642147 0.046222664 0.09592445 0.09592445 0.027833002 4.9554015E-4 0.0029732408 0.011892963 0.06560636 0.04212091 0.014866204 0.019326065 0.07803181 0.055168986 0.0 0.077037774 0.09741551 0.10437376 0.09642147 0.096918486 0.09791253 0.099403575 0.09791253 0.09791253 0.09791253 0.09791253 0.09791253 0.09791253 0.09791253 0.09791253 0.11083499 0.09741551 0.09791253 0.09840954 0.09791253 0.09791253 0.09791253 0.09791253 0.09741551 0.09791253 0.09791253 0.09791253 0.09791253 0.020812687 0.020812687 0.09791253 0.0944334 0.021308227 0.09741551 0.09741551 0.09741551 0.09741551 0.09741551 0.023785926 0.09741551 0.021847071 0.020947631 0.10059465 0.10934394 0.11133201 0.04410307 0.1083499 0.09791253 0.029732408 0.10802775 0.04013875 0.099403575 0.102385685 0.09840954 0.110505454 0.09791253 0.09343936 0.10208127 0.09642147 0.0944334 0.11298315 0.11431412 0.103072345 0.10039762 0.103072345 0.10257681 0.103072345 0.10356789 0.10257681 0.115956396 0.09890656 0.10257681 0.11496531 0.09791253 0.09890656 0.11182903 0.10158573 0.09840954 0.116799206 0.10257681 0.10208127 0.099900596 0.099403575 0.09840954 0.11083499 0.10785288 0.10158573 0.099900596 0.04509415 0.099900596 0.10257681 0.09890656 0.11232604 0.10158573 0.11530815 0.11546085 0.030723488 0.09960357 0.102385685 0.09592445 0.033201188
[29] 'JB-29'                                                  0.06709742 0.09840954 0.024850894 0.08499006 0.04324056 0.025347913 0.024850894 0.052683897 0.038767397 0.09343936 0.09493042 0.08101392 0.024850894 0.024353877 0.06858847 0.019880716 0.024850894 0.05019881 0.077534795 0.07604374 0.08399602 0.02833002 0.06560636 0.09194831 0.09244533 0.0069582504 0.021868788 0.077037774 0.0 0.026341949 0.027335985 0.021371769 0.019880716 0.026838966 0.027335985 0.02584493 0.02584493 0.02584493 0.02584493 0.02584493 0.02584493 0.02584493 0.02584493 0.052683897 0.025347913 0.02584493 0.026341949 0.02584493 0.02584493 0.02584493 0.02584493 0.025347913 0.02584493 0.02584493 0.02584493 0.02584493 0.09294235 0.09294235 0.02584493 0.04324056 0.0944334 0.025347913 0.025347913 0.025347913 0.025347913 0.025347913 0.09393638 0.025347913 0.09312749 0.095047526 0.05168986 0.051192842 0.04920477 0.10685885 0.055666003 0.04025845 0.09592445 0.045228627 0.10089463 0.04025845 0.04224652 0.038270377 0.04473161 0.042743538 0.04671968 0.03777336 0.043737575 0.04771372 0.046222664 0.042743538 0.036282305 0.041749503 0.038270377 0.03777336 0.038270377 0.036779325 0.035785288 0.04920477 0.03777336 0.035785288 0.048210736 0.035785288 0.036779325 0.05616302 0.035785288 0.036282305 0.05666004 0.035785288 0.036282305 0.041252486 0.039264414 0.036282305 0.043737575 0.05467197 0.03976143 0.03777336 0.11829026 0.03777336 0.034791254 0.039264414 0.05168986 0.03528827 0.04324056 0.04771372 0.099900596 0.035785288 0.041749503 0.04324056 0.09840954
[30] 'JB-30'                                                  0.04473161 0.080019884 0.0014910537 0.0666004 0.02385686 0.0019880715 0.0024850895 0.03031809 0.055168986 0.11083499 0.11232604 0.09741551 0.0014910537 0.0019880715 0.05218688 0.0064612324 0.0024850895 0.07057654 0.096918486 0.09642147 0.105367795 0.05168986 0.08499006 0.11232604 0.11282306 0.020377733 0.044234592 0.09741551 0.026341949 0.0 0.014910537 0.004970179 0.0064612324 0.0074552684 0.004970179 0.0034791252 0.0034791252 0.0034791252 0.0034791252 0.0034791252 0.0034791252 0.0034791252 0.0034791252 0.0333002 0.0029821075 0.0034791252 0.0029821075 0.0034791252 0.0034791252 0.0034791252 0.0034791252 0.0029821075 0.0034791252 0.0034791252 0.0034791252 0.0034791252 0.11332008 0.11332008 0.0034791252 0.022365805 0.11481113 0.0029821075 0.0029821075 0.0029821075 0.0029821075 0.0029821075 0.11332008 0.0029821075 0.112549804 0.11455728 0.0333002 0.031809144 0.03081511 0.12127236 0.034294236 0.01888668 0.11431412 0.02833002 0.116302185 0.01888668 0.022365805 0.017892644 0.027335985 0.020874752 0.02584493 0.01640159 0.021868788 0.026838966 0.02584493 0.02385686 0.013916501 0.020377733 0.016898608 0.01640159 0.016898608 0.014413519 0.013419483 0.027833002 0.015407555 0.013419483 0.026838966 0.014413519 0.015407555 0.036779325 0.015407555 0.014910537 0.036282305 0.013419483 0.013916501 0.019880716 0.01888668 0.014910537 0.025347913 0.034294236 0.018389663 0.017395627 0.10089463 0.01640159 0.014413519 0.017892644 0.031312127 0.012922465 0.024353877 0.02833002 0.11829026 0.015407555 0.020377733 0.021371769 0.11530815
[31] 'JB-31'                                                  0.04920477 0.087972164 0.014413519 0.06709742 0.031809144 0.013916501 0.013419483 0.041252486 0.055666003 0.11033797 0.11182903 0.105367795 0.015407555 0.014910537 0.05914513 0.010437376 0.014413519 0.077534795 0.104870774 0.10337972 0.09542744 0.03976143 0.085487075 0.11182903 0.11232604 0.0333002 0.04920477 0.10437376 0.027335985 0.014910537 0.0 0.009940358 0.008449304 0.017395627 0.015904572 0.014413519 0.014413519 0.014413519 0.014413519 0.014413519 0.014413519 0.014413519 0.014413519 0.03528827 0.015904572 0.014413519 0.014910537 0.014413519 0.014413519 0.014413519 0.014413519 0.015904572 0.014413519 0.01640159 0.014413519 0.01640159 0.11282306 0.11282306 0.014413519 0.033797216 0.11431412 0.014910537 0.014910537 0.014910537 0.014910537 0.014910537 0.11282306 0.014910537 0.11205179 0.11355678 0.04324056 0.029821074 0.029821074 0.118787274 0.036282305 0.028827038 0.11332008 0.02584493 0.11580517 0.027833002 0.032306165 0.027833002 0.027335985 0.032306165 0.036282305 0.027335985 0.0333002 0.037276343 0.026341949 0.02385686 0.024850894 0.03031809 0.027833002 0.027335985 0.027833002 0.025347913 0.024353877 0.028827038 0.027335985 0.025347913 0.027833002 0.025347913 0.026341949 0.038767397 0.025347913 0.02584493 0.038270377 0.025347913 0.02584493 0.029821074 0.028827038 0.02584493 0.022365805 0.0333002 0.029324057 0.027335985 0.099403575 0.027335985 0.025347913 0.027833002 0.0333002 0.024850894 0.024353877 0.027335985 0.11729623 0.025347913 0.029324057 0.03280318 0.11481113
[32] 'JB-32'                                                  0.04771372 0.07902584 0.004473161 0.06560636 0.022862824 0.004970179 0.005467197 0.0333002 0.05417495 0.10984095 0.11133201 0.09642147 0.0064612324 0.005964215 0.051192842 0.0014910537 0.005467197 0.06958251 0.09592445 0.0944334 0.10337972 0.049701788 0.08399602 0.11133201 0.11182903 0.024353877 0.04324056 0.09642147 0.021371769 0.004970179 0.009940358 0.0 0.0014910537 0.00944334 0.007952286 0.0064612324 0.0064612324 0.0064612324 0.0064612324 0.0064612324 0.0064612324 0.0064612324 0.0064612324 0.036282305 0.0069582504 0.0064612324 0.0069582504 0.0064612324 0.0064612324 0.0064612324 0.0064612324 0.0069582504 0.0064612324 0.0074552684 0.0064612324 0.0074552684 0.11232604 0.11232604 0.0064612324 0.026341949 0.113817096 0.005964215 0.005964215 0.005964215 0.005964215 0.005964215 0.11232604 0.005964215 0.11155379 0.11355678 0.036282305 0.03280318 0.031809144 0.12027833 0.037276343 0.021868788 0.11332008 0.02833002 0.11530815 0.021868788 0.024353877 0.019880716 0.029324057 0.02385686 0.028827038 0.018389663 0.024850894 0.029821074 0.028827038 0.026838966 0.016898608 0.02335984 0.01888668 0.018389663 0.01888668 0.017395627 0.01640159 0.03081511 0.018389663 0.01640159 0.029821074 0.017395627 0.018389663 0.03976143 0.017395627 0.017892644 0.039264414 0.01640159 0.016898608 0.022862824 0.020874752 0.017892644 0.025347913 0.037276343 0.021371769 0.019383699 0.099900596 0.019383699 0.017395627 0.020874752 0.034294236 0.015904572 0.027335985 0.031312127 0.11729623 0.017395627 0.02335984 0.024353877 0.11431412
[33] 'JB-33'                                                  0.04920477 0.07952286 0.005964215 0.06709742 0.024353877 0.0064612324 0.005964215 0.033797216 0.055666003 0.11033797 0.11182903 0.096918486 0.0069582504 0.0064612324 0.050695825 0.0019880715 0.0069582504 0.069085486 0.09642147 0.09493042 0.10387674 0.048210736 0.085487075 0.11182903 0.11232604 0.02584493 0.041749503 0.096918486 0.019880716 0.0064612324 0.008449304 0.0014910537 0.0 0.008946322 0.008449304 0.0069582504 0.0069582504 0.0069582504 0.0069582504 0.0069582504 0.0069582504 0.0069582504 0.0069582504 0.036779325 0.0074552684 0.0069582504 0.0074552684 0.0069582504 0.0069582504 0.0069582504 0.0069582504 0.0074552684 0.0069582504 0.007952286 0.0069582504 0.007952286 0.11282306 0.11282306 0.0069582504 0.025347913 0.11431412 0.0064612324 0.0064612324 0.0064612324 0.0064612324 0.0064612324 0.11282306 0.0064612324 0.11205179 0.11405703 0.035785288 0.0333002 0.031312127 0.12077535 0.03777336 0.021371769 0.113817096 0.027335985 0.11580517 0.021371769 0.02385686 0.019383699 0.028827038 0.02385686 0.027833002 0.01888668 0.024850894 0.028827038 0.029324057 0.027335985 0.017395627 0.022862824 0.019383699 0.01888668 0.019383699 0.017892644 0.016898608 0.031312127 0.01888668 0.016898608 0.03031809 0.016898608 0.017892644 0.04025845 0.016898608 0.017395627 0.03976143 0.016898608 0.017395627 0.022365805 0.020377733 0.017395627 0.02584493 0.036779325 0.020874752 0.01888668 0.10039762 0.01888668 0.016898608 0.020377733 0.033797216 0.01640159 0.027833002 0.03081511 0.11779324 0.016898608 0.022862824 0.024353877 0.11481113
[34] 'i26_Anapodisma_miramae_P_EA03-4_FarEast-2008_ST299'     0.04920477 0.08151093 0.005964215 0.06809145 0.025347913 0.0064612324 0.005964215 0.034791254 0.055666003 0.11133201 0.11282306 0.09791253 0.0069582504 0.0064612324 0.052683897 0.008946322 0.0069582504 0.07007952 0.09741551 0.09890656 0.10785288 0.05218688 0.085487075 0.11282306 0.11332008 0.024850894 0.042743538 0.09791253 0.026838966 0.0074552684 0.017395627 0.00944334 0.008946322 0.0 0.006448413 0.0049603176 0.0049603176 0.0049603176 0.0049603176 0.0049603176 0.0049603176 0.0049603176 0.0049603176 0.035714287 0.0054563493 0.0049603176 0.0054563493 0.0049603176 0.0049603176 0.0049603176 0.0049603176 0.0054563493 0.0049603176 0.005952381 0.0049603176 0.005952381 0.1140873 0.1140873 0.0049603176 0.023809524 0.115575396 0.004464286 0.004464286 0.004464286 0.004464286 0.004464286 0.1140873 0.004464286 0.11332008 0.11532701 0.032738097 0.03422619 0.032242063 0.12251984 0.03670635 0.020337302 0.115575396 0.02281746 0.11706349 0.020337302 0.01686508 0.012400794 0.01984127 0.023313493 0.026289683 0.012896826 0.024305556 0.027281746 0.027777778 0.02529762 0.015376984 0.021825397 0.01140873 0.010912699 0.01140873 0.015873017 0.014880952 0.029265873 0.01686508 0.013888889 0.027281746 0.015873017 0.01686508 0.039186507 0.008928572 0.016369049 0.037698414 0.014880952 0.015376984 0.021329366 0.013392857 0.016369049 0.020833334 0.034722224 0.01984127 0.018849207 0.103174604 0.017857144 0.013888889 0.019345239 0.032738097 0.014384921 0.024801588 0.028769841 0.11954365 0.010912699 0.021825397 0.023809524 0.11656746
[35] 'i27_Bohemanella_frigida_P_EA06-3_Altay-2003'            0.045228627 0.08200795 0.0034791252 0.06709742 0.024850894 0.0029821075 0.0024850895 0.031312127 0.055666003 0.11133201 0.11282306 0.099403575 0.004473161 0.003976143 0.053180914 0.0074552684 0.0034791252 0.071570575 0.09890656 0.09840954 0.10636183 0.05168986 0.085487075 0.11282306 0.11332008 0.022365805 0.045228627 0.099403575 0.027335985 0.004970179 0.015904572 0.007952286 0.008449304 0.006448413 0.0 0.0014880953 0.0014880953 0.0014880953 0.0014880953 0.0014880953 0.0014880953 0.0014880953 0.0014880953 0.03125 0.0029761905 0.0014880953 0.001984127 0.0014880953 0.0014880953 0.0014880953 0.0014880953 0.0029761905 0.0014880953 0.0034722222 0.0014880953 0.0034722222 0.11309524 0.11309524 0.0014880953 0.02232143 0.114583336 0.001984127 0.001984127 0.001984127 0.001984127 0.001984127 0.11309524 0.001984127 0.11282306 0.11482776 0.03125 0.030753968 0.028769841 0.12251984 0.033234127 0.01686508 0.115575396 0.026289683 0.116071425 0.015873017 0.02232143 0.017857144 0.02529762 0.021825397 0.024801588 0.015376984 0.02281746 0.025793651 0.02281746 0.01984127 0.012896826 0.016369049 0.015873017 0.015376984 0.015873017 0.013392857 0.012400794 0.023809524 0.015376984 0.012400794 0.02281746 0.014384921 0.015376984 0.035714287 0.014384921 0.014880952 0.032738097 0.012400794 0.012896826 0.015873017 0.018849207 0.014880952 0.021329366 0.030257937 0.018353175 0.017361112 0.10119048 0.016369049 0.013392857 0.015873017 0.029265873 0.011904762 0.020337302 0.024305556 0.11954365 0.015376984 0.018353175 0.02232143 0.115575396
[36] 'i29_Ognevia_longipennis_P_E16-3_Altay-2003'             0.04473161 0.0805169 0.0019880715 0.0666004 0.02335984 0.0014910537 9.940357E-4 0.029821074 0.055168986 0.11083499 0.11232604 0.09791253 0.0029821075 0.0024850895 0.05168986 0.005964215 0.0019880715 0.07007952 0.09741551 0.096918486 0.104870774 0.05019881 0.08499006 0.11232604 0.11282306 0.020874752 0.043737575 0.09791253 0.02584493 0.0034791252 0.014413519 0.0064612324 0.0069582504 0.0049603176 0.0014880953 0.0 -2.7755576E-17 -2.7755576E-17 -2.7755576E-17 -2.7755576E-17 -2.7755576E-17 -2.7755576E-17 -2.7755576E-17 0.031746034 0.0014880953 -2.7755576E-17 4.960318E-4 -2.7755576E-17 -2.7755576E-17 -2.7755576E-17 -2.7755576E-17 0.0014880953 -2.7755576E-17 0.001984127 -2.7755576E-17 0.001984127 0.11359127 0.11359127 -2.7755576E-17 0.020833334 0.115079366 4.960318E-4 4.960318E-4 4.960318E-4 4.960318E-4 4.960318E-4 0.11359127 4.960318E-4 0.11282306 0.11482776 0.029761905 0.03125 0.029265873 0.122023806 0.03373016 0.016369049 0.115079366 0.025793651 0.11656746 0.016369049 0.020833334 0.016369049 0.024801588 0.020337302 0.023313493 0.013888889 0.021329366 0.024305556 0.023313493 0.020337302 0.01140873 0.017857144 0.014384921 0.013888889 0.014384921 0.011904762 0.010912699 0.024305556 0.013888889 0.010912699 0.023313493 0.012896826 0.013888889 0.036210317 0.012896826 0.013392857 0.03422619 0.010912699 0.01140873 0.017361112 0.017361112 0.013392857 0.021825397 0.030753968 0.01686508 0.015873017 0.10168651 0.014880952 0.011904762 0.015376984 0.029761905 0.010416667 0.020833334 0.024801588 0.11904762 0.013888889 0.017857144 0.020833334 0.116071425
[37] 'i28_Ognevia_longipennis_P_EA15-1_Japan-Hokkaido-2005'   0.04473161 0.0805169 0.0019880715 0.0666004 0.02335984 0.0014910537 9.940357E-4 0.029821074 0.055168986 0.11083499 0.11232604 0.09791253 0.0029821075 0.0024850895 0.05168986 0.005964215 0.0019880715 0.07007952 0.09741551 0.096918486 0.104870774 0.05019881 0.08499006 0.11232604 0.11282306 0.020874752 0.043737575 0.09791253 0.02584493 0.0034791252 0.014413519 0.0064612324 0.0069582504 0.0049603176 0.0014880953 -2.7755576E-17 0.0 -2.7755576E-17 -2.7755576E-17 -2.7755576E-17 -2.7755576E-17 -2.7755576E-17 -2.7755576E-17 0.031746034 0.0014880953 -2.7755576E-17 4.960318E-4 -2.7755576E-17 -2.7755576E-17 -2.7755576E-17 -2.7755576E-17 0.0014880953 -2.7755576E-17 0.001984127 -2.7755576E-17 0.001984127 0.11359127 0.11359127 -2.7755576E-17 0.020833334 0.115079366 4.960318E-4 4.960318E-4 4.960318E-4 4.960318E-4 4.960318E-4 0.11359127 4.960318E-4 0.11282306 0.11482776 0.029761905 0.03125 0.029265873 0.122023806 0.03373016 0.016369049 0.115079366 0.025793651 0.11656746 0.016369049 0.020833334 0.016369049 0.024801588 0.020337302 0.023313493 0.013888889 0.021329366 0.024305556 0.023313493 0.020337302 0.01140873 0.017857144 0.014384921 0.013888889 0.014384921 0.011904762 0.010912699 0.024305556 0.013888889 0.010912699 0.023313493 0.012896826 0.013888889 0.036210317 0.012896826 0.013392857 0.03422619 0.010912699 0.01140873 0.017361112 0.017361112 0.013392857 0.021825397 0.030753968 0.01686508 0.015873017 0.10168651 0.014880952 0.011904762 0.015376984 0.029761905 0.010416667 0.020833334 0.024801588 0.11904762 0.013888889 0.017857144 0.020833334 0.116071425
[38] 'i36_Podisma_kanoi_P_EA09-6_Japan-Honshu-2005'           0.04473161 0.0805169 0.0019880715 0.0666004 0.02335984 0.0014910537 9.940357E-4 0.029821074 0.055168986 0.11083499 0.11232604 0.09791253 0.0029821075 0.0024850895 0.05168986 0.005964215 0.0019880715 0.07007952 0.09741551 0.096918486 0.104870774 0.05019881 0.08499006 0.11232604 0.11282306 0.020874752 0.043737575 0.09791253 0.02584493 0.0034791252 0.014413519 0.0064612324 0.0069582504 0.0049603176 0.0014880953 -2.7755576E-17 -2.7755576E-17 0.0 -2.7755576E-17 -2.7755576E-17 -2.7755576E-17 -2.7755576E-17 -2.7755576E-17 0.031746034 0.0014880953 -2.7755576E-17 4.960318E-4 -2.7755576E-17 -2.7755576E-17 -2.7755576E-17 -2.7755576E-17 0.0014880953 -2.7755576E-17 0.001984127 -2.7755576E-17 0.001984127 0.11359127 0.11359127 -2.7755576E-17 0.020833334 0.115079366 4.960318E-4 4.960318E-4 4.960318E-4 4.960318E-4 4.960318E-4 0.11359127 4.960318E-4 0.11282306 0.11482776 0.029761905 0.03125 0.029265873 0.122023806 0.03373016 0.016369049 0.115079366 0.025793651 0.11656746 0.016369049 0.020833334 0.016369049 0.024801588 0.020337302 0.023313493 0.013888889 0.021329366 0.024305556 0.023313493 0.020337302 0.01140873 0.017857144 0.014384921 0.013888889 0.014384921 0.011904762 0.010912699 0.024305556 0.013888889 0.010912699 0.023313493 0.012896826 0.013888889 0.036210317 0.012896826 0.013392857 0.03422619 0.010912699 0.01140873 0.017361112 0.017361112 0.013392857 0.021825397 0.030753968 0.01686508 0.015873017 0.10168651 0.014880952 0.011904762 0.015376984 0.029761905 0.010416667 0.020833334 0.024801588 0.11904762 0.013888889 0.017857144 0.020833334 0.116071425
[39] 'i31_Podisma_pedestris_P_BE012.3_Altay-2016'             0.04473161 0.0805169 0.0019880715 0.0666004 0.02335984 0.0014910537 9.940357E-4 0.029821074 0.055168986 0.11083499 0.11232604 0.09791253 0.0029821075 0.0024850895 0.05168986 0.005964215 0.0019880715 0.07007952 0.09741551 0.096918486 0.104870774 0.05019881 0.08499006 0.11232604 0.11282306 0.020874752 0.043737575 0.09791253 0.02584493 0.0034791252 0.014413519 0.0064612324 0.0069582504 0.0049603176 0.0014880953 -2.7755576E-17 -2.7755576E-17 -2.7755576E-17 0.0 -2.7755576E-17 -2.7755576E-17 -2.7755576E-17 -2.7755576E-17 0.031746034 0.0014880953 -2.7755576E-17 4.960318E-4 -2.7755576E-17 -2.7755576E-17 -2.7755576E-17 -2.7755576E-17 0.0014880953 -2.7755576E-17 0.001984127 -2.7755576E-17 0.001984127 0.11359127 0.11359127 -2.7755576E-17 0.020833334 0.115079366 4.960318E-4 4.960318E-4 4.960318E-4 4.960318E-4 4.960318E-4 0.11359127 4.960318E-4 0.11282306 0.11482776 0.029761905 0.03125 0.029265873 0.122023806 0.03373016 0.016369049 0.115079366 0.025793651 0.11656746 0.016369049 0.020833334 0.016369049 0.024801588 0.020337302 0.023313493 0.013888889 0.021329366 0.024305556 0.023313493 0.020337302 0.01140873 0.017857144 0.014384921 0.013888889 0.014384921 0.011904762 0.010912699 0.024305556 0.013888889 0.010912699 0.023313493 0.012896826 0.013888889 0.036210317 0.012896826 0.013392857 0.03422619 0.010912699 0.01140873 0.017361112 0.017361112 0.013392857 0.021825397 0.030753968 0.01686508 0.015873017 0.10168651 0.014880952 0.011904762 0.015376984 0.029761905 0.010416667 0.020833334 0.024801588 0.11904762 0.013888889 0.017857144 0.020833334 0.116071425
[40] 'i30_Podisma_pedestris_P_EA16-5_Altay-2003'              0.04473161 0.0805169 0.0019880715 0.0666004 0.02335984 0.0014910537 9.940357E-4 0.029821074 0.055168986 0.11083499 0.11232604 0.09791253 0.0029821075 0.0024850895 0.05168986 0.005964215 0.0019880715 0.07007952 0.09741551 0.096918486 0.104870774 0.05019881 0.08499006 0.11232604 0.11282306 0.020874752 0.043737575 0.09791253 0.02584493 0.0034791252 0.014413519 0.0064612324 0.0069582504 0.0049603176 0.0014880953 -2.7755576E-17 -2.7755576E-17 -2.7755576E-17 -2.7755576E-17 0.0 -2.7755576E-17 -2.7755576E-17 -2.7755576E-17 0.031746034 0.0014880953 -2.7755576E-17 4.960318E-4 -2.7755576E-17 -2.7755576E-17 -2.7755576E-17 -2.7755576E-17 0.0014880953 -2.7755576E-17 0.001984127 -2.7755576E-17 0.001984127 0.11359127 0.11359127 -2.7755576E-17 0.020833334 0.115079366 4.960318E-4 4.960318E-4 4.960318E-4 4.960318E-4 4.960318E-4 0.11359127 4.960318E-4 0.11282306 0.11482776 0.029761905 0.03125 0.029265873 0.122023806 0.03373016 0.016369049 0.115079366 0.025793651 0.11656746 0.016369049 0.020833334 0.016369049 0.024801588 0.020337302 0.023313493 0.013888889 0.021329366 0.024305556 0.023313493 0.020337302 0.01140873 0.017857144 0.014384921 0.013888889 0.014384921 0.011904762 0.010912699 0.024305556 0.013888889 0.010912699 0.023313493 0.012896826 0.013888889 0.036210317 0.012896826 0.013392857 0.03422619 0.010912699 0.01140873 0.017361112 0.017361112 0.013392857 0.021825397 0.030753968 0.01686508 0.015873017 0.10168651 0.014880952 0.011904762 0.015376984 0.029761905 0.010416667 0.020833334 0.024801588 0.11904762 0.013888889 0.017857144 0.020833334 0.116071425
[41] 'i33_Prumna_primnoa_P_E34-4_Sakhalin-2010'               0.04473161 0.0805169 0.0019880715 0.0666004 0.02335984 0.0014910537 9.940357E-4 0.029821074 0.055168986 0.11083499 0.11232604 0.09791253 0.0029821075 0.0024850895 0.05168986 0.005964215 0.0019880715 0.07007952 0.09741551 0.096918486 0.104870774 0.05019881 0.08499006 0.11232604 0.11282306 0.020874752 0.043737575 0.09791253 0.02584493 0.0034791252 0.014413519 0.0064612324 0.0069582504 0.0049603176 0.0014880953 -2.7755576E-17 -2.7755576E-17 -2.7755576E-17 -2.7755576E-17 -2.7755576E-17 0.0 -2.7755576E-17 -2.7755576E-17 0.031746034 0.0014880953 -2.7755576E-17 4.960318E-4 -2.7755576E-17 -2.7755576E-17 -2.7755576E-17 -2.7755576E-17 0.0014880953 -2.7755576E-17 0.001984127 -2.7755576E-17 0.001984127 0.11359127 0.11359127 -2.7755576E-17 0.020833334 0.115079366 4.960318E-4 4.960318E-4 4.960318E-4 4.960318E-4 4.960318E-4 0.11359127 4.960318E-4 0.11282306 0.11482776 0.029761905 0.03125 0.029265873 0.122023806 0.03373016 0.016369049 0.115079366 0.025793651 0.11656746 0.016369049 0.020833334 0.016369049 0.024801588 0.020337302 0.023313493 0.013888889 0.021329366 0.024305556 0.023313493 0.020337302 0.01140873 0.017857144 0.014384921 0.013888889 0.014384921 0.011904762 0.010912699 0.024305556 0.013888889 0.010912699 0.023313493 0.012896826 0.013888889 0.036210317 0.012896826 0.013392857 0.03422619 0.010912699 0.01140873 0.017361112 0.017361112 0.013392857 0.021825397 0.030753968 0.01686508 0.015873017 0.10168651 0.014880952 0.011904762 0.015376984 0.029761905 0.010416667 0.020833334 0.024801588 0.11904762 0.013888889 0.017857144 0.020833334 0.116071425
[42] 'i35_Prumna_ussuriensis_P_BE010.1_FarEast_2008'          0.04473161 0.0805169 0.0019880715 0.0666004 0.02335984 0.0014910537 9.940357E-4 0.029821074 0.055168986 0.11083499 0.11232604 0.09791253 0.0029821075 0.0024850895 0.05168986 0.005964215 0.0019880715 0.07007952 0.09741551 0.096918486 0.104870774 0.05019881 0.08499006 0.11232604 0.11282306 0.020874752 0.043737575 0.09791253 0.02584493 0.0034791252 0.014413519 0.0064612324 0.0069582504 0.0049603176 0.0014880953 -2.7755576E-17 -2.7755576E-17 -2.7755576E-17 -2.7755576E-17 -2.7755576E-17 -2.7755576E-17 0.0 -2.7755576E-17 0.031746034 0.0014880953 -2.7755576E-17 4.960318E-4 -2.7755576E-17 -2.7755576E-17 -2.7755576E-17 -2.7755576E-17 0.0014880953 -2.7755576E-17 0.001984127 -2.7755576E-17 0.001984127 0.11359127 0.11359127 -2.7755576E-17 0.020833334 0.115079366 4.960318E-4 4.960318E-4 4.960318E-4 4.960318E-4 4.960318E-4 0.11359127 4.960318E-4 0.11282306 0.11482776 0.029761905 0.03125 0.029265873 0.122023806 0.03373016 0.016369049 0.115079366 0.025793651 0.11656746 0.016369049 0.020833334 0.016369049 0.024801588 0.020337302 0.023313493 0.013888889 0.021329366 0.024305556 0.023313493 0.020337302 0.01140873 0.017857144 0.014384921 0.013888889 0.014384921 0.011904762 0.010912699 0.024305556 0.013888889 0.010912699 0.023313493 0.012896826 0.013888889 0.036210317 0.012896826 0.013392857 0.03422619 0.010912699 0.01140873 0.017361112 0.017361112 0.013392857 0.021825397 0.030753968 0.01686508 0.015873017 0.10168651 0.014880952 0.011904762 0.015376984 0.029761905 0.010416667 0.020833334 0.024801588 0.11904762 0.013888889 0.017857144 0.020833334 0.116071425
[43] 'i32_Prumna_littoralis_P_EA07-2_FarEast_2008'            0.04473161 0.0805169 0.0019880715 0.0666004 0.02335984 0.0014910537 9.940357E-4 0.029821074 0.055168986 0.11083499 0.11232604 0.09791253 0.0029821075 0.0024850895 0.05168986 0.005964215 0.0019880715 0.07007952 0.09741551 0.096918486 0.104870774 0.05019881 0.08499006 0.11232604 0.11282306 0.020874752 0.043737575 0.09791253 0.02584493 0.0034791252 0.014413519 0.0064612324 0.0069582504 0.0049603176 0.0014880953 -2.7755576E-17 -2.7755576E-17 -2.7755576E-17 -2.7755576E-17 -2.7755576E-17 -2.7755576E-17 -2.7755576E-17 0.0 0.031746034 0.0014880953 -2.7755576E-17 4.960318E-4 -2.7755576E-17 -2.7755576E-17 -2.7755576E-17 -2.7755576E-17 0.0014880953 -2.7755576E-17 0.001984127 -2.7755576E-17 0.001984127 0.11359127 0.11359127 -2.7755576E-17 0.020833334 0.115079366 4.960318E-4 4.960318E-4 4.960318E-4 4.960318E-4 4.960318E-4 0.11359127 4.960318E-4 0.11282306 0.11482776 0.029761905 0.03125 0.029265873 0.122023806 0.03373016 0.016369049 0.115079366 0.025793651 0.11656746 0.016369049 0.020833334 0.016369049 0.024801588 0.020337302 0.023313493 0.013888889 0.021329366 0.024305556 0.023313493 0.020337302 0.01140873 0.017857144 0.014384921 0.013888889 0.014384921 0.011904762 0.010912699 0.024305556 0.013888889 0.010912699 0.023313493 0.012896826 0.013888889 0.036210317 0.012896826 0.013392857 0.03422619 0.010912699 0.01140873 0.017361112 0.017361112 0.013392857 0.021825397 0.030753968 0.01686508 0.015873017 0.10168651 0.014880952 0.011904762 0.015376984 0.029761905 0.010416667 0.020833334 0.024801588 0.11904762 0.013888889 0.017857144 0.020833334 0.116071425
[44] 'i34_Prumna_primnoa_P_EA04-3_Sakhalin_2010'              0.04920477 0.09741551 0.031809144 0.072067596 0.053180914 0.031312127 0.031809144 0.059642147 0.071570575 0.11431412 0.11580517 0.113817096 0.033797216 0.0333002 0.08250497 0.036779325 0.031809144 0.09890656 0.11133201 0.11083499 0.10984095 0.069085486 0.08747515 0.11481113 0.116302185 0.048707753 0.07057654 0.11083499 0.052683897 0.0333002 0.03528827 0.036282305 0.036779325 0.035714287 0.03125 0.031746034 0.031746034 0.031746034 0.031746034 0.031746034 0.031746034 0.031746034 0.031746034 0.0 0.033234127 0.031746034 0.032242063 0.031746034 0.031746034 0.031746034 0.031746034 0.033234127 0.031746034 0.03373016 0.031746034 0.03373016 0.116071425 0.116071425 0.031746034 0.051587302 0.11755952 0.032242063 0.032242063 0.032242063 0.032242063 0.032242063 0.116071425 0.032242063 0.11580517 0.117823265 0.059027776 0.01140873 0.017857144 0.12301587 0.024305556 0.026289683 0.11755952 0.040674604 0.11904762 0.02529762 0.032242063 0.030753968 0.03670635 0.035714287 0.03373016 0.04464286 0.03670635 0.034722224 0.032242063 0.024305556 0.042162698 0.026785715 0.045138888 0.04464286 0.045138888 0.04265873 0.041666668 0.033234127 0.029265873 0.041666668 0.032242063 0.027281746 0.02827381 0.01686508 0.04265873 0.027777778 0.035218254 0.041666668 0.042162698 0.026289683 0.031746034 0.027777778 0.028769841 0.017361112 0.031746034 0.030257937 0.1046627 0.029265873 0.041666668 0.02529762 0.021825397 0.041170634 0.024801588 0.030753968 0.121031746 0.04265873 0.027777778 0.036210317 0.11855159
[45] 'i3_Chorthippus_apricarius_G_EH323_Irkutsk-2016'         0.045725647 0.08101392 0.0024850895 0.06759443 0.024850894 0.0029821075 0.0024850895 0.031312127 0.055168986 0.11083499 0.11232604 0.09741551 0.0014910537 9.940357E-4 0.051192842 0.005467197 0.0024850895 0.06958251 0.096918486 0.09642147 0.105367795 0.050695825 0.08499006 0.11232604 0.11282306 0.020377733 0.04324056 0.09741551 0.025347913 0.0029821075 0.015904572 0.0069582504 0.0074552684 0.0054563493 0.0029761905 0.0014880953 0.0014880953 0.0014880953 0.0014880953 0.0014880953 0.0014880953 0.0014880953 0.0014880953 0.033234127 0.0 0.0014880953 9.920635E-4 0.0014880953 0.0014880953 0.0014880953 0.0014880953 -2.7755576E-17 0.0014880953 4.960318E-4 0.0014880953 4.960318E-4 0.11359127 0.11359127 0.0014880953 0.019345239 0.115079366 9.920635E-4 9.920635E-4 9.920635E-4 9.920635E-4 9.920635E-4 0.11359127 9.920635E-4 0.11282306 0.11482776 0.03125 0.031746034 0.029761905 0.122023806 0.03422619 0.017857144 0.115079366 0.026289683 0.11656746 0.017857144 0.021329366 0.01686508 0.02529762 0.020833334 0.023809524 0.014384921 0.021825397 0.024801588 0.023313493 0.021825397 0.011904762 0.019345239 0.014880952 0.014384921 0.014880952 0.012400794 0.01140873 0.025793651 0.014384921 0.01140873 0.024801588 0.013392857 0.014384921 0.03670635 0.013392857 0.013888889 0.035218254 0.01140873 0.011904762 0.018849207 0.017857144 0.013888889 0.023313493 0.032242063 0.017361112 0.016369049 0.102678575 0.015376984 0.012400794 0.01686508 0.030257937 0.010912699 0.02232143 0.02529762 0.11904762 0.014384921 0.019345239 0.021329366 0.116071425
[46] 'i5_Chorthippus_biguttulus_G_EH15_Nsk-2017'              0.04473161 0.0805169 0.0019880715 0.0666004 0.02335984 0.0014910537 9.940357E-4 0.029821074 0.055168986 0.11083499 0.11232604 0.09791253 0.0029821075 0.0024850895 0.05168986 0.005964215 0.0019880715 0.07007952 0.09741551 0.096918486 0.104870774 0.05019881 0.08499006 0.11232604 0.11282306 0.020874752 0.043737575 0.09791253 0.02584493 0.0034791252 0.014413519 0.0064612324 0.0069582504 0.0049603176 0.0014880953 -2.7755576E-17 -2.7755576E-17 -2.7755576E-17 -2.7755576E-17 -2.7755576E-17 -2.7755576E-17 -2.7755576E-17 -2.7755576E-17 0.031746034 0.0014880953 0.0 4.960318E-4 -2.7755576E-17 -2.7755576E-17 -2.7755576E-17 -2.7755576E-17 0.0014880953 -2.7755576E-17 0.001984127 -2.7755576E-17 0.001984127 0.11359127 0.11359127 -2.7755576E-17 0.020833334 0.115079366 4.960318E-4 4.960318E-4 4.960318E-4 4.960318E-4 4.960318E-4 0.11359127 4.960318E-4 0.11282306 0.11482776 0.029761905 0.03125 0.029265873 0.122023806 0.03373016 0.016369049 0.115079366 0.025793651 0.11656746 0.016369049 0.020833334 0.016369049 0.024801588 0.020337302 0.023313493 0.013888889 0.021329366 0.024305556 0.023313493 0.020337302 0.01140873 0.017857144 0.014384921 0.013888889 0.014384921 0.011904762 0.010912699 0.024305556 0.013888889 0.010912699 0.023313493 0.012896826 0.013888889 0.036210317 0.012896826 0.013392857 0.03422619 0.010912699 0.01140873 0.017361112 0.017361112 0.013392857 0.021825397 0.030753968 0.01686508 0.015873017 0.10168651 0.014880952 0.011904762 0.015376984 0.029761905 0.010416667 0.020833334 0.024801588 0.11904762 0.013888889 0.017857144 0.020833334 0.116071425
[47] 'i4_Chorthippus_biguttulus_G_EH307_Irkutsk-2016'         0.045228627 0.08101392 0.0024850895 0.06709742 0.02385686 0.0019880715 0.0014910537 0.03031809 0.055666003 0.11133201 0.11282306 0.09840954 0.0024850895 0.0019880715 0.05218688 0.0064612324 0.0024850895 0.07057654 0.09791253 0.09741551 0.105367795 0.050695825 0.085487075 0.11282306 0.11332008 0.020377733 0.044234592 0.09840954 0.026341949 0.0029821075 0.014910537 0.0069582504 0.0074552684 0.0054563493 0.001984127 4.960318E-4 4.960318E-4 4.960318E-4 4.960318E-4 4.960318E-4 4.960318E-4 4.960318E-4 4.960318E-4 0.032242063 9.920635E-4 4.960318E-4 0.0 4.960318E-4 4.960318E-4 4.960318E-4 4.960318E-4 9.920635E-4 4.960318E-4 0.0014880953 4.960318E-4 0.0014880953 0.1140873 0.1140873 4.960318E-4 0.020337302 0.115575396 9.920635E-4 9.920635E-4 9.920635E-4 9.920635E-4 9.920635E-4 0.1140873 9.920635E-4 0.11332008 0.11532701 0.030257937 0.030753968 0.028769841 0.12251984 0.03422619 0.01686508 0.115575396 0.026289683 0.11706349 0.01686508 0.021329366 0.01686508 0.02529762 0.020833334 0.023809524 0.014384921 0.021825397 0.024801588 0.023809524 0.020833334 0.011904762 0.018353175 0.014880952 0.014384921 0.014880952 0.012400794 0.01140873 0.024801588 0.014384921 0.01140873 0.023809524 0.013392857 0.014384921 0.03670635 0.013392857 0.013888889 0.034722224 0.01140873 0.011904762 0.017857144 0.017857144 0.013888889 0.02232143 0.03125 0.017361112 0.016369049 0.10218254 0.015376984 0.012400794 0.015873017 0.030257937 0.010912699 0.021329366 0.02529762 0.11954365 0.014384921 0.018353175 0.021329366 0.11656746
[48] 'i8_Chorthippus_fallax_G_EH260_Nsk-2017'                 0.04473161 0.0805169 0.0019880715 0.0666004 0.02335984 0.0014910537 9.940357E-4 0.029821074 0.055168986 0.11083499 0.11232604 0.09791253 0.0029821075 0.0024850895 0.05168986 0.005964215 0.0019880715 0.07007952 0.09741551 0.096918486 0.104870774 0.05019881 0.08499006 0.11232604 0.11282306 0.020874752 0.043737575 0.09791253 0.02584493 0.0034791252 0.014413519 0.0064612324 0.0069582504 0.0049603176 0.0014880953 -2.7755576E-17 -2.7755576E-17 -2.7755576E-17 -2.7755576E-17 -2.7755576E-17 -2.7755576E-17 -2.7755576E-17 -2.7755576E-17 0.031746034 0.0014880953 -2.7755576E-17 4.960318E-4 0.0 -2.7755576E-17 -2.7755576E-17 -2.7755576E-17 0.0014880953 -2.7755576E-17 0.001984127 -2.7755576E-17 0.001984127 0.11359127 0.11359127 -2.7755576E-17 0.020833334 0.115079366 4.960318E-4 4.960318E-4 4.960318E-4 4.960318E-4 4.960318E-4 0.11359127 4.960318E-4 0.11282306 0.11482776 0.029761905 0.03125 0.029265873 0.122023806 0.03373016 0.016369049 0.115079366 0.025793651 0.11656746 0.016369049 0.020833334 0.016369049 0.024801588 0.020337302 0.023313493 0.013888889 0.021329366 0.024305556 0.023313493 0.020337302 0.01140873 0.017857144 0.014384921 0.013888889 0.014384921 0.011904762 0.010912699 0.024305556 0.013888889 0.010912699 0.023313493 0.012896826 0.013888889 0.036210317 0.012896826 0.013392857 0.03422619 0.010912699 0.01140873 0.017361112 0.017361112 0.013392857 0.021825397 0.030753968 0.01686508 0.015873017 0.10168651 0.014880952 0.011904762 0.015376984 0.029761905 0.010416667 0.020833334 0.024801588 0.11904762 0.013888889 0.017857144 0.020833334 0.116071425
[49] 'i7_Chorthippus_mollis_G_E23-4_Altay-2015'               0.04473161 0.0805169 0.0019880715 0.0666004 0.02335984 0.0014910537 9.940357E-4 0.029821074 0.055168986 0.11083499 0.11232604 0.09791253 0.0029821075 0.0024850895 0.05168986 0.005964215 0.0019880715 0.07007952 0.09741551 0.096918486 0.104870774 0.05019881 0.08499006 0.11232604 0.11282306 0.020874752 0.043737575 0.09791253 0.02584493 0.0034791252 0.014413519 0.0064612324 0.0069582504 0.0049603176 0.0014880953 -2.7755576E-17 -2.7755576E-17 -2.7755576E-17 -2.7755576E-17 -2.7755576E-17 -2.7755576E-17 -2.7755576E-17 -2.7755576E-17 0.031746034 0.0014880953 -2.7755576E-17 4.960318E-4 -2.7755576E-17 0.0 -2.7755576E-17 -2.7755576E-17 0.0014880953 -2.7755576E-17 0.001984127 -2.7755576E-17 0.001984127 0.11359127 0.11359127 -2.7755576E-17 0.020833334 0.115079366 4.960318E-4 4.960318E-4 4.960318E-4 4.960318E-4 4.960318E-4 0.11359127 4.960318E-4 0.11282306 0.11482776 0.029761905 0.03125 0.029265873 0.122023806 0.03373016 0.016369049 0.115079366 0.025793651 0.11656746 0.016369049 0.020833334 0.016369049 0.024801588 0.020337302 0.023313493 0.013888889 0.021329366 0.024305556 0.023313493 0.020337302 0.01140873 0.017857144 0.014384921 0.013888889 0.014384921 0.011904762 0.010912699 0.024305556 0.013888889 0.010912699 0.023313493 0.012896826 0.013888889 0.036210317 0.012896826 0.013392857 0.03422619 0.010912699 0.01140873 0.017361112 0.017361112 0.013392857 0.021825397 0.030753968 0.01686508 0.015873017 0.10168651 0.014880952 0.011904762 0.015376984 0.029761905 0.010416667 0.020833334 0.024801588 0.11904762 0.013888889 0.017857144 0.020833334 0.116071425
[50] 'i17_Pseudochorthippus_montanus_G_EH28_Nsk-2017'         0.04473161 0.0805169 0.0019880715 0.0666004 0.02335984 0.0014910537 9.940357E-4 0.029821074 0.055168986 0.11083499 0.11232604 0.09791253 0.0029821075 0.0024850895 0.05168986 0.005964215 0.0019880715 0.07007952 0.09741551 0.096918486 0.104870774 0.05019881 0.08499006 0.11232604 0.11282306 0.020874752 0.043737575 0.09791253 0.02584493 0.0034791252 0.014413519 0.0064612324 0.0069582504 0.0049603176 0.0014880953 -2.7755576E-17 -2.7755576E-17 -2.7755576E-17 -2.7755576E-17 -2.7755576E-17 -2.7755576E-17 -2.7755576E-17 -2.7755576E-17 0.031746034 0.0014880953 -2.7755576E-17 4.960318E-4 -2.7755576E-17 -2.7755576E-17 0.0 -2.7755576E-17 0.0014880953 -2.7755576E-17 0.001984127 -2.7755576E-17 0.001984127 0.11359127 0.11359127 -2.7755576E-17 0.020833334 0.115079366 4.960318E-4 4.960318E-4 4.960318E-4 4.960318E-4 4.960318E-4 0.11359127 4.960318E-4 0.11282306 0.11482776 0.029761905 0.03125 0.029265873 0.122023806 0.03373016 0.016369049 0.115079366 0.025793651 0.11656746 0.016369049 0.020833334 0.016369049 0.024801588 0.020337302 0.023313493 0.013888889 0.021329366 0.024305556 0.023313493 0.020337302 0.01140873 0.017857144 0.014384921 0.013888889 0.014384921 0.011904762 0.010912699 0.024305556 0.013888889 0.010912699 0.023313493 0.012896826 0.013888889 0.036210317 0.012896826 0.013392857 0.03422619 0.010912699 0.01140873 0.017361112 0.017361112 0.013392857 0.021825397 0.030753968 0.01686508 0.015873017 0.10168651 0.014880952 0.011904762 0.015376984 0.029761905 0.010416667 0.020833334 0.024801588 0.11904762 0.013888889 0.017857144 0.020833334 0.116071425
[51] 'i19_Pseudochorthippus_parallelus_G_EH278_Nsk-2017'      0.04473161 0.0805169 0.0019880715 0.0666004 0.02335984 0.0014910537 9.940357E-4 0.029821074 0.055168986 0.11083499 0.11232604 0.09791253 0.0029821075 0.0024850895 0.05168986 0.005964215 0.0019880715 0.07007952 0.09741551 0.096918486 0.104870774 0.05019881 0.08499006 0.11232604 0.11282306 0.020874752 0.043737575 0.09791253 0.02584493 0.0034791252 0.014413519 0.0064612324 0.0069582504 0.0049603176 0.0014880953 -2.7755576E-17 -2.7755576E-17 -2.7755576E-17 -2.7755576E-17 -2.7755576E-17 -2.7755576E-17 -2.7755576E-17 -2.7755576E-17 0.031746034 0.0014880953 -2.7755576E-17 4.960318E-4 -2.7755576E-17 -2.7755576E-17 -2.7755576E-17 0.0 0.0014880953 -2.7755576E-17 0.001984127 -2.7755576E-17 0.001984127 0.11359127 0.11359127 -2.7755576E-17 0.020833334 0.115079366 4.960318E-4 4.960318E-4 4.960318E-4 4.960318E-4 4.960318E-4 0.11359127 4.960318E-4 0.11282306 0.11482776 0.029761905 0.03125 0.029265873 0.122023806 0.03373016 0.016369049 0.115079366 0.025793651 0.11656746 0.016369049 0.020833334 0.016369049 0.024801588 0.020337302 0.023313493 0.013888889 0.021329366 0.024305556 0.023313493 0.020337302 0.01140873 0.017857144 0.014384921 0.013888889 0.014384921 0.011904762 0.010912699 0.024305556 0.013888889 0.010912699 0.023313493 0.012896826 0.013888889 0.036210317 0.012896826 0.013392857 0.03422619 0.010912699 0.01140873 0.017361112 0.017361112 0.013392857 0.021825397 0.030753968 0.01686508 0.015873017 0.10168651 0.014880952 0.011904762 0.015376984 0.029761905 0.010416667 0.020833334 0.024801588 0.11904762 0.013888889 0.017857144 0.020833334 0.116071425
[52] 'i14_Omocestus_haemorrhoidalis_G_EH285_Altay-2017'       0.045725647 0.08101392 0.0024850895 0.06759443 0.024850894 0.0029821075 0.0024850895 0.031312127 0.055168986 0.11083499 0.11232604 0.09741551 0.0014910537 9.940357E-4 0.051192842 0.005467197 0.0024850895 0.06958251 0.096918486 0.09642147 0.105367795 0.050695825 0.08499006 0.11232604 0.11282306 0.020377733 0.04324056 0.09741551 0.025347913 0.0029821075 0.015904572 0.0069582504 0.0074552684 0.0054563493 0.0029761905 0.0014880953 0.0014880953 0.0014880953 0.0014880953 0.0014880953 0.0014880953 0.0014880953 0.0014880953 0.033234127 -2.7755576E-17 0.0014880953 9.920635E-4 0.0014880953 0.0014880953 0.0014880953 0.0014880953 0.0 0.0014880953 4.960318E-4 0.0014880953 4.960318E-4 0.11359127 0.11359127 0.0014880953 0.019345239 0.115079366 9.920635E-4 9.920635E-4 9.920635E-4 9.920635E-4 9.920635E-4 0.11359127 9.920635E-4 0.11282306 0.11482776 0.03125 0.031746034 0.029761905 0.122023806 0.03422619 0.017857144 0.115079366 0.026289683 0.11656746 0.017857144 0.021329366 0.01686508 0.02529762 0.020833334 0.023809524 0.014384921 0.021825397 0.024801588 0.023313493 0.021825397 0.011904762 0.019345239 0.014880952 0.014384921 0.014880952 0.012400794 0.01140873 0.025793651 0.014384921 0.01140873 0.024801588 0.013392857 0.014384921 0.03670635 0.013392857 0.013888889 0.035218254 0.01140873 0.011904762 0.018849207 0.017857144 0.013888889 0.023313493 0.032242063 0.017361112 0.016369049 0.102678575 0.015376984 0.012400794 0.01686508 0.030257937 0.010912699 0.02232143 0.02529762 0.11904762 0.014384921 0.019345239 0.021329366 0.116071425
[53] 'i12_Omocestus_viridulus_G_E5-2_Nsk-2009'                0.04473161 0.0805169 0.0019880715 0.0666004 0.02335984 0.0014910537 9.940357E-4 0.029821074 0.055168986 0.11083499 0.11232604 0.09791253 0.0029821075 0.0024850895 0.05168986 0.005964215 0.0019880715 0.07007952 0.09741551 0.096918486 0.104870774 0.05019881 0.08499006 0.11232604 0.11282306 0.020874752 0.043737575 0.09791253 0.02584493 0.0034791252 0.014413519 0.0064612324 0.0069582504 0.0049603176 0.0014880953 -2.7755576E-17 -2.7755576E-17 -2.7755576E-17 -2.7755576E-17 -2.7755576E-17 -2.7755576E-17 -2.7755576E-17 -2.7755576E-17 0.031746034 0.0014880953 -2.7755576E-17 4.960318E-4 -2.7755576E-17 -2.7755576E-17 -2.7755576E-17 -2.7755576E-17 0.0014880953 0.0 0.001984127 -2.7755576E-17 0.001984127 0.11359127 0.11359127 -2.7755576E-17 0.020833334 0.115079366 4.960318E-4 4.960318E-4 4.960318E-4 4.960318E-4 4.960318E-4 0.11359127 4.960318E-4 0.11282306 0.11482776 0.029761905 0.03125 0.029265873 0.122023806 0.03373016 0.016369049 0.115079366 0.025793651 0.11656746 0.016369049 0.020833334 0.016369049 0.024801588 0.020337302 0.023313493 0.013888889 0.021329366 0.024305556 0.023313493 0.020337302 0.01140873 0.017857144 0.014384921 0.013888889 0.014384921 0.011904762 0.010912699 0.024305556 0.013888889 0.010912699 0.023313493 0.012896826 0.013888889 0.036210317 0.012896826 0.013392857 0.03422619 0.010912699 0.01140873 0.017361112 0.017361112 0.013392857 0.021825397 0.030753968 0.01686508 0.015873017 0.10168651 0.014880952 0.011904762 0.015376984 0.029761905 0.010416667 0.020833334 0.024801588 0.11904762 0.013888889 0.017857144 0.020833334 0.116071425
[54] 'i13_Omocestus_viridulus_G_EH299_Altay-2017'             0.046222664 0.08151093 0.0029821075 0.06809145 0.025347913 0.0034791252 0.0029821075 0.031809144 0.055666003 0.11133201 0.11282306 0.09791253 0.0019880715 0.0014910537 0.05168986 0.005964215 0.0029821075 0.07007952 0.09741551 0.096918486 0.10586481 0.051192842 0.085487075 0.11282306 0.11332008 0.020874752 0.043737575 0.09791253 0.02584493 0.0034791252 0.01640159 0.0074552684 0.007952286 0.005952381 0.0034722222 0.001984127 0.001984127 0.001984127 0.001984127 0.001984127 0.001984127 0.001984127 0.001984127 0.03373016 4.960318E-4 0.001984127 0.0014880953 0.001984127 0.001984127 0.001984127 0.001984127 4.960318E-4 0.001984127 0.0 0.001984127 -2.7755576E-17 0.1140873 0.1140873 0.001984127 0.01984127 0.115575396 0.0014880953 0.0014880953 0.0014880953 0.0014880953 0.0014880953 0.1140873 0.0014880953 0.11332008 0.11532701 0.031746034 0.032242063 0.030257937 0.12251984 0.034722224 0.018353175 0.115575396 0.026785715 0.11706349 0.018353175 0.021825397 0.017361112 0.025793651 0.021329366 0.024305556 0.014880952 0.02232143 0.02529762 0.023809524 0.02232143 0.012400794 0.01984127 0.015376984 0.014880952 0.015376984 0.012896826 0.011904762 0.026289683 0.014880952 0.011904762 0.02529762 0.013888889 0.014880952 0.03720238 0.013888889 0.014384921 0.034722224 0.011904762 0.012400794 0.019345239 0.018353175 0.014384921 0.023809524 0.032738097 0.017857144 0.01686508 0.103174604 0.015873017 0.012896826 0.017361112 0.030753968 0.01140873 0.02281746 0.025793651 0.11954365 0.014880952 0.01984127 0.021825397 0.11656746
[55] 'i20_Stauroderus_scalaris_G_EH284_Altay-2017'            0.04473161 0.0805169 0.0019880715 0.0666004 0.02335984 0.0014910537 9.940357E-4 0.029821074 0.055168986 0.11083499 0.11232604 0.09791253 0.0029821075 0.0024850895 0.05168986 0.005964215 0.0019880715 0.07007952 0.09741551 0.096918486 0.104870774 0.05019881 0.08499006 0.11232604 0.11282306 0.020874752 0.043737575 0.09791253 0.02584493 0.0034791252 0.014413519 0.0064612324 0.0069582504 0.0049603176 0.0014880953 -2.7755576E-17 -2.7755576E-17 -2.7755576E-17 -2.7755576E-17 -2.7755576E-17 -2.7755576E-17 -2.7755576E-17 -2.7755576E-17 0.031746034 0.0014880953 -2.7755576E-17 4.960318E-4 -2.7755576E-17 -2.7755576E-17 -2.7755576E-17 -2.7755576E-17 0.0014880953 -2.7755576E-17 0.001984127 0.0 0.001984127 0.11359127 0.11359127 -2.7755576E-17 0.020833334 0.115079366 4.960318E-4 4.960318E-4 4.960318E-4 4.960318E-4 4.960318E-4 0.11359127 4.960318E-4 0.11282306 0.11482776 0.029761905 0.03125 0.029265873 0.122023806 0.03373016 0.016369049 0.115079366 0.025793651 0.11656746 0.016369049 0.020833334 0.016369049 0.024801588 0.020337302 0.023313493 0.013888889 0.021329366 0.024305556 0.023313493 0.020337302 0.01140873 0.017857144 0.014384921 0.013888889 0.014384921 0.011904762 0.010912699 0.024305556 0.013888889 0.010912699 0.023313493 0.012896826 0.013888889 0.036210317 0.012896826 0.013392857 0.03422619 0.010912699 0.01140873 0.017361112 0.017361112 0.013392857 0.021825397 0.030753968 0.01686508 0.015873017 0.10168651 0.014880952 0.011904762 0.015376984 0.029761905 0.010416667 0.020833334 0.024801588 0.11904762 0.013888889 0.017857144 0.020833334 0.116071425
[56] 'i2_Chorthippus_albomarginatus_G_EH304_Irkutsk-2016'     0.046222664 0.08151093 0.0029821075 0.06809145 0.025347913 0.0034791252 0.0029821075 0.031809144 0.055666003 0.11133201 0.11282306 0.09791253 0.0019880715 0.0014910537 0.05168986 0.005964215 0.0029821075 0.07007952 0.09741551 0.096918486 0.10586481 0.051192842 0.085487075 0.11282306 0.11332008 0.020874752 0.043737575 0.09791253 0.02584493 0.0034791252 0.01640159 0.0074552684 0.007952286 0.005952381 0.0034722222 0.001984127 0.001984127 0.001984127 0.001984127 0.001984127 0.001984127 0.001984127 0.001984127 0.03373016 4.960318E-4 0.001984127 0.0014880953 0.001984127 0.001984127 0.001984127 0.001984127 4.960318E-4 0.001984127 -2.7755576E-17 0.001984127 0.0 0.1140873 0.1140873 0.001984127 0.01984127 0.115575396 0.0014880953 0.0014880953 0.0014880953 0.0014880953 0.0014880953 0.1140873 0.0014880953 0.11332008 0.11532701 0.031746034 0.032242063 0.030257937 0.12251984 0.034722224 0.018353175 0.115575396 0.026785715 0.11706349 0.018353175 0.021825397 0.017361112 0.025793651 0.021329366 0.024305556 0.014880952 0.02232143 0.02529762 0.023809524 0.02232143 0.012400794 0.01984127 0.015376984 0.014880952 0.015376984 0.012896826 0.011904762 0.026289683 0.014880952 0.011904762 0.02529762 0.013888889 0.014880952 0.03720238 0.013888889 0.014384921 0.034722224 0.011904762 0.012400794 0.019345239 0.018353175 0.014384921 0.023809524 0.032738097 0.017857144 0.01686508 0.103174604 0.015873017 0.012896826 0.017361112 0.030753968 0.01140873 0.02281746 0.025793651 0.11954365 0.014880952 0.01984127 0.021825397 0.11656746
[57] 'i22_Bryodema_gebleri_O_EH296_Altay-2017'                0.0728444 0.043607533 0.11182903 0.049554013 0.09493042 0.11182903 0.11232604 0.085487075 0.06411531 0.010406343 0.012388503 0.026263628 0.11282306 0.11232604 0.06510934 0.11182903 0.11133201 0.04671968 0.021308227 0.023785926 0.025272546 0.077037774 0.033201188 0.0059464816 0.003468781 0.09343936 0.074055664 0.020812687 0.09294235 0.11332008 0.11282306 0.11232604 0.11282306 0.1140873 0.11309524 0.11359127 0.11359127 0.11359127 0.11359127 0.11359127 0.11359127 0.11359127 0.11359127 0.116071425 0.11359127 0.11359127 0.1140873 0.11359127 0.11359127 0.11359127 0.11359127 0.11359127 0.11359127 0.1140873 0.11359127 0.1140873 0.0 0.0 0.11359127 0.11061508 0.0024727993 0.11359127 0.11359127 0.11359127 0.11359127 0.11359127 0.002967359 0.11359127 0.003964321 0.0039820806 0.115232445 0.11359127 0.115575396 0.03214639 0.11259921 0.11259921 0.021266073 0.115232445 0.027200792 0.11309524 0.11855159 0.114583336 0.11770524 0.1140873 0.109623015 0.117210686 0.11259921 0.11061508 0.113254204 0.11755952 0.1181998 0.1140873 0.1181998 0.11770524 0.1181998 0.118694365 0.11770524 0.120178044 0.1140873 0.116716124 0.118694365 0.1140873 0.115079366 0.116071425 0.116716124 0.114583336 0.115079366 0.11770524 0.117210686 0.11359127 0.115575396 0.114583336 0.1140873 0.11111111 0.116716124 0.116071425 0.03165183 0.116071425 0.11770524 0.11359127 0.116071425 0.116716124 0.11855159 0.11770524 0.020771513 0.11473788 0.11706349 0.11210317 0.019287834
[58] 'i21_Bryodema_gebleri_O_E30-2_Altay-2003'                0.0728444 0.043607533 0.11182903 0.049554013 0.09493042 0.11182903 0.11232604 0.085487075 0.06411531 0.010406343 0.012388503 0.026263628 0.11282306 0.11232604 0.06510934 0.11182903 0.11133201 0.04671968 0.021308227 0.023785926 0.025272546 0.077037774 0.033201188 0.0059464816 0.003468781 0.09343936 0.074055664 0.020812687 0.09294235 0.11332008 0.11282306 0.11232604 0.11282306 0.1140873 0.11309524 0.11359127 0.11359127 0.11359127 0.11359127 0.11359127 0.11359127 0.11359127 0.11359127 0.116071425 0.11359127 0.11359127 0.1140873 0.11359127 0.11359127 0.11359127 0.11359127 0.11359127 0.11359127 0.1140873 0.11359127 0.1140873 0.0 0.0 0.11359127 0.11061508 0.0024727993 0.11359127 0.11359127 0.11359127 0.11359127 0.11359127 0.002967359 0.11359127 0.003964321 0.0039820806 0.115232445 0.11359127 0.115575396 0.03214639 0.11259921 0.11259921 0.021266073 0.115232445 0.027200792 0.11309524 0.11855159 0.114583336 0.11770524 0.1140873 0.109623015 0.117210686 0.11259921 0.11061508 0.113254204 0.11755952 0.1181998 0.1140873 0.1181998 0.11770524 0.1181998 0.118694365 0.11770524 0.120178044 0.1140873 0.116716124 0.118694365 0.1140873 0.115079366 0.116071425 0.116716124 0.114583336 0.115079366 0.11770524 0.117210686 0.11359127 0.115575396 0.114583336 0.1140873 0.11111111 0.116716124 0.116071425 0.03165183 0.116071425 0.11770524 0.11359127 0.116071425 0.116716124 0.11855159 0.11770524 0.020771513 0.11473788 0.11706349 0.11210317 0.019287834
[59] 'i11_Gomphocerippus_rufus_G_EH281_Nsk-2017'              0.04473161 0.0805169 0.0019880715 0.0666004 0.02335984 0.0014910537 9.940357E-4 0.029821074 0.055168986 0.11083499 0.11232604 0.09791253 0.0029821075 0.0024850895 0.05168986 0.005964215 0.0019880715 0.07007952 0.09741551 0.096918486 0.104870774 0.05019881 0.08499006 0.11232604 0.11282306 0.020874752 0.043737575 0.09791253 0.02584493 0.0034791252 0.014413519 0.0064612324 0.0069582504 0.0049603176 0.0014880953 -2.7755576E-17 -2.7755576E-17 -2.7755576E-17 -2.7755576E-17 -2.7755576E-17 -2.7755576E-17 -2.7755576E-17 -2.7755576E-17 0.031746034 0.0014880953 -2.7755576E-17 4.960318E-4 -2.7755576E-17 -2.7755576E-17 -2.7755576E-17 -2.7755576E-17 0.0014880953 -2.7755576E-17 0.001984127 -2.7755576E-17 0.001984127 0.11359127 0.11359127 0.0 0.020833334 0.115079366 4.960318E-4 4.960318E-4 4.960318E-4 4.960318E-4 4.960318E-4 0.11359127 4.960318E-4 0.11282306 0.11482776 0.029761905 0.03125 0.029265873 0.122023806 0.03373016 0.016369049 0.115079366 0.025793651 0.11656746 0.016369049 0.020833334 0.016369049 0.024801588 0.020337302 0.023313493 0.013888889 0.021329366 0.024305556 0.023313493 0.020337302 0.01140873 0.017857144 0.014384921 0.013888889 0.014384921 0.011904762 0.010912699 0.024305556 0.013888889 0.010912699 0.023313493 0.012896826 0.013888889 0.036210317 0.012896826 0.013392857 0.03422619 0.010912699 0.01140873 0.017361112 0.017361112 0.013392857 0.021825397 0.030753968 0.01686508 0.015873017 0.10168651 0.014880952 0.011904762 0.015376984 0.029761905 0.010416667 0.020833334 0.024801588 0.11904762 0.013888889 0.017857144 0.020833334 0.116071425
[60] 'i16_Podismopsis_genicularis_G_E35-1_Kunashir-2010'      0.06510934 0.07803181 0.021868788 0.08697813 0.044234592 0.022365805 0.021868788 0.02833002 0.074552685 0.10785288 0.10934394 0.0944334 0.020874752 0.020377733 0.048210736 0.024850894 0.021868788 0.0666004 0.09393638 0.09343936 0.102385685 0.06858847 0.10437376 0.10934394 0.10984095 0.03976143 0.061133202 0.0944334 0.04324056 0.022365805 0.033797216 0.026341949 0.025347913 0.023809524 0.02232143 0.020833334 0.020833334 0.020833334 0.020833334 0.020833334 0.020833334 0.020833334 0.020833334 0.051587302 0.019345239 0.020833334 0.020337302 0.020833334 0.020833334 0.020833334 0.020833334 0.019345239 0.020833334 0.01984127 0.020833334 0.01984127 0.11061508 0.11061508 0.020833334 0.0 0.11210317 0.020337302 0.020337302 0.020337302 0.020337302 0.020337302 0.11061508 0.020337302 0.10984095 0.11183225 0.039186507 0.050099205 0.04811508 0.11904762 0.052579366 0.036210317 0.11210317 0.043650795 0.11359127 0.035714287 0.03968254 0.035218254 0.043650795 0.033234127 0.036210317 0.033234127 0.03422619 0.03720238 0.04265873 0.041170634 0.03125 0.03720238 0.03422619 0.03373016 0.03422619 0.031746034 0.030753968 0.045138888 0.03373016 0.030753968 0.044146825 0.031746034 0.032738097 0.055059522 0.031746034 0.032242063 0.054563493 0.030753968 0.03125 0.03670635 0.036210317 0.032242063 0.04265873 0.05059524 0.035714287 0.034722224 0.09871032 0.03373016 0.030753968 0.035218254 0.04811508 0.029761905 0.041666668 0.043650795 0.116071425 0.032738097 0.037698414 0.034722224 0.1140873
[61] 'i23_Oedaleus_decorus_O_EH295_Altay-2003'                0.07433102 0.04311199 0.11332008 0.048067395 0.0944334 0.11332008 0.113817096 0.08697813 0.06361829 0.009910802 0.011892963 0.025768086 0.11431412 0.113817096 0.06560636 0.11332008 0.11282306 0.0472167 0.021803766 0.024281466 0.025768086 0.077534795 0.03369673 0.0064420216 0.0019821606 0.09493042 0.074552685 0.021308227 0.0944334 0.11481113 0.11431412 0.113817096 0.11431412 0.115575396 0.114583336 0.115079366 0.115079366 0.115079366 0.115079366 0.115079366 0.115079366 0.115079366 0.115079366 0.11755952 0.115079366 0.115079366 0.115575396 0.115079366 0.115079366 0.115079366 0.115079366 0.115079366 0.115079366 0.115575396 0.115079366 0.115575396 0.0024727993 0.0024727993 0.115079366 0.11210317 0.0 0.115079366 0.115079366 0.115079366 0.115079366 0.115079366 0.0054401583 0.115079366 0.004459861 0.0034843206 0.116716124 0.115079366 0.11706349 0.03165183 0.1140873 0.1140873 0.020771513 0.116716124 0.026706232 0.114583336 0.12003968 0.116071425 0.11918892 0.115575396 0.11111111 0.118694365 0.1140873 0.11210317 0.11473788 0.11904762 0.11968348 0.115575396 0.11968348 0.11918892 0.11968348 0.11918892 0.11918892 0.12166172 0.115575396 0.1181998 0.120178044 0.115575396 0.11656746 0.11755952 0.1181998 0.116071425 0.11656746 0.11918892 0.118694365 0.115079366 0.11706349 0.116071425 0.115575396 0.11259921 0.1181998 0.11755952 0.03214639 0.11755952 0.11918892 0.115079366 0.11755952 0.1181998 0.12003968 0.11918892 0.020276954 0.11622156 0.11855159 0.11359127 0.018793274
[62] 'i38_Podisma_sapporensis_P_12B_Japan-Akan-2005'          0.04473161 0.080019884 0.0014910537 0.0666004 0.02385686 0.0019880715 0.0014910537 0.03031809 0.055168986 0.11083499 0.11232604 0.09741551 0.0024850895 0.0019880715 0.051192842 0.005467197 0.0024850895 0.06958251 0.096918486 0.09642147 0.105367795 0.050695825 0.08499006 0.11232604 0.11282306 0.021371769 0.04324056 0.09741551 0.025347913 0.0029821075 0.014910537 0.005964215 0.0064612324 0.004464286 0.001984127 4.960318E-4 4.960318E-4 4.960318E-4 4.960318E-4 4.960318E-4 4.960318E-4 4.960318E-4 4.960318E-4 0.032242063 9.920635E-4 4.960318E-4 9.920635E-4 4.960318E-4 4.960318E-4 4.960318E-4 4.960318E-4 9.920635E-4 4.960318E-4 0.0014880953 4.960318E-4 0.0014880953 0.11359127 0.11359127 4.960318E-4 0.020337302 0.115079366 0.0 -2.7755576E-17 -2.7755576E-17 -2.7755576E-17 -2.7755576E-17 0.11359127 -2.7755576E-17 0.11282306 0.11482776 0.030257937 0.031746034 0.029761905 0.122023806 0.033234127 0.01686508 0.115079366 0.02529762 0.11656746 0.01686508 0.020337302 0.015873017 0.024305556 0.01984127 0.02281746 0.013392857 0.020833334 0.023809524 0.023313493 0.020833334 0.010912699 0.018353175 0.013888889 0.013392857 0.013888889 0.01140873 0.010416667 0.024801588 0.013392857 0.010416667 0.023809524 0.012400794 0.013392857 0.035714287 0.012400794 0.012896826 0.03422619 0.010416667 0.010912699 0.017857144 0.01686508 0.012896826 0.02232143 0.03125 0.016369049 0.015376984 0.10168651 0.014384921 0.01140873 0.015873017 0.029265873 0.009920635 0.021329366 0.02529762 0.11904762 0.013392857 0.018353175 0.020337302 0.116071425
[63] 'i37_Podisma_sapporensis_P_8B_Japan-Tanno-2005'          0.04473161 0.080019884 0.0014910537 0.0666004 0.02385686 0.0019880715 0.0014910537 0.03031809 0.055168986 0.11083499 0.11232604 0.09741551 0.0024850895 0.0019880715 0.051192842 0.005467197 0.0024850895 0.06958251 0.096918486 0.09642147 0.105367795 0.050695825 0.08499006 0.11232604 0.11282306 0.021371769 0.04324056 0.09741551 0.025347913 0.0029821075 0.014910537 0.005964215 0.0064612324 0.004464286 0.001984127 4.960318E-4 4.960318E-4 4.960318E-4 4.960318E-4 4.960318E-4 4.960318E-4 4.960318E-4 4.960318E-4 0.032242063 9.920635E-4 4.960318E-4 9.920635E-4 4.960318E-4 4.960318E-4 4.960318E-4 4.960318E-4 9.920635E-4 4.960318E-4 0.0014880953 4.960318E-4 0.0014880953 0.11359127 0.11359127 4.960318E-4 0.020337302 0.115079366 -2.7755576E-17 0.0 -2.7755576E-17 -2.7755576E-17 -2.7755576E-17 0.11359127 -2.7755576E-17 0.11282306 0.11482776 0.030257937 0.031746034 0.029761905 0.122023806 0.033234127 0.01686508 0.115079366 0.02529762 0.11656746 0.01686508 0.020337302 0.015873017 0.024305556 0.01984127 0.02281746 0.013392857 0.020833334 0.023809524 0.023313493 0.020833334 0.010912699 0.018353175 0.013888889 0.013392857 0.013888889 0.01140873 0.010416667 0.024801588 0.013392857 0.010416667 0.023809524 0.012400794 0.013392857 0.035714287 0.012400794 0.012896826 0.03422619 0.010416667 0.010912699 0.017857144 0.01686508 0.012896826 0.02232143 0.03125 0.016369049 0.015376984 0.10168651 0.014384921 0.01140873 0.015873017 0.029265873 0.009920635 0.021329366 0.02529762 0.11904762 0.013392857 0.018353175 0.020337302 0.116071425
[64] 'i39_Podisma_sapporensis_P_18B_Japan-Yotei-2005'         0.04473161 0.080019884 0.0014910537 0.0666004 0.02385686 0.0019880715 0.0014910537 0.03031809 0.055168986 0.11083499 0.11232604 0.09741551 0.0024850895 0.0019880715 0.051192842 0.005467197 0.0024850895 0.06958251 0.096918486 0.09642147 0.105367795 0.050695825 0.08499006 0.11232604 0.11282306 0.021371769 0.04324056 0.09741551 0.025347913 0.0029821075 0.014910537 0.005964215 0.0064612324 0.004464286 0.001984127 4.960318E-4 4.960318E-4 4.960318E-4 4.960318E-4 4.960318E-4 4.960318E-4 4.960318E-4 4.960318E-4 0.032242063 9.920635E-4 4.960318E-4 9.920635E-4 4.960318E-4 4.960318E-4 4.960318E-4 4.960318E-4 9.920635E-4 4.960318E-4 0.0014880953 4.960318E-4 0.0014880953 0.11359127 0.11359127 4.960318E-4 0.020337302 0.115079366 -2.7755576E-17 -2.7755576E-17 0.0 -2.7755576E-17 -2.7755576E-17 0.11359127 -2.7755576E-17 0.11282306 0.11482776 0.030257937 0.031746034 0.029761905 0.122023806 0.033234127 0.01686508 0.115079366 0.02529762 0.11656746 0.01686508 0.020337302 0.015873017 0.024305556 0.01984127 0.02281746 0.013392857 0.020833334 0.023809524 0.023313493 0.020833334 0.010912699 0.018353175 0.013888889 0.013392857 0.013888889 0.01140873 0.010416667 0.024801588 0.013392857 0.010416667 0.023809524 0.012400794 0.013392857 0.035714287 0.012400794 0.012896826 0.03422619 0.010416667 0.010912699 0.017857144 0.01686508 0.012896826 0.02232143 0.03125 0.016369049 0.015376984 0.10168651 0.014384921 0.01140873 0.015873017 0.029265873 0.009920635 0.021329366 0.02529762 0.11904762 0.013392857 0.018353175 0.020337302 0.116071425
[65] 'i41_Podisma_sapporensis_P_30B_Japan-Naganuma-2005'      0.04473161 0.080019884 0.0014910537 0.0666004 0.02385686 0.0019880715 0.0014910537 0.03031809 0.055168986 0.11083499 0.11232604 0.09741551 0.0024850895 0.0019880715 0.051192842 0.005467197 0.0024850895 0.06958251 0.096918486 0.09642147 0.105367795 0.050695825 0.08499006 0.11232604 0.11282306 0.021371769 0.04324056 0.09741551 0.025347913 0.0029821075 0.014910537 0.005964215 0.0064612324 0.004464286 0.001984127 4.960318E-4 4.960318E-4 4.960318E-4 4.960318E-4 4.960318E-4 4.960318E-4 4.960318E-4 4.960318E-4 0.032242063 9.920635E-4 4.960318E-4 9.920635E-4 4.960318E-4 4.960318E-4 4.960318E-4 4.960318E-4 9.920635E-4 4.960318E-4 0.0014880953 4.960318E-4 0.0014880953 0.11359127 0.11359127 4.960318E-4 0.020337302 0.115079366 -2.7755576E-17 -2.7755576E-17 -2.7755576E-17 0.0 -2.7755576E-17 0.11359127 -2.7755576E-17 0.11282306 0.11482776 0.030257937 0.031746034 0.029761905 0.122023806 0.033234127 0.01686508 0.115079366 0.02529762 0.11656746 0.01686508 0.020337302 0.015873017 0.024305556 0.01984127 0.02281746 0.013392857 0.020833334 0.023809524 0.023313493 0.020833334 0.010912699 0.018353175 0.013888889 0.013392857 0.013888889 0.01140873 0.010416667 0.024801588 0.013392857 0.010416667 0.023809524 0.012400794 0.013392857 0.035714287 0.012400794 0.012896826 0.03422619 0.010416667 0.010912699 0.017857144 0.01686508 0.012896826 0.02232143 0.03125 0.016369049 0.015376984 0.10168651 0.014384921 0.01140873 0.015873017 0.029265873 0.009920635 0.021329366 0.02529762 0.11904762 0.013392857 0.018353175 0.020337302 0.116071425
[66] 'i43_Podisma_sapporensis_P_43B_Japan-Shimokawa-2005'     0.04473161 0.080019884 0.0014910537 0.0666004 0.02385686 0.0019880715 0.0014910537 0.03031809 0.055168986 0.11083499 0.11232604 0.09741551 0.0024850895 0.0019880715 0.051192842 0.005467197 0.0024850895 0.06958251 0.096918486 0.09642147 0.105367795 0.050695825 0.08499006 0.11232604 0.11282306 0.021371769 0.04324056 0.09741551 0.025347913 0.0029821075 0.014910537 0.005964215 0.0064612324 0.004464286 0.001984127 4.960318E-4 4.960318E-4 4.960318E-4 4.960318E-4 4.960318E-4 4.960318E-4 4.960318E-4 4.960318E-4 0.032242063 9.920635E-4 4.960318E-4 9.920635E-4 4.960318E-4 4.960318E-4 4.960318E-4 4.960318E-4 9.920635E-4 4.960318E-4 0.0014880953 4.960318E-4 0.0014880953 0.11359127 0.11359127 4.960318E-4 0.020337302 0.115079366 -2.7755576E-17 -2.7755576E-17 -2.7755576E-17 -2.7755576E-17 0.0 0.11359127 -2.7755576E-17 0.11282306 0.11482776 0.030257937 0.031746034 0.029761905 0.122023806 0.033234127 0.01686508 0.115079366 0.02529762 0.11656746 0.01686508 0.020337302 0.015873017 0.024305556 0.01984127 0.02281746 0.013392857 0.020833334 0.023809524 0.023313493 0.020833334 0.010912699 0.018353175 0.013888889 0.013392857 0.013888889 0.01140873 0.010416667 0.024801588 0.013392857 0.010416667 0.023809524 0.012400794 0.013392857 0.035714287 0.012400794 0.012896826 0.03422619 0.010416667 0.010912699 0.017857144 0.01686508 0.012896826 0.02232143 0.03125 0.016369049 0.015376984 0.10168651 0.014384921 0.01140873 0.015873017 0.029265873 0.009920635 0.021329366 0.02529762 0.11904762 0.013392857 0.018353175 0.020337302 0.116071425
[67] 'i9_E36-1_Dociostaurus'                                  0.0728444 0.043607533 0.11182903 0.049554013 0.09493042 0.11182903 0.11232604 0.085487075 0.06411531 0.010406343 0.012388503 0.026263628 0.11282306 0.11232604 0.06709742 0.11182903 0.11133201 0.049701788 0.024281466 0.026759168 0.026263628 0.07803181 0.034192268 0.008919722 0.0064420216 0.0944334 0.0750497 0.023785926 0.09393638 0.11332008 0.11282306 0.11232604 0.11282306 0.1140873 0.11309524 0.11359127 0.11359127 0.11359127 0.11359127 0.11359127 0.11359127 0.11359127 0.11359127 0.116071425 0.11359127 0.11359127 0.1140873 0.11359127 0.11359127 0.11359127 0.11359127 0.11359127 0.11359127 0.1140873 0.11359127 0.1140873 0.002967359 0.002967359 0.11359127 0.11061508 0.0054401583 0.11359127 0.11359127 0.11359127 0.11359127 0.11359127 0.0 0.11359127 0.0019821606 0.0029865606 0.115232445 0.11359127 0.115575396 0.03016815 0.11259921 0.11259921 0.018298713 0.115232445 0.027200792 0.11309524 0.11855159 0.114583336 0.11770524 0.1140873 0.109623015 0.117210686 0.11259921 0.11061508 0.113254204 0.11755952 0.1181998 0.114583336 0.1181998 0.11770524 0.1181998 0.118694365 0.11770524 0.120178044 0.1140873 0.116716124 0.118694365 0.1140873 0.115079366 0.116071425 0.116716124 0.114583336 0.115079366 0.11770524 0.117210686 0.1140873 0.115575396 0.114583336 0.1140873 0.11111111 0.116716124 0.116071425 0.03066271 0.116071425 0.11770524 0.11359127 0.116071425 0.116716124 0.11855159 0.11770524 0.018793274 0.11473788 0.11706349 0.11210317 0.018298713
[68] 'i44_Podisma_tyatiensis_P_Ptyat_Kunashir-2001'           0.04473161 0.080019884 0.0014910537 0.0666004 0.02385686 0.0019880715 0.0014910537 0.03031809 0.055168986 0.11083499 0.11232604 0.09741551 0.0024850895 0.0019880715 0.051192842 0.005467197 0.0024850895 0.06958251 0.096918486 0.09642147 0.105367795 0.050695825 0.08499006 0.11232604 0.11282306 0.021371769 0.04324056 0.09741551 0.025347913 0.0029821075 0.014910537 0.005964215 0.0064612324 0.004464286 0.001984127 4.960318E-4 4.960318E-4 4.960318E-4 4.960318E-4 4.960318E-4 4.960318E-4 4.960318E-4 4.960318E-4 0.032242063 9.920635E-4 4.960318E-4 9.920635E-4 4.960318E-4 4.960318E-4 4.960318E-4 4.960318E-4 9.920635E-4 4.960318E-4 0.0014880953 4.960318E-4 0.0014880953 0.11359127 0.11359127 4.960318E-4 0.020337302 0.115079366 -2.7755576E-17 -2.7755576E-17 -2.7755576E-17 -2.7755576E-17 -2.7755576E-17 0.11359127 0.0 0.11282306 0.11482776 0.030257937 0.031746034 0.029761905 0.122023806 0.033234127 0.01686508 0.115079366 0.02529762 0.11656746 0.01686508 0.020337302 0.015873017 0.024305556 0.01984127 0.02281746 0.013392857 0.020833334 0.023809524 0.023313493 0.020833334 0.010912699 0.018353175 0.013888889 0.013392857 0.013888889 0.01140873 0.010416667 0.024801588 0.013392857 0.010416667 0.023809524 0.012400794 0.013392857 0.035714287 0.012400794 0.012896826 0.03422619 0.010416667 0.010912699 0.017857144 0.01686508 0.012896826 0.02232143 0.03125 0.016369049 0.015376984 0.10168651 0.014384921 0.01140873 0.015873017 0.029265873 0.009920635 0.021329366 0.02529762 0.11904762 0.013392857 0.018353175 0.020337302 0.116071425
[69] 'i24_gatB_Oedaleus_decorus_O_BE6-7_Kazakhstan-2006'      0.072492555 0.041708045 0.11105578 0.048659384 0.09312749 0.11105578 0.11155379 0.08466136 0.062749006 0.008937438 0.010923536 0.024329692 0.11205179 0.11155379 0.06523904 0.11105578 0.11055777 0.047808766 0.022343595 0.024826216 0.024329692 0.07619522 0.03326713 0.007944389 0.005461768 0.0936255 0.07320717 0.021847071 0.09312749 0.112549804 0.11205179 0.11155379 0.11205179 0.11332008 0.11282306 0.11282306 0.11282306 0.11282306 0.11282306 0.11282306 0.11282306 0.11282306 0.11282306 0.11580517 0.11282306 0.11282306 0.11332008 0.11282306 0.11282306 0.11282306 0.11282306 0.11282306 0.11282306 0.11332008 0.11282306 0.11332008 0.003964321 0.003964321 0.11282306 0.10984095 0.004459861 0.11282306 0.11282306 0.11282306 0.11282306 0.11282306 0.0019821606 0.11282306 0.0 9.965122E-4 0.114469774 0.11332008 0.11530815 0.028741328 0.11232604 0.11182903 0.016352825 0.11496531 0.024777006 0.11232604 0.11779324 0.113817096 0.11744301 0.11332008 0.10884692 0.116451934 0.11182903 0.10984095 0.11298315 0.11729623 0.11744301 0.113817096 0.11744301 0.11694747 0.11744301 0.117938556 0.11694747 0.119920716 0.11332008 0.115956396 0.118434094 0.11332008 0.11431412 0.11580517 0.115956396 0.113817096 0.11481113 0.11694747 0.116451934 0.11332008 0.11481113 0.113817096 0.113817096 0.11083499 0.115956396 0.11530815 0.029236868 0.11530815 0.11694747 0.11282306 0.11580517 0.115956396 0.11829026 0.11744301 0.017343905 0.11397423 0.116302185 0.11133201 0.017343905
[70] 'i25_gatB_Oedaleus_decorus_O_E26-4_Tadzhikistan-2009'    0.074314214 0.040897757 0.113056526 0.04987531 0.09454727 0.113056526 0.11355678 0.084542274 0.06403202 0.00798005 0.009975063 0.023441397 0.11405703 0.11355678 0.064532265 0.113056526 0.11255628 0.047023512 0.021446384 0.02394015 0.022942644 0.07703852 0.034413964 0.0069825435 0.004488778 0.09554777 0.07453727 0.020947631 0.095047526 0.11455728 0.11355678 0.11355678 0.11405703 0.11532701 0.11482776 0.11482776 0.11482776 0.11482776 0.11482776 0.11482776 0.11482776 0.11482776 0.11482776 0.117823265 0.11482776 0.11482776 0.11532701 0.11482776 0.11482776 0.11482776 0.11482776 0.11482776 0.11482776 0.11532701 0.11482776 0.11532701 0.0039820806 0.0039820806 0.11482776 0.11183225 0.0034843206 0.11482776 0.11482776 0.11482776 0.11482776 0.11482776 0.0029865606 0.11482776 9.965122E-4 0.0 0.11647586 0.11532701 0.11732402 0.027874565 0.1143285 0.113829255 0.016923843 0.116973616 0.024888003 0.1143285 0.11982027 0.115826264 0.119462416 0.11532701 0.11083375 0.1184669 0.113829255 0.11183225 0.114982575 0.11932102 0.119462416 0.115826264 0.119462416 0.11896466 0.119462416 0.11996018 0.11896466 0.12195122 0.11532701 0.11796914 0.12045794 0.11532701 0.11632551 0.117823265 0.11796914 0.115826264 0.11632551 0.11896466 0.1184669 0.11532701 0.11682476 0.115826264 0.115826264 0.11283075 0.11796914 0.11732402 0.028870085 0.11732402 0.11896466 0.11482776 0.117823265 0.11796914 0.12031952 0.119462416 0.016923843 0.1159781 0.118322514 0.11333001 0.016426083
[71] 'ST21_Gryllus_firmus_Gryl_id24'                          0.06392468 0.085232906 0.031809144 0.08473736 0.05218688 0.031312127 0.03081511 0.046222664 0.08101392 0.112487614 0.11397423 0.09960357 0.03280318 0.032306165 0.06709742 0.035785288 0.031809144 0.08250497 0.10009911 0.09960357 0.10753221 0.0750497 0.101090185 0.11496531 0.114469774 0.04771372 0.06858847 0.10059465 0.05168986 0.0333002 0.04324056 0.036282305 0.035785288 0.032738097 0.03125 0.029761905 0.029761905 0.029761905 0.029761905 0.029761905 0.029761905 0.029761905 0.029761905 0.059027776 0.03125 0.029761905 0.030257937 0.029761905 0.029761905 0.029761905 0.029761905 0.03125 0.029761905 0.031746034 0.029761905 0.031746034 0.115232445 0.115232445 0.029761905 0.039186507 0.116716124 0.030257937 0.030257937 0.030257937 0.030257937 0.030257937 0.115232445 0.030257937 0.114469774 0.11647586 0.0 0.058531746 0.055555556 0.12363996 0.05654762 0.041170634 0.118694365 0.037586547 0.115727 0.040674604 0.04613095 0.041666668 0.03461919 0.040674604 0.039186507 0.026706232 0.04265873 0.04017857 0.03610287 0.050099205 0.023244312 0.042162698 0.027200792 0.026706232 0.027200792 0.023738872 0.022749752 0.03610287 0.041170634 0.024233432 0.036597427 0.039186507 0.039186507 0.05952381 0.024727993 0.038690478 0.060515873 0.023738872 0.025222551 0.041666668 0.041666668 0.038690478 0.051587302 0.049603175 0.03511375 0.041170634 0.104846686 0.04017857 0.020771513 0.04017857 0.05357143 0.023244312 0.05059524 0.036597427 0.1206726 0.025717111 0.043650795 0.042162698 0.11473788
[72] 'ST32_Teleogryllus_taiwanemma_Gryl_id25'                 0.04771372 0.09393638 0.031312127 0.06759443 0.049701788 0.03081511 0.031312127 0.05914513 0.06809145 0.11083499 0.11232604 0.11133201 0.032306165 0.031809144 0.07902584 0.0333002 0.031312127 0.09741551 0.10984095 0.10934394 0.10636183 0.06560636 0.08499006 0.11232604 0.113817096 0.04920477 0.069085486 0.10934394 0.051192842 0.031809144 0.029821074 0.03280318 0.0333002 0.03422619 0.030753968 0.03125 0.03125 0.03125 0.03125 0.03125 0.03125 0.03125 0.03125 0.01140873 0.031746034 0.03125 0.030753968 0.03125 0.03125 0.03125 0.03125 0.031746034 0.03125 0.032242063 0.03125 0.032242063 0.11359127 0.11359127 0.03125 0.050099205 0.115079366 0.031746034 0.031746034 0.031746034 0.031746034 0.031746034 0.11359127 0.031746034 0.11332008 0.11532701 0.058531746 0.0 0.010416667 0.11855159 0.02281746 0.025793651 0.115079366 0.038194444 0.115575396 0.024801588 0.03373016 0.029265873 0.03720238 0.035218254 0.033234127 0.04315476 0.036210317 0.03422619 0.029761905 0.025793651 0.040674604 0.026289683 0.043650795 0.04315476 0.043650795 0.041170634 0.04017857 0.030753968 0.028769841 0.041170634 0.029761905 0.026785715 0.027777778 0.02529762 0.041170634 0.027281746 0.033234127 0.041170634 0.041666668 0.025793651 0.030257937 0.027281746 0.026289683 0.014880952 0.03125 0.029761905 0.10119048 0.028769841 0.041170634 0.024801588 0.020337302 0.040674604 0.026289683 0.02827381 0.11855159 0.041170634 0.027281746 0.035714287 0.115079366
[73] 'ST440_Acheta_domesticus_Gryl_id1694'                    0.049701788 0.09493042 0.03031809 0.06958251 0.048707753 0.029821074 0.029324057 0.058151092 0.06809145 0.11282306 0.11431412 0.11232604 0.03031809 0.029821074 0.077037774 0.031312127 0.03031809 0.09542744 0.11182903 0.11133201 0.11033797 0.06560636 0.087972164 0.11530815 0.11580517 0.048210736 0.06709742 0.11133201 0.04920477 0.03081511 0.029821074 0.031809144 0.031312127 0.032242063 0.028769841 0.029265873 0.029265873 0.029265873 0.029265873 0.029265873 0.029265873 0.029265873 0.029265873 0.017857144 0.029761905 0.029265873 0.028769841 0.029265873 0.029265873 0.029265873 0.029265873 0.029761905 0.029265873 0.030257937 0.029265873 0.030257937 0.115575396 0.115575396 0.029265873 0.04811508 0.11706349 0.029761905 0.029761905 0.029761905 0.029761905 0.029761905 0.115575396 0.029761905 0.11530815 0.11732402 0.055555556 0.010416667 0.0 0.121527776 0.027777778 0.024305556 0.11805555 0.038194444 0.11755952 0.023313493 0.02529762 0.020833334 0.03720238 0.03373016 0.034722224 0.042162698 0.034722224 0.035714287 0.030753968 0.025793651 0.040674604 0.024801588 0.04265873 0.042162698 0.04265873 0.041170634 0.04017857 0.031746034 0.020337302 0.04017857 0.030753968 0.018353175 0.019345239 0.030257937 0.04017857 0.018849207 0.029265873 0.04017857 0.040674604 0.024305556 0.021825397 0.018849207 0.026289683 0.018353175 0.028769841 0.021329366 0.10218254 0.020337302 0.04017857 0.023313493 0.018849207 0.03968254 0.026289683 0.029265873 0.121527776 0.04017857 0.026785715 0.03422619 0.11706349
[74] 'ST448_Teratodes_monticolis_Teratodinae_id1703'          0.087710604 0.058473736 0.119781315 0.06937562 0.102882706 0.119781315 0.12027833 0.09343936 0.0750497 0.029236868 0.030227948 0.04410307 0.12077535 0.12027833 0.077534795 0.119781315 0.119284295 0.06510934 0.044598613 0.047076315 0.043607533 0.09045725 0.056491576 0.032210108 0.032210108 0.10735586 0.08946322 0.04410307 0.10685885 0.12127236 0.118787274 0.12027833 0.12077535 0.12251984 0.12251984 0.122023806 0.122023806 0.122023806 0.122023806 0.122023806 0.122023806 0.122023806 0.122023806 0.12301587 0.122023806 0.122023806 0.12251984 0.122023806 0.122023806 0.122023806 0.122023806 0.122023806 0.122023806 0.12251984 0.122023806 0.12251984 0.03214639 0.03214639 0.122023806 0.11904762 0.03165183 0.122023806 0.122023806 0.122023806 0.122023806 0.122023806 0.03016815 0.122023806 0.028741328 0.027874565 0.12363996 0.11855159 0.121527776 0.0 0.122023806 0.12003968 0.03313551 0.12512363 0.03363007 0.12053572 0.12400793 0.122023806 0.12660731 0.12053572 0.11706349 0.12660731 0.11904762 0.11805555 0.12116716 0.121527776 0.1256182 0.12251984 0.12759644 0.12710188 0.12759644 0.12611276 0.12512363 0.12611276 0.121527776 0.12611276 0.1256182 0.121527776 0.12251984 0.12648809 0.12611276 0.122023806 0.11904762 0.12710188 0.12759644 0.122023806 0.12301587 0.122023806 0.121031746 0.116071425 0.12512363 0.1235119 0.045994066 0.1235119 0.12611276 0.121031746 0.12301587 0.12611276 0.12251984 0.12363996 0.03214639 0.12413452 0.12400793 0.11855159 0.03363007
[75] 'ST452_Modicogryllus_confirmatus_Gryl_id1707'            0.048210736 0.09294235 0.03280318 0.0666004 0.05218688 0.0333002 0.033797216 0.06163022 0.07107356 0.11083499 0.11282306 0.11033797 0.034791254 0.034294236 0.0805169 0.03777336 0.033797216 0.09890656 0.10884692 0.1083499 0.10735586 0.069085486 0.08449304 0.11182903 0.11282306 0.052683897 0.07057654 0.1083499 0.055666003 0.034294236 0.036282305 0.037276343 0.03777336 0.03670635 0.033234127 0.03373016 0.03373016 0.03373016 0.03373016 0.03373016 0.03373016 0.03373016 0.03373016 0.024305556 0.03422619 0.03373016 0.03422619 0.03373016 0.03373016 0.03373016 0.03373016 0.03422619 0.03373016 0.034722224 0.03373016 0.034722224 0.11259921 0.11259921 0.03373016 0.052579366 0.1140873 0.033234127 0.033234127 0.033234127 0.033234127 0.033234127 0.11259921 0.033234127 0.11232604 0.1143285 0.05654762 0.02281746 0.027777778 0.122023806 0.0 0.033234127 0.115575396 0.039186507 0.115575396 0.032242063 0.038194444 0.03373016 0.03968254 0.034722224 0.039186507 0.04464286 0.035714287 0.04017857 0.03373016 0.031746034 0.042162698 0.03373016 0.045138888 0.04464286 0.045138888 0.04265873 0.041666668 0.03670635 0.033234127 0.041666668 0.035218254 0.03125 0.03125 0.010416667 0.04265873 0.030753968 0.039186507 0.041666668 0.041170634 0.033234127 0.03373016 0.030753968 0.031746034 0.026785715 0.03670635 0.033234127 0.09821428 0.032242063 0.040674604 0.032242063 0.018849207 0.041170634 0.032738097 0.03373016 0.11805555 0.040674604 0.03373016 0.035218254 0.115575396
[76] 'ST113'                                                  0.045725647 0.07952286 0.017395627 0.06858847 0.038767397 0.016898608 0.01640159 0.04324056 0.07057654 0.11083499 0.11133201 0.096918486 0.018389663 0.017892644 0.06510934 0.021371769 0.017395627 0.08349901 0.09741551 0.096918486 0.104870774 0.06461233 0.08697813 0.11232604 0.11282306 0.036282305 0.058151092 0.09791253 0.04025845 0.01888668 0.028827038 0.021868788 0.021371769 0.020337302 0.01686508 0.016369049 0.016369049 0.016369049 0.016369049 0.016369049 0.016369049 0.016369049 0.016369049 0.026289683 0.017857144 0.016369049 0.01686508 0.016369049 0.016369049 0.016369049 0.016369049 0.017857144 0.016369049 0.018353175 0.016369049 0.018353175 0.11259921 0.11259921 0.016369049 0.036210317 0.1140873 0.01686508 0.01686508 0.01686508 0.01686508 0.01686508 0.11259921 0.01686508 0.11182903 0.113829255 0.041170634 0.025793651 0.024305556 0.12003968 0.033234127 0.0 0.1140873 0.039186507 0.115575396 0.0029761905 0.01686508 0.012400794 0.038690478 0.01984127 0.017857144 0.028769841 0.020833334 0.018849207 0.03670635 0.035714287 0.026289683 0.004464286 0.029265873 0.028769841 0.029265873 0.026785715 0.025793651 0.038194444 0.010912699 0.025793651 0.03720238 0.008928572 0.009920635 0.035714287 0.026785715 0.009424604 0.029265873 0.025793651 0.026289683 0.003968254 0.013392857 0.009424604 0.03720238 0.024305556 0.009920635 0.009920635 0.10069445 0.010912699 0.025793651 0.001984127 0.019345239 0.02529762 0.036210317 0.037698414 0.11805555 0.026785715 0.0054563493 0.020337302 0.115079366
[77] 'ST124'                                                  0.0827552 0.050545093 0.11282306 0.061446976 0.09393638 0.11282306 0.11332008 0.08946322 0.06809145 0.023290386 0.024281466 0.034192268 0.113817096 0.11332008 0.069085486 0.11282306 0.11232604 0.052683897 0.030227948 0.03270565 0.03171457 0.077534795 0.04410307 0.020812687 0.021308227 0.09642147 0.0750497 0.029732408 0.09592445 0.11431412 0.11332008 0.11332008 0.113817096 0.115575396 0.115575396 0.115079366 0.115079366 0.115079366 0.115079366 0.115079366 0.115079366 0.115079366 0.115079366 0.11755952 0.115079366 0.115079366 0.115575396 0.115079366 0.115079366 0.115079366 0.115079366 0.115079366 0.115079366 0.115575396 0.115079366 0.115575396 0.021266073 0.021266073 0.115079366 0.11210317 0.020771513 0.115079366 0.115079366 0.115079366 0.115079366 0.115079366 0.018298713 0.115079366 0.016352825 0.016923843 0.118694365 0.115079366 0.11805555 0.03313551 0.115575396 0.1140873 0.0 0.120178044 0.03214639 0.114583336 0.12003968 0.116071425 0.12265084 0.115575396 0.11111111 0.1206726 0.1140873 0.11210317 0.118694365 0.11904762 0.12166172 0.11706349 0.12166172 0.12116716 0.12166172 0.12215628 0.12116716 0.12462908 0.115575396 0.120178044 0.1231454 0.115575396 0.11656746 0.11904762 0.120178044 0.116071425 0.11755952 0.12116716 0.1206726 0.11656746 0.11706349 0.116071425 0.11656746 0.11359127 0.11918892 0.11755952 0.03313551 0.11755952 0.12116716 0.115079366 0.11855159 0.120178044 0.12003968 0.12215628 0.006429278 0.1181998 0.11805555 0.11359127 0.024727993
[78] 'ST128'                                                  0.055004954 0.09068385 0.026838966 0.06888008 0.041252486 0.027335985 0.026838966 0.055168986 0.06361829 0.112487614 0.11397423 0.10802775 0.027833002 0.027335985 0.06809145 0.027833002 0.027833002 0.08648112 0.10852329 0.11000991 0.10901883 0.058648113 0.08820614 0.11496531 0.114469774 0.04671968 0.058151092 0.10802775 0.045228627 0.02833002 0.02584493 0.02833002 0.027335985 0.02281746 0.026289683 0.025793651 0.025793651 0.025793651 0.025793651 0.025793651 0.025793651 0.025793651 0.025793651 0.040674604 0.026289683 0.025793651 0.026289683 0.025793651 0.025793651 0.025793651 0.025793651 0.026289683 0.025793651 0.026785715 0.025793651 0.026785715 0.115232445 0.115232445 0.025793651 0.043650795 0.116716124 0.02529762 0.02529762 0.02529762 0.02529762 0.02529762 0.115232445 0.02529762 0.11496531 0.116973616 0.037586547 0.038194444 0.038194444 0.12512363 0.039186507 0.039186507 0.120178044 0.0 0.1181998 0.038194444 0.037698414 0.03422619 0.008902078 0.041666668 0.042162698 0.016815035 0.043650795 0.04315476 0.015825914 0.029761905 0.018298713 0.03968254 0.016320474 0.015825914 0.016320474 0.018793274 0.017804155 0.018298713 0.038690478 0.019287834 0.017804155 0.03670635 0.037698414 0.043650795 0.013847675 0.03720238 0.050099205 0.018793274 0.021266073 0.039186507 0.035218254 0.03720238 0.017857144 0.035714287 0.03214639 0.03968254 0.10336301 0.038690478 0.018793274 0.038194444 0.039186507 0.018298713 0.029265873 0.016815035 0.1231454 0.012858556 0.040674604 0.04315476 0.11770524
[79] 'ST137'                                                  0.081268586 0.054509416 0.11481113 0.062438056 0.09741551 0.11481113 0.11530815 0.09294235 0.07007952 0.026759168 0.026759168 0.03914767 0.11580517 0.11530815 0.07554672 0.11481113 0.11431412 0.062127236 0.040634293 0.04311199 0.042616453 0.085984096 0.049554013 0.028741328 0.027750248 0.10139165 0.083001986 0.04013875 0.10089463 0.116302185 0.11580517 0.11530815 0.11580517 0.11706349 0.116071425 0.11656746 0.11656746 0.11656746 0.11656746 0.11656746 0.11656746 0.11656746 0.11656746 0.11904762 0.11656746 0.11656746 0.11706349 0.11656746 0.11656746 0.11656746 0.11656746 0.11656746 0.11656746 0.11706349 0.11656746 0.11706349 0.027200792 0.027200792 0.11656746 0.11359127 0.026706232 0.11656746 0.11656746 0.11656746 0.11656746 0.11656746 0.027200792 0.11656746 0.024777006 0.024888003 0.115727 0.115575396 0.11755952 0.03363007 0.115575396 0.115575396 0.03214639 0.1181998 0.0 0.116071425 0.121527776 0.11755952 0.12116716 0.11706349 0.11259921 0.1206726 0.115575396 0.11359127 0.115727 0.11954365 0.1206726 0.116071425 0.12166172 0.12116716 0.12166172 0.12116716 0.120178044 0.12166172 0.11706349 0.120178044 0.12116716 0.11706349 0.11805555 0.11904762 0.120178044 0.11755952 0.11855159 0.12116716 0.1206726 0.11656746 0.11855159 0.11755952 0.115575396 0.11259921 0.120178044 0.11904762 0.045004945 0.11904762 0.120178044 0.11656746 0.11805555 0.120178044 0.12053572 0.120178044 0.03214639 0.1181998 0.12003968 0.115079366 0.026211672
[80] 'ST142'                                                  0.04473161 0.08101392 0.017395627 0.06759443 0.038767397 0.016898608 0.01640159 0.04473161 0.06958251 0.11133201 0.11182903 0.09840954 0.018389663 0.017892644 0.0666004 0.021371769 0.017395627 0.08499006 0.09890656 0.09840954 0.105367795 0.06361829 0.085984096 0.11282306 0.11332008 0.036282305 0.058151092 0.099403575 0.04025845 0.01888668 0.027833002 0.021868788 0.021371769 0.020337302 0.015873017 0.016369049 0.016369049 0.016369049 0.016369049 0.016369049 0.016369049 0.016369049 0.016369049 0.02529762 0.017857144 0.016369049 0.01686508 0.016369049 0.016369049 0.016369049 0.016369049 0.017857144 0.016369049 0.018353175 0.016369049 0.018353175 0.11309524 0.11309524 0.016369049 0.035714287 0.114583336 0.01686508 0.01686508 0.01686508 0.01686508 0.01686508 0.11309524 0.01686508 0.11232604 0.1143285 0.040674604 0.024801588 0.023313493 0.12053572 0.032242063 0.0029761905 0.114583336 0.038194444 0.116071425 0.0 0.01686508 0.012400794 0.037698414 0.01984127 0.017857144 0.028769841 0.020833334 0.018849207 0.035714287 0.034722224 0.026289683 0.0024801588 0.029265873 0.028769841 0.029265873 0.026785715 0.025793651 0.03720238 0.010912699 0.025793651 0.036210317 0.008928572 0.009920635 0.034722224 0.026785715 0.009424604 0.02827381 0.025793651 0.026289683 0.001984127 0.013392857 0.009424604 0.036210317 0.023313493 0.009920635 0.011904762 0.10119048 0.010912699 0.025793651 0.001984127 0.018353175 0.02529762 0.035218254 0.03670635 0.11855159 0.026785715 0.0054563493 0.020337302 0.115575396
[81] 'ST145'                                                  0.053180914 0.085487075 0.020874752 0.072067596 0.04025845 0.021371769 0.020874752 0.049701788 0.07107356 0.11580517 0.11729623 0.102385685 0.021868788 0.021371769 0.06759443 0.02385686 0.021868788 0.085487075 0.10188867 0.10337972 0.11232604 0.06759443 0.08996024 0.11729623 0.11779324 0.04025845 0.058151092 0.102385685 0.04224652 0.022365805 0.032306165 0.024353877 0.02385686 0.01686508 0.02232143 0.020833334 0.020833334 0.020833334 0.020833334 0.020833334 0.020833334 0.020833334 0.020833334 0.032242063 0.021329366 0.020833334 0.021329366 0.020833334 0.020833334 0.020833334 0.020833334 0.021329366 0.020833334 0.021825397 0.020833334 0.021825397 0.11855159 0.11855159 0.020833334 0.03968254 0.12003968 0.020337302 0.020337302 0.020337302 0.020337302 0.020337302 0.11855159 0.020337302 0.11779324 0.11982027 0.04613095 0.03373016 0.02529762 0.12400793 0.038194444 0.01686508 0.12003968 0.037698414 0.121527776 0.01686508 0.0 0.0054563493 0.035714287 0.023313493 0.024305556 0.028769841 0.024305556 0.02529762 0.04315476 0.03422619 0.03125 0.018353175 0.026785715 0.026289683 0.026785715 0.031746034 0.030753968 0.045138888 0.009920635 0.029761905 0.04315476 0.008928572 0.009920635 0.037698414 0.024801588 0.009424604 0.03373016 0.030753968 0.03125 0.017857144 0.004464286 0.007440476 0.035714287 0.03373016 0.019345239 0.011904762 0.10714286 0.009920635 0.030753968 0.015873017 0.029265873 0.030257937 0.033234127 0.04464286 0.12400793 0.025793651 0.019345239 0.023809524 0.121031746
[82] 'ST148'                                                  0.048707753 0.08101392 0.01640159 0.06759443 0.035785288 0.016898608 0.01640159 0.045228627 0.06709742 0.11182903 0.11332008 0.09840954 0.017395627 0.016898608 0.063121274 0.019383699 0.017395627 0.08151093 0.09791253 0.099403575 0.1083499 0.06361829 0.085984096 0.11332008 0.113817096 0.036282305 0.05417495 0.09840954 0.038270377 0.017892644 0.027833002 0.019880716 0.019383699 0.012400794 0.017857144 0.016369049 0.016369049 0.016369049 0.016369049 0.016369049 0.016369049 0.016369049 0.016369049 0.030753968 0.01686508 0.016369049 0.01686508 0.016369049 0.016369049 0.016369049 0.016369049 0.01686508 0.016369049 0.017361112 0.016369049 0.017361112 0.114583336 0.114583336 0.016369049 0.035218254 0.116071425 0.015873017 0.015873017 0.015873017 0.015873017 0.015873017 0.114583336 0.015873017 0.113817096 0.115826264 0.041666668 0.029265873 0.020833334 0.122023806 0.03373016 0.012400794 0.116071425 0.03422619 0.11755952 0.012400794 0.0054563493 0.0 0.03125 0.01984127 0.020833334 0.024305556 0.020833334 0.021825397 0.038690478 0.03670635 0.026785715 0.013888889 0.02281746 0.02232143 0.02281746 0.027281746 0.026289683 0.040674604 0.0054563493 0.02529762 0.038690478 0.004464286 0.004464286 0.03720238 0.020337302 0.003968254 0.029265873 0.026289683 0.026785715 0.013392857 9.920635E-4 0.0049603176 0.032242063 0.029265873 0.014880952 0.006448413 0.102678575 0.006448413 0.02529762 0.01140873 0.024801588 0.025793651 0.036210317 0.04017857 0.12003968 0.021329366 0.014880952 0.020337302 0.11706349
[83] 'ST162'                                                  0.054013874 0.095143706 0.02584493 0.0728444 0.045228627 0.026341949 0.02584493 0.05467197 0.06560636 0.11496531 0.116451934 0.110505454 0.026838966 0.026341949 0.07256461 0.028827038 0.026838966 0.088966206 0.11100099 0.112487614 0.11149653 0.061133202 0.0901883 0.11744301 0.11694747 0.043737575 0.06063618 0.110505454 0.04473161 0.027335985 0.027335985 0.029324057 0.028827038 0.01984127 0.02529762 0.024801588 0.024801588 0.024801588 0.024801588 0.024801588 0.024801588 0.024801588 0.024801588 0.03670635 0.02529762 0.024801588 0.02529762 0.024801588 0.024801588 0.024801588 0.024801588 0.02529762 0.024801588 0.025793651 0.024801588 0.025793651 0.11770524 0.11770524 0.024801588 0.043650795 0.11918892 0.024305556 0.024305556 0.024305556 0.024305556 0.024305556 0.11770524 0.024305556 0.11744301 0.119462416 0.03461919 0.03720238 0.03720238 0.12660731 0.03968254 0.038690478 0.12265084 0.008902078 0.12116716 0.037698414 0.035714287 0.03125 0.0 0.042162698 0.042162698 0.015825914 0.044146825 0.04315476 0.014836796 0.02827381 0.017309595 0.039186507 0.014342235 0.013847675 0.014342235 0.017804155 0.016815035 0.017309595 0.03670635 0.017309595 0.015825914 0.035714287 0.035714287 0.04017857 0.011869436 0.035218254 0.04811508 0.017804155 0.020276954 0.038690478 0.032242063 0.036210317 0.024801588 0.034722224 0.03165183 0.037698414 0.107814044 0.037698414 0.015825914 0.037698414 0.038690478 0.017309595 0.027777778 0.015825914 0.1256182 0.013847675 0.04017857 0.043650795 0.120178044
[84] 'ST190'                                                  0.049701788 0.0805169 0.019383699 0.071570575 0.041749503 0.019880716 0.020377733 0.043737575 0.07306163 0.11133201 0.11282306 0.09791253 0.021371769 0.020874752 0.06560636 0.024353877 0.020377733 0.08399602 0.09741551 0.096918486 0.10586481 0.06809145 0.08996024 0.11282306 0.11332008 0.039264414 0.06063618 0.09791253 0.042743538 0.020874752 0.032306165 0.02385686 0.02385686 0.023313493 0.021825397 0.020337302 0.020337302 0.020337302 0.020337302 0.020337302 0.020337302 0.020337302 0.020337302 0.035714287 0.020833334 0.020337302 0.020833334 0.020337302 0.020337302 0.020337302 0.020337302 0.020833334 0.020337302 0.021329366 0.020337302 0.021329366 0.1140873 0.1140873 0.020337302 0.033234127 0.115575396 0.01984127 0.01984127 0.01984127 0.01984127 0.01984127 0.1140873 0.01984127 0.11332008 0.11532701 0.040674604 0.035218254 0.03373016 0.12053572 0.034722224 0.01984127 0.115575396 0.041666668 0.11706349 0.01984127 0.023313493 0.01984127 0.042162698 0.0 0.015873017 0.032242063 0.0029761905 0.01686508 0.041666668 0.040674604 0.028769841 0.021329366 0.032738097 0.032242063 0.032738097 0.029265873 0.02827381 0.043650795 0.017361112 0.02827381 0.041666668 0.016369049 0.017361112 0.03720238 0.030257937 0.01686508 0.038194444 0.02827381 0.028769841 0.020833334 0.01984127 0.015873017 0.042162698 0.035218254 0.020337302 0.018353175 0.10218254 0.017361112 0.02827381 0.018849207 0.032242063 0.028769841 0.041170634 0.042162698 0.11954365 0.030257937 0.021329366 0.0034722222 0.11656746
[truncated: 571,291 more chars]
