# Supplementary material for: Narrow Genetic Diversity of Wolbachia Symbionts in Acrididae Grasshopper Hosts (Insecta, Orthoptera)
Source: Int J Mol Sci. 2022 Jan 13;23(2):853. doi: 10.3390/ijms23020853 (PMC8775660; doi:10.3390/ijms23020853)
Supplement: Supplementary file 1 [file ijms-23-00853-s001.zip › MLST alleles deposited in GenBank.txt]

>Seq1 [organism=Wolbachia] of Chorthippus albomarginatus isolate i2 gatB gene, partial cds
GAAGCTGCAGAATTCATGAAAAAATTGAGGCAGATTTTGCGTTACATCGGTTCATGTGATGGTGATATGGAAAAGGGGTCACTTCGTTGTGATGCAAATGTTTCTGTTCGCCCAAAGGGTAGTAGCACATTTGGCACTCGTTGTGAAATAAAAAACTTAAATTCAATACGTTATATTGTACAAGCTATAGATTATGAAGCACAAAGGCAGATCAAAATTTTGGAAAGCGGAGGAGAAATAAGTCAAGATACCTTATTGTTTGATGTCACTTTAGGAAAAACAAAAGTGATGAGAAGCAAAGAAGATTCAAGTGACTATAGATATTTCCCTGAACCTGATTTGCTACCTGTTGAAATAAGCCAAGACAAA
>Seq2 [organism=Wolbachia] of Chorthippus apricarius isolate i3 gatB gene, partial cds
GAAGCTGCAGAATTCATGAAAAAATTGAGGCAGATTTTGCGTTACATCGGTTCATGTGATGGTGATATGGAAAAGGGGTCACTTCGTTGTGATGCAAATGTTTCTGTTCGCCCAAAGGGTAGTAGCACATTTGGCACTCGTTGTGAAATAAAAAACTTAAATTCAATACGTTATATTGTACAAGCTATAGATTATGAAGCACAAAGGCAGATCAAAATTTTGGAAAGCGGAGGAGAAATAAGTCAAGATACCTTATTGTTTGATGTCACTTTAGGAAAAACAAAAGTGATGAGAAGCAAAGAAGATTCAAGTGACTATAGATATTTCCCTGAACCTGATTTGCTACCTGTTGAAATAAGCCAAGACAAA
>Seq3 [organism=Wolbachia] of Chorthippus biguttulus isolate i4 gatB gene, partial cds
GAAGCTGCAGAATTCATGAAAAAATTGAGGCAGATTTTGCGTTACATCGGTTCATGTGATGGTGATATGGAAAAGGGGTCACTTCGCTGTGATGCAAATGTTTCTGTTCGCCCAAAGGGTAGTAGCACATTTGGCACTCGTTGTGAAATAAAAAACTTAAATTCAATACGTTATATTGTACAAGCTATAGATTATGAAGCACAAAGGCAGATCAAAATTTTGGAAAGCGGAGGAGAAATAAGTCAAGATACCTTATTGTTTGATGTCACTTTAGGAAAAACAAAAGTGATGAGAAGCAAAGAAGATTCAAGTGACTATAGATATTTCCCTGAACCTGATTTGCTACCTGTTGAAATAAGCCAAGACAAA
>Seq4 [organism=Wolbachia] of Chorthippus biguttulus isolate i5 gatB gene, partial cds
GAAGCTGCAGAATTCATGAAAAAATTGAGGCAGATTTTGCGTTACATCGGTTCATGTGATGGTGATATGGAAAAGGGGTCACTTCGCTGTGATGCAAATGTTTCTGTTCGCCCAAAGGGTAGTAGCACATTTGGCACTCGTTGTGAAATAAAAAACTTAAATTCAATACGTTATATTGTACAAGCTATAGATTATGAAGCACAAAGGCAGATCAAAATTTTGGAAAGCGGAGGAGAAATAAGTCAAGATACCTTATTGTTTGATGTCACTTTAGGAAAAACAAAAGTGATGAGAAGCAAAGAAGATTCAAGTGACTATAGATATTTCCCTGAACCTGATTTGCTACCTGTTGAAATAAGCCAAGACAAA
>Seq5 [organism=Wolbachia] of Chorthippus mollis isolate i7 gatB gene, partial cds
GAAGCTGCAGAATTCATGAAAAAATTGAGGCAGATTTTGCGTTACATCGGTTCATGTGATGGTGATATGGAAAAGGGGTCACTTCGCTGTGATGCAAATGTTTCTGTTCGCCCAAAGGGTAGTAGCACATTTGGCACTCGTTGTGAAATAAAAAACTTAAATTCAATACGTTATATTGTACAAGCTATAGATTATGAAGCACAAAGGCAGATCAAAATTTTGGAAAGCGGAGGAGAAATAAGTCAAGATACCTTATTGTTTGATGTCACTTTAGGAAAAACAAAAGTGATGAGAAGCAAAGAAGATTCAAGTGACTATAGATATTTCCCTGAACCTGATTTGCTACCTGTTGAAATAAGCCAAGACAAA
>Seq6 [organism=Wolbachia] of Chorthippus fallax isolate i8 gatB gene, partial cds
GAAGCTGCAGAATTCATGAAAAAATTGAGGCAGATTTTGCGTTACATCGGTTCATGTGATGGTGATATGGAAAAGGGGTCACTTCGCTGTGATGCAAATGTTTCTGTTCGCCCAAAGGGTAGTAGCACATTTGGCACTCGTTGTGAAATAAAAAACTTAAATTCAATACGTTATATTGTACAAGCTATAGATTATGAAGCACAAAGGCAGATCAAAATTTTGGAAAGCGGAGGAGAAATAAGTCAAGATACCTTATTGTTTGATGTCACTTTAGGAAAAACAAAAGTGATGAGAAGCAAAGAAGATTCAAGTGACTATAGATATTTCCCTGAACCTGATTTGCTACCTGTTGAAATAAGCCAAGACAAA
>Seq7 [organism=Wolbachia] of Dociostaurus brevicollis isolate i9 gatB gene, partial cds
GAAGCTGCAGAATTTATGAAAAAATTGAGGCAGATTTTACGTTACATTGGCTCATGTGATGGTGATATGGAGAAGGGATCACTTCGTTGTGATGCAAATGTTTCTGTGCGCCCAAAAGGCAGCAGCACATTTGGCACTCGTTGTGAAATAAAAAATCTAAACTCAATACGTTATATTACGCAGGCTATAGATTATGAAATACAAAGGCAGATTGAAATTTTGGAAAGTGGGGGAGAAATAAGTCAAGATACCTTATTGTTTGATGTCGCTTTGGGAAAAACAAAAGTGATGCGAAATAAAGAAGATGCAAGCGATTACAGATATTTTCCTGAACCTGATTTGTTGCCTGTTGAAATAAGCCAGGACAAA
>Seq8 [organism=Wolbachia] of Gomphocerippus rufus isolate i11 gatB gene, partial cds
GAAGCTGCAGAATTCATGAAAAAATTGAGGCAGATTTTGCGTTACATCGGTTCATGTGATGGTGATATGGAAAAGGGGTCACTTCGCTGTGATGCAAATGTTTCTGTTCGCCCAAAGGGTAGTAGCACATTTGGCACTCGTTGTGAAATAAAAAACTTAAATTCAATACGTTATATTGTACAAGCTATAGATTATGAAGCACAAAGGCAGATCAAAATTTTGGAAAGCGGAGGAGAAATAAGTCAAGATACCTTATTGTTTGATGTCACTTTAGGAAAAACAAAAGTGATGAGAAGCAAAGAAGATTCAAGTGACTATAGATATTTCCCTGAACCTGATTTGCTACCTGTTGAAATAAGCCAAGACAAA
>Seq9 [organism=Wolbachia] of Omocestus viridulus isolate i12 gatB gene, partial cds
GAAGCTGCAGAATTCATGAAAAAATTGAGGCAGATTTTGCGTTACATCGGTTCATGTGATGGTGATATGGAAAAGGGGTCACTTCGCTGTGATGCAAATGTTTCTGTTCGCCCAAAGGGTAGTAGCACATTTGGCACTCGTTGTGAAATAAAAAACTTAAATTCAATACGTTATATTGTACAAGCTATAGATTATGAAGCACAAAGGCAGATCAAAATTTTGGAAAGCGGAGGAGAAATAAGTCAAGATACCTTATTGTTTGATGTCACTTTAGGAAAAACAAAAGTGATGAGAAGCAAAGAAGATTCAAGTGACTATAGATATTTCCCTGAACCTGATTTGCTACCTGTTGAAATAAGCCAAGACAAA
>Seq10 [organism=Wolbachia] of Omocestus viridulus isolate i13 gatB gene, partial cds
GAAGCTGCAGAATTCATGAAAAAATTGAGGCAGATTTTGCGTTACATCGGTTCATGTGATGGTGATATGGAAAAGGGGTCACTTCGTTGTGATGCAAATGTTTCTGTTCGCCCAAAGGGTAGTAGCACATTTGGCACTCGTTGTGAAATAAAAAACTTAAATTCAATACGTTATATTGTACAAGCTATAGATTATGAAGCACAAAGGCAGATCAAAATTTTGGAAAGCGGAGGAGAAATAAGTCAAGATACCTTATTGTTTGATGTCACTTTAGGAAAAACAAAAGTGATGAGAAGCAAAGAAGATTCAAGTGACTATAGATATTTCCCTGAACCTGATTTGCTACCTGTTGAAATAAGCCAAGACAAA
>Seq11 [organism=Wolbachia] of Omocestus haemorrhoidalis isolate i14 gatB gene, partial cds
GAAGCTGCAGAATTCATGAAAAAATTGAGGCAGATTTTGCGTTACATCGGTTCATGTGATGGTGATATGGAAAAGGGGTCACTTCGTTGTGATGCAAATGTTTCTGTTCGCCCAAAGGGTAGTAGCACATTTGGCACTCGTTGTGAAATAAAAAACTTAAATTCAATACGTTATATTGTACAAGCTATAGATTATGAAGCACAAAGGCAGATCAAAATTTTGGAAAGCGGAGGAGAAATAAGTCAAGATACCTTATTGTTTGATGTCACTTTAGGAAAAACAAAAGTGATGAGAAGCAAAGAAGATTCAAGTGACTATAGATATTTCCCTGAACCTGATTTGCTACCTGTTGAAATAAGCCAAGACAAA
>Seq12 [organism=Wolbachia] of Podismopsis genicularis isolate i16 gatB gene, partial cds
GAAGCTGCAGAATTCATGAAAAAATTGAGGCAGATTTTGCGTTACATCGGTTCATGTGATGGTGATATGGAAAAGGGGTCACTTCGTTGTGATGCAAATGTTTCTGTTCGCCCAAAGGGTAGTAGCACATTTGGCACTCGTTGTGAAATAAAAAACTTAAATTCAATACGTTATATTGTACAAGCTATAGATTATGAAGCACAAAGGCAGATCAAAATTTTGGAAAGCGGAGGAGAAATAAGTCAAGATACCTTATTGTTTGATGTCACTTTAGGAAAAACAAAAGTGATGAGAAGCAAAGAAGATTCAAGTGACTATAGATATTTCCCTGAACCTGATTTGCTACCTGTTGAAATAAGCCAAGACAAA
>Seq13 [organism=Wolbachia] of Pseudochorthippus montanus isolate i17 gatB gene, partial cds
GAAGCTGCAGAATTCATGAAAAAATTGAGGCAGATTTTGCGTTACATCGGTTCATGTGATGGTGATATGGAAAAGGGGTCACTTCGCTGTGATGCAAATGTTTCTGTTCGCCCAAAGGGTAGTAGCACATTTGGCACTCGTTGTGAAATAAAAAACTTAAATTCAATACGTTATATTGTACAAGCTATAGATTATGAAGCACAAAGGCAGATCAAAATTTTGGAAAGCGGAGGAGAAATAAGTCAAGATACCTTATTGTTTGATGTCACTTTAGGAAAAACAAAAGTGATGAGAAGCAAAGAAGATTCAAGTGACTATAGATATTTCCCTGAACCTGATTTGCTACCTGTTGAAATAAGCCAAGACAAA
>Seq14 [organism=Wolbachia] of Pseudochorthippus parallelus isolate i19 gatB gene, partial cds
GAAGCTGCAGAATTCATGAAAAAATTGAGGCAGATTTTGCGTTACATCGGTTCATGTGATGGTGATATGGAAAAGGGGTCACTTCGCTGTGATGCAAATGTTTCTGTTCGCCCAAAGGGTAGTAGCACATTTGGCACTCGTTGTGAAATAAAAAACTTAAATTCAATACGTTATATTGTACAAGCTATAGATTATGAAGCACAAAGGCAGATCAAAATTTTGGAAAGCGGAGGAGAAATAAGTCAAGATACCTTATTGTTTGATGTCACTTTAGGAAAAACAAAAGTGATGAGAAGCAAAGAAGATTCAAGTGACTATAGATATTTCCCTGAACCTGATTTGCTACCTGTTGAAATAAGCCAAGACAAA
>Seq15 [organism=Wolbachia] of Stauroderus scalaris isolate i20 gatB gene, partial cds
GAAGCTGCAGAATTCATGAAAAAATTGAGGCAGATTTTGCGTTACATCGGTTCATGTGATGGTGATATGGAAAAGGGGTCACTTCGCTGTGATGCAAATGTTTCTGTTCGCCCAAAGGGTAGTAGCACATTTGGCACTCGTTGTGAAATAAAAAACTTAAATTCAATACGTTATATTGTACAAGCTATAGATTATGAAGCACAAAGGCAGATCAAAATTTTGGAAAGCGGAGGAGAAATAAGTCAAGATACCTTATTGTTTGATGTCACTTTAGGAAAAACAAAAGTGATGAGAAGCAAAGAAGATTCAAGTGACTATAGATATTTCCCTGAACCTGATTTGCTACCTGTTGAAATAAGCCAAGACAAA
>Seq16 [organism=Wolbachia] of Bryodema gebleri isolate i21 gatB gene, partial cds
GAAGCTGCAGAATTTATGAAAAAATTGAGGCAGATTTTACGTTACATTGGCTCATGTGATGGTGATATGGAGAAGGGATCACTTCGTTGTGATGCAAATGTTTCTGTGCACCCAAAAGGCAGCAGCACATTTGGCACTCGTTGTGAAATAAAAAATCTAAACTCAATACGTTATATTACGCAGGCTATAGATTATGAAATACAAAGGCAGATTGAAATTTTGGAAAGTGGGGGAGAAATAAGTCAAGATACCTTATTGTTTGATGTCGCTTTGGGAAAAACAAAAGTGATGCGAAATAAAGAAGATGCAAGCGATTACAGATATTTTCCTGAACCTGATTTGTTGCCTGTTGAAATAAGCCAGGACAAA
>Seq17 [organism=Wolbachia] of Bryodema gebleri isolate i22 gatB gene, partial cds
GAAGCTGCAGAATTTATGAAAAAATTGAGGCAGATTTTACGTTACATTGGCTCATGTGATGGTGATATGGAGAAGGGATCACTTCGTTGTGATGCAAATGTTTCTGTGCACCCAAAAGGCAGCAGCACATTTGGCACTCGTTGTGAAATAAAAAATCTAAACTCAATACGTTATATTACGCAGGCTATAGATTATGAAATACAAAGGCAGATTGAAATTTTGGAAAGTGGGGGAGAAATAAGTCAAGATACCTTATTGTTTGATGTCGCTTTGGGAAAAACAAAAGTGATGCGAAATAAAGAAGATGCAAGCGATTACAGATATTTTCCTGAACCTGATTTGTTGCCTGTTGAAATAAGCCAGGACAAA
>Seq18 [organism=Wolbachia] of Oedaleus decorus isolate i23 gatB gene, partial cds
GAAGCTGCAGAATTTATGAAAAAATTGAGGCAGATTTTACGTTACATTGGCTCATGTGATGGTGATATGGAGAAGGGATCACTTCGTTGTGATGCAAATGTTTCTGTGCACCCAAAAGGCAGCAGCACATTTGGCACTCGTTGTGAAATAAAAAATCTAAACTCAATACGTTATATTACGCAGGCTATAGATTATGAAATACAAAGGCAGATTGAAATTTTGGAAAGTGGGGGAGAAATAAGTCAAGATACCTTATTGTTTGATGTCGCTTTGGGAAAAACAAAAGTGATGCGAAATAAAGAAGATGCAAGCGATTACAGATATTTTCCTGAACCTGATTTGTTGCCTGTTGAAATAAGCCAGGACAAA
>Seq19 [organism=Wolbachia] of Anapodisma miramae isolate i26 gatB gene, partial cds
GAAGCTGCAGAATTCATGAAAAAATTGAGGCAGATTTTGCGTTACATCGGTTCATGTGATGGTGATATGGAAAAGGGGTCACTTCGCTGTGATGCAAATGTTTCTGTTCGCCCAAAGGGCAGTAGCACATTTGGCACTCGTTGTGAAATAAAAAACTTAAATTCAATACGTTATATTGTACAAGCTATAGATTATGAAGCACAAAGGCAGATCAAAATTTTGGAAAGCGGAGGAGAAATAAGTCAAGATACCTTATTGTTTGATGTCACTTTAGGAAAAACAAAAGTGATGAGAAGCAAAGAAGATTCAAGTGACTATAGATATTTCCCTGAACCTGATTTGCTACCTGTTGAAATAAGCCAAGACAAA
>Seq20 [organism=Wolbachia] of Bohemanella frigida isolate i27 gatB gene, partial cds
GAAGCTGCAGAATTCATGAAAAAATTGAGGCAGATTTTGCGTTACATCGGTTCATGTGATGGTGATATGGAAAAGGGGTCACTTCGCTGTGATGCAAATGTTTCTGTTCGCCCAAAGGGTAGTAGCACATTTGGCACTCGTTGTGAAATAAAAAACTTAAATTCAATACGTTATATTGTACAAGCTATAGATTATGAAGCACAAAGGCAGATCAAAATTTTGGAAAGCGGAGGAGAAATAAGTCAAGATACCTTATTGTTTGATGTCACTTTAGGAAAAACAAAAGTGATGAGAAGCAAAGAAGATTCAAGTGACTATAGATATTTCCCTGAACCTGATTTGCTACCTGTTGAAATAAGCCAAGACAAA
>Seq21 [organism=Wolbachia] of Ognevia longipennis isolate i28 gatB gene, partial cds
GAAGCTGCAGAATTCATGAAAAAATTGAGGCAGATTTTGCGTTACATCGGTTCATGTGATGGTGATATGGAAAAGGGGTCACTTCGCTGTGATGCAAATGTTTCTGTTCGCCCAAAGGGTAGTAGCACATTTGGCACTCGTTGTGAAATAAAAAACTTAAATTCAATACGTTATATTGTACAAGCTATAGATTATGAAGCACAAAGGCAGATCAAAATTTTGGAAAGCGGAGGAGAAATAAGTCAAGATACCTTATTGTTTGATGTCACTTTAGGAAAAACAAAAGTGATGAGAAGCAAAGAAGATTCAAGTGACTATAGATATTTCCCTGAACCTGATTTGCTACCTGTTGAAATAAGCCAAGACAAA
>Seq22 [organism=Wolbachia] of Ognevia longipennis isolate i29 gatB gene, partial cds
GAAGCTGCAGAATTCATGAAAAAATTGAGGCAGATTTTGCGTTACATCGGTTCATGTGATGGTGATATGGAAAAGGGGTCACTTCGCTGTGATGCAAATGTTTCTGTTCGCCCAAAGGGTAGTAGCACATTTGGCACTCGTTGTGAAATAAAAAACTTAAATTCAATACGTTATATTGTACAAGCTATAGATTATGAAGCACAAAGGCAGATCAAAATTTTGGAAAGCGGAGGAGAAATAAGTCAAGATACCTTATTGTTTGATGTCACTTTAGGAAAAACAAAAGTGATGAGAAGCAAAGAAGATTCAAGTGACTATAGATATTTCCCTGAACCTGATTTGCTACCTGTTGAAATAAGCCAAGACAAA
>Seq23 [organism=Wolbachia] of Podisma pedestris isolate i30 gatB gene, partial cds
GAAGCTGCAGAATTCATGAAAAAATTGAGGCAGATTTTGCGTTACATCGGTTCATGTGATGGTGATATGGAAAAGGGGTCACTTCGCTGTGATGCAAATGTTTCTGTTCGCCCAAAGGGTAGTAGCACATTTGGCACTCGTTGTGAAATAAAAAACTTAAATTCAATACGTTATATTGTACAAGCTATAGATTATGAAGCACAAAGGCAGATCAAAATTTTGGAAAGCGGAGGAGAAATAAGTCAAGATACCTTATTGTTTGATGTCACTTTAGGAAAAACAAAAGTGATGAGAAGCAAAGAAGATTCAAGTGACTATAGATATTTCCCTGAACCTGATTTGCTACCTGTTGAAATAAGCCAAGACAAA
>Seq24 [organism=Wolbachia] of Podisma pedestris isolate i31 gatB gene, partial cds
GAAGCTGCAGAATTCATGAAAAAATTGAGGCAGATTTTGCGTTACATCGGTTCATGTGATGGTGATATGGAAAAGGGGTCACTTCGCTGTGATGCAAATGTTTCTGTTCGCCCAAAGGGTAGTAGCACATTTGGCACTCGTTGTGAAATAAAAAACTTAAATTCAATACGTTATATTGTACAAGCTATAGATTATGAAGCACAAAGGCAGATCAAAATTTTGGAAAGCGGAGGAGAAATAAGTCAAGATACCTTATTGTTTGATGTCACTTTAGGAAAAACAAAAGTGATGAGAAGCAAAGAAGATTCAAGTGACTATAGATATTTCCCTGAACCTGATTTGCTACCTGTTGAAATAAGCCAAGACAAA
>Seq25 [organism=Wolbachia] of Prumna littoralis isolate i32 gatB gene, partial cds
GAAGCTGCAGAATTCATGAAAAAATTGAGGCAGATTTTGCGTTACATCGGTTCATGTGATGGTGATATGGAAAAGGGGTCACTTCGCTGTGATGCAAATGTTTCTGTTCGCCCAAAGGGTAGTAGCACATTTGGCACTCGTTGTGAAATAAAAAACTTAAATTCAATACGTTATATTGTACAAGCTATAGATTATGAAGCACAAAGGCAGATCAAAATTTTGGAAAGCGGAGGAGAAATAAGTCAAGATACCTTATTGTTTGATGTCACTTTAGGAAAAACAAAAGTGATGAGAAGCAAAGAAGATTCAAGTGACTATAGATATTTCCCTGAACCTGATTTGCTACCTGTTGAAATAAGCCAAGACAAA
>Seq26 [organism=Wolbachia] of Prumna primnoa isolate i33 gatB gene, partial cds
GAAGCTGCAGAATTCATGAAAAAATTGAGGCAGATTTTGCGTTACATCGGTTCATGTGATGGTGATATGGAAAAGGGGTCACTTCGCTGTGATGCAAATGTTTCTGTTCGCCCAAAGGGTAGTAGCACATTTGGCACTCGTTGTGAAATAAAAAACTTAAATTCAATACGTTATATTGTACAAGCTATAGATTATGAAGCACAAAGGCAGATCAAAATTTTGGAAAGCGGAGGAGAAATAAGTCAAGATACCTTATTGTTTGATGTCACTTTAGGAAAAACAAAAGTGATGAGAAGCAAAGAAGATTCAAGTGACTATAGATATTTCCCTGAACCTGATTTGCTACCTGTTGAAATAAGCCAAGACAAA
>Seq27 [organism=Wolbachia] of Prumna primnoa isolate i34 gatB gene, partial cds
GAAGCTGCAGAATTCATGAAAAAATTGAGGCAGATTTTGCGTTATATCGGTTCATGTGATGGTGATATGGAAAAGGGATCACTTCGCTGTGATGCAAATGTTTCCGTTCGCCCAAAGGGTAGTAGCGTATTTGGCACTCGCTGTGAAATAAAAAATTTAAATTCAATACGTTATATTGTACAAGCTATAGATTATGAAGCACAAAGGCAAATCAAAATTCTGGAAAGCGGAGGAGAAATAAGTCAAGATACCTTATTGTTTGATGTCACTTTAGGAAAAACAAAAGTGATGAGAAGCAAAGAAGATTCAAGTGACTATAGATATTTCCCTGAACCTGATTTGCTACCTATTGAAATAAGCCAAGACAAA
>Seq28 [organism=Wolbachia] of Prumna ussuriensis isolate i35 gatB gene, partial cds
GAAGCTGCAGAATTCATGAAAAAATTGAGGCAGATTTTGCGTTACATCGGTTCATGTGATGGTGATATGGAAAAGGGGTCACTTCGCTGTGATGCAAATGTTTCTGTTCGCCCAAAGGGTAGTAGCACATTTGGCACTCGTTGTGAAATAAAAAACTTAAATTCAATACGTTATATTGTACAAGCTATAGATTATGAAGCACAAAGGCAGATCAAAATTTTGGAAAGCGGAGGAGAAATAAGTCAAGATACCTTATTGTTTGATGTCACTTTAGGAAAAACAAAAGTGATGAGAAGCAAAGAAGATTCAAGTGACTATAGATATTTCCCTGAACCTGATTTGCTACCTGTTGAAATAAGCCAAGACAAA
>Seq29 [organism=Wolbachia] of Podisma kanoi isolate i36 gatB gene, partial cds
GAAGCTGCAGAATTCATGAAAAAATTGAGGCAGATTTTGCGTTACATCGGTTCATGTGATGGTGATATGGAAAAGGGGTCACTTCGCTGTGATGCAAATGTTTCTGTTCGCCCAAAGGGTAGTAGCACATTTGGCACTCGTTGTGAAATAAAAAACTTAAATTCAATACGTTATATTGTACAAGCTATAGATTATGAAGCACAAAGGCAGATCAAAATTTTGGAAAGCGGAGGAGAAATAAGTCAAGATACCTTATTGTTTGATGTCACTTTAGGAAAAACAAAAGTGATGAGAAGCAAAGAAGATTCAAGTGACTATAGATATTTCCCTGAACCTGATTTGCTACCTGTTGAAATAAGCCAAGACAAA
>Seq30 [organism=Wolbachia] of Podisma sapporensis isolate i37 gatB gene, partial cds
GAAGCTGCAGAATTCATGAAAAAATTGAGGCAGATTTTGCGTTACATCGGTTCATGTGATGGTGATATGGAAAAGGGGTCACTTCGCTGTGATGCAAATGTTTCTGTTCGCCCAAAGGGTAGTAGCACATTTGGCACTCGTTGTGAAATAAAAAACTTAAATTCAATACGTTATATTGTACAAGCTATAGATTATGAAGCACAAAGGCAGATCAAAATTTTGGAAAGCGGAGGAGAAATAAGTCAAGATACCTTATTGTTTGATGTCACTTTAGGAAAAACAAAAGTGATGAGAAGCAAAGAAGATTCAAGTGACTATAGATATTTCCCTGAACCTGATTTGCTACCTGTTGAAATAAGCCAAGACAAA
>Seq31 [organism=Wolbachia] of Podisma sapporensis isolate i38 gatB gene, partial cds
GAAGCTGCAGAATTCATGAAAAAATTGAGGCAGATTTTGCGTTACATCGGTTCATGTGATGGTGATATGGAAAAGGGGTCACTTCGCTGTGATGCAAATGTTTCTGTTCGCCCAAAGGGTAGTAGCACATTTGGCACTCGTTGTGAAATAAAAAACTTAAATTCAATACGTTATATTGTACAAGCTATAGATTATGAAGCACAAAGGCAGATCAAAATTTTGGAAAGCGGAGGAGAAATAAGTCAAGATACCTTATTGTTTGATGTCACTTTAGGAAAAACAAAAGTGATGAGAAGCAAAGAAGATTCAAGTGACTATAGATATTTCCCTGAACCTGATTTGCTACCTGTTGAAATAAGCCAAGACAAA
>Seq32 [organism=Wolbachia] of Podisma sapporensis isolate i39 gatB gene, partial cds
GAAGCTGCAGAATTCATGAAAAAATTGAGGCAGATTTTGCGTTACATCGGTTCATGTGATGGTGATATGGAAAAGGGGTCACTTCGCTGTGATGCAAATGTTTCTGTTCGCCCAAAGGGTAGTAGCACATTTGGCACTCGTTGTGAAATAAAAAACTTAAATTCAATACGTTATATTGTACAAGCTATAGATTATGAAGCACAAAGGCAGATCAAAATTTTGGAAAGCGGAGGAGAAATAAGTCAAGATACCTTATTGTTTGATGTCACTTTAGGAAAAACAAAAGTGATGAGAAGCAAAGAAGATTCAAGTGACTATAGATATTTCCCTGAACCTGATTTGCTACCTGTTGAAATAAGCCAAGACAAA
>Seq33 [organism=Wolbachia] of Podisma sapporensis isolate i41 gatB gene, partial cds
GAAGCTGCAGAATTCATGAAAAAATTGAGGCAGATTTTGCGTTACATCGGTTCATGTGATGGTGATATGGAAAAGGGGTCACTTCGCTGTGATGCAAATGTTTCTGTTCGCCCAAAGGGTAGTAGCACATTTGGCACTCGTTGTGAAATAAAAAACTTAAATTCAATACGTTATATTGTACAAGCTATAGATTATGAAGCACAAAGGCAGATCAAAATTTTGGAAAGCGGAGGAGAAATAAGTCAAGATACCTTATTGTTTGATGTCACTTTAGGAAAAACAAAAGTGATGAGAAGCAAAGAAGATTCAAGTGACTATAGATATTTCCCTGAACCTGATTTGCTACCTGTTGAAATAAGCCAAGACAAA
>Seq34 [organism=Wolbachia] of Podisma sapporensis isolate i43 gatB gene, partial cds
GAAGCTGCAGAATTCATGAAAAAATTGAGGCAGATTTTGCGTTACATCGGTTCATGTGATGGTGATATGGAAAAGGGGTCACTTCGCTGTGATGCAAATGTTTCTGTTCGCCCAAAGGGTAGTAGCACATTTGGCACTCGTTGTGAAATAAAAAACTTAAATTCAATACGTTATATTGTACAAGCTATAGATTATGAAGCACAAAGGCAGATCAAAATTTTGGAAAGCGGAGGAGAAATAAGTCAAGATACCTTATTGTTTGATGTCACTTTAGGAAAAACAAAAGTGATGAGAAGCAAAGAAGATTCAAGTGACTATAGATATTTCCCTGAACCTGATTTGCTACCTGTTGAAATAAGCCAAGACAAA
>Seq35 [organism=Wolbachia] of Podisma tyatiensis isolate i44 gatB gene, partial cds
GAAGCTGCAGAATTCATGAAAAAATTGAGGCAGATTTTGCGTTACATCGGTTCATGTGATGGTGATATGGAAAAGGGGTCACTTCGCTGTGATGCAAATGTTTCTGTTCGCCCAAAGGGTAGTAGCACATTTGGCACTCGTTGTGAAATAAAAAACTTAAATTCAATACGTTATATTGTACAAGCTATAGATTATGAAGCACAAAGGCAGATCAAAATTTTGGAAAGCGGAGGAGAAATAAGTCAAGATACCTTATTGTTTGATGTCACTTTAGGAAAAACAAAAGTGATGAGAAGCAAAGAAGATTCAAGTGACTATAGATATTTCCCTGAACCTGATTTGCTACCTGTTGAAATAAGCCAAGACAAA
>Seq36 [organism=Wolbachia] of Arcyptera fusca isolate i1 gatB gene, partial cds
GAAGCTGCAGAATTTATGAAAAAATTGAGGCAGATTTTACGTTACATTGGCTCATGTGATGGCGATATGGAGAAGGGATCACTTCGTTGTGATGCAAATGTTTCTGTGCGCCCAAAAGGCAGCAACACATTTGGCACTCGTTGTGAAATAAAAAATCTAAACTCAATACGTTATATTACGCAGGCTATAGATTATGAAATACAAAGGCAGATTGAAATTTTGGAAAATGGGGGAGAAATAAGTCAAGATACCCTATTGTTTGATGTCGCTTTGGGAAAAACGAAAGTGATGCGAAATAAAGAAGATGCAAGCGATTACAGATATTTTCCTGAACCTGATTTGTTGCCTGTTGAAATAAGCCAGGACAAA
>Seq37 [organism=Wolbachia] of Chorthippus biguttulus isolate i6 gatB gene, partial cds
GAAGCTGCAGAATTCATGAAAAAATTGAGGCAGATTTTGCGTTACATCGGTTCATGTGATGGTGATATGGAAAAGGGGTCACTTCGCTGTGATGCAAATGTTTCTGTTCGCCCAAAGGGTAGTAGCACATTTGGCACTCGTTGTGAAATAAAAAACTTAAATTCAATACGTTATATTGTACAAGCTATAGATTATGAAGCACAAAGGCAGATCAAAATTTTGGAAAGCGGAGGAGAAATAAGTCAAGATACCTTATTGTTTGATGTCACTTTAGGAAAAACAAAAGTGATGAGAAGCAAAGAAGATTCAAGTGACTATAGATATTTCCCTGAACCTGATTTGCTACCTGTTGAAATAAGCCAAGACAAA
>Seq38 [organism=Wolbachia] of Eclipophleps glacialis isolate i10 gatB gene, partial cds
GAAGCTGCAGAATTCATGAAAAAATTGAGGCAGATTTTGCGTTACATCGGTTCATGTGATGGTGATATGGAAAAGGGGTCACTTCGCTGTGATGCAAATGTTTCTGTTCGCCCAAAGGGTAGTAGCACATTTGGCACTCGTTGTGAAATAAAAAACTTAAATTCAATACGTTATATTGTACAAGCTATAGATTATGAAGCACAAAGGCAGATCAAAATTTTGGAAAGCGGAGGAGAAATAAGTCAAGATACCTTATTGTTTGATGTCACTTTAGGAAAAACAAAAGTGATGAGAAGCAAAGAAGATTCAAGTGACTATAGATATTTCCCTGAACCTGATTTGCTACCTGTTGAAATAAGCCAAGACAAA
>Seq39 [organism=Wolbachia] of Pseudochorthippus montanus isolate i18 gatB gene, partial cds
GAAGCTGCAGAATTCATGAAAAAATTGAGGCAGATTTTGCGTTACATCGGTTCATGTGATGGTGATATGGAAAAGGGGTCACTTCGCTGTGATGCAAATGTTTCTGTTCGCCCAAAGGGTAGTAGCACATTTGGCACTCGTTGTGAAATAAAAAACTTAAATTCAATACGTTATATTGTACAAGCTATAGATTATGAAGCACAAAGGCAGATCAAAATTTTGGAAAGCGGAGGAGAAATAAGTCAAGATACCTTATTGTTTGATGTCACTTTAGGAAAAACAAAAGTGATGAGAAGCAAAGAAGATTCAAGTGACTATAGATATTTCCCTGAACCTGATTTGCTACCTGTTGAAATAAGCCAAGACAAA
>Seq40 [organism=Wolbachia] of Oedaleus decorus isolate i24 gatB gene, partial cds
GAAGCTGCAGAATTTATGAAAAAATTGAGGCAGATTTTACGTTACATTGGCTCATGTGATGGTGATATGGAGAAGGGATCACTTCGTTGTGATGCAAATGTTTCTGTGCGCCCAAAAGGCAGCAGCACATTTGGCACTCGTTGTGAAATAAAAAATCTAAACTCAATACGTTATATTACGCAGGCTATAGATTATGAAATACAAAGGCAGATTGAAATTTTGGAAAGTGGGGGAGAAATAAGTCAAGATACCTTATTGTTTGATGTCGCTTTGGGAAAAACAAAAGTGATGCGCAATAAAGAAGATGCAAGCGATTACAGATATTTTCCTGAACCTGATTTGTTGCCTGTTGAAATAAGCCAGGACAAA
>Seq41 [organism=Wolbachia] of Oedaleus decorus isolate i25 gatB gene, partial cds
GAAGCTGCAGAATTTATGAAAAAATTGAGGCAGATTTTACGTTACATTGGCTCATGTGATGGTGATATGGAGAAGGGATCACTTCGTTGTGATGCAAATGTTTCTGTGCGYCCAAAAGGCAGCAGCACATTTGGCACTCGTTGTGAAATAAAAAATCTAAACTCAATACGTTATATTACGCAGGCTATAGATTATGAAATACAAAGGCAGATTGAAATTTTGGAAAGTGGGGGAGAAATAAGTCAAGAcACCtTATTGTTTGATGTCGCTTTGGGAAAAACAAAAGTGATGCGcAATAAAGAAGATGCAAGCGATTACAGATATTTTCCTGAACCTGATTTGTTGCCTGTTGAAATAAGCCAGGACAAA
>Seq42 [organism=Wolbachia] of Podisma saporensis isolate i40 gatB gene, partial cds
GAAGCTGCAGAATTCATGAAAAAATTGAGGCAGATTTTGCGTTACATCGGTTCATGTGATGGTGATATGGAAAAGGGGTCACTTCGCTGTGATGCAAATGTTTCTGTTCGCCCAAAGGGTAGTAGCACATTTGGCACTCGTTGTGAAATAAAAAACTTAAATTCAATACGTTATATTGTACAAGCTATAGATTATGAAGCACAAAGGCAGATCAAAATTTTGGAAAGCGGAGGAGAAATAAGTCAAGATACCTTATTGTTTGATGTCACTTTAGGAAAAACAAAAGTGATGAGAAGCAAAGAAGATTCAAGTGACTATAGATATTTCCCTGAACCTGATTTGCTACCTGTTGAAATAAGCCAAGACAAA
>Seq43 [organism=Wolbachia] of Podisma saporensis isolate i42 gatB gene, partial cds
GAAGCTGCAGAATTCATGAAAAAATTGAGGCAGATTTTGCGTTACATCGGTTCATGTGATGGTGATATGGAAAAGGGGTCACTTCGCTGTGATGCAAATGTTTCTGTTCGCCCAAAGGGTAGTAGCACATTTGGCACTCGTTGTGAAATAAAAAACTTAAATTCAATACGTTATATTGTACAAGCTATAGATTATGAAGCACAAAGGCAGATCAAAATTTTGGAAAGCGGAGGAGAAATAAGTCAAGATACCTTATTGTTTGATGTCACTTTAGGAAAAACAAAAGTGATGAGAAGCAAAGAAGATTCAAGTGACTATAGATATTTCCCTGAACCTGATTTGCTACCTGTTGAAATAAGCCAAGACAAA

>Seq1 [organism=Wolbachia] of Chorthippus albomarginatus isolate i2 coxA gene, partial cds
ATGCGTGCAAAAGGTATGTCACTAACTAAGATACCACTATTTGTTTGGTCTATTTTACTCACGTCATTTATGTTAATTGTTGCCTTACCGGTACTTGCTGGTGCTATAACTATGCTGCTCACTGATCGTAATATAGGTACCTCCTTTTTTGATCCTGCTGGTGGTGGTGATCCTGTGTTATTTCAACATCTGTTTTGGTTTTTTGGTCATCCAGAAGTTTACATAATTATTTTTCCTGCATTTGGTATCATCAGTCAGATTGTGTCAACTTTTTCTCATAGACCAGTATTTGGTTATATGGGAATGGTTTATGCCATGATAGGAATAGCAACGTTTGGCTTCATGGTTTGGGCTCACCATATGTTTACTGTTGGGCTTAGCGAGGATGCTGCTATATTTTTT
>Seq2 [organism=Wolbachia] of Chorthippus apricarius isolate i3 coxA gene, partial cds
ATGCGTGCAAAAGGTATGTCACTAACTAAGATACCACTATTTGTTTGGTCTATTTTACTCACGTCATTTATGTTAATTGTTGCCTTACCGGTACTTGCTGGTGCTATAACTATGCTGCTCACTGATCGTAATATAGGTACCTCCTTTTTTGATCCTGCTGGTGGTGGTGATCCTGTGTTATTTCAACATCTGTTTTGGTTTTTTGGTCATCCAGAAGTTTACATAATTATTTTTCCTGCATTTGGTATCATCAGTCAGATTGTGTCAACTTTTTCTCATAGGCCAGTATTTGGTTATATGGGAATGGTTTATGCCATGATAGGAATAGCAACGTTTGGCTTCATGGTTTGGGCTCACCATATGTTTACTGTTGGGCTTAGCGAGGATGCTGCTATATTTTTT
>Seq3 [organism=Wolbachia] of Chorthippus biguttulus isolate i4 coxA gene, partial cds
ATGCGTGCAAAAGGTATGTCACTAACTAAGATACCACTATTTGTTTGGTCTATTTTACTCACGTCATTTATGTTAATTGTTGCCTTACCGGTACTTGCTGGTGCTATAACTATGCTGCTCACTGATCGTAATATAGGTACCTCCTTTTTTGATCCTGCTGGTGGTGGTGATCCTGTGTTATTTCAACATCTGTTTTGGTTTTTTGGTCATCCAGAAGTTTACATAATTATTTTTCCTGCATTTGGTATCATCAGTCAGATTGTGTCAACTTTTTCTCATAGGCCAGTATTTGGTTATATGGGAATGGTTTATGCTATGATAGGAATAGCAACGTTTGGCTTCATGGTTTGGGCTCACCATATGTTTACTGTTGGGCTTAGCGAGGATGCTGCTATATTTTTT
>Seq4 [organism=Wolbachia] of Chorthippus biguttulus isolate i5 coxA gene, partial cds
ATGCGTGCAAAAGGTATGTCACTAACTAAGATACCACTATTTGTTTGGTCTATTTTACTCACGTCATTTATGTTAATTGTTGCCTTACCGGTACTTGCTGGTGCTATAACTATGCTGCTCACTGATCGTAATATAGGTACCTCCTTTTTTGATCCTGCTGGTGGTGGTGATCCTGTGTTATTTCAACATCTGTTTTGGTTTTTTGGTCATCCAGAAGTTTACATAATTATTTTTCCTGCATTTGGTATCATCAGTCAGATTGTGTCAACTTTTTCTCATAGGCCAGTATTTGGTTATATGGGAATGGTTTATGCTATGATAGGAATAGCAACGTTTGGCTTCATGGTTTGGGCTCACCATATGTTTACTGTTGGGCTTAGCGAGGATGCTGCTATATTTTTT
>Seq5 [organism=Wolbachia] of Chorthippus mollis isolate i7 coxA gene, partial cds
ATGCGTGCAAAAGGTATGTCACTAACTAAGATACCACTATTTGTTTGGTCTATTTTACTCACGTCATTTATGTTAATTGTTGCCTTACCGGTACTTGCTGGTGCTATAACTATGCTGCTCACTGATCGTAATATAGGTACCTCCTTTTTTGATCCTGCTGGTGGTGGTGATCCTGTGTTATTTCAACATCTGTTTTGGTTTTTTGGTCATCCAGAAGTTTACATAATTATTTTTCCTGCATTTGGTATCATCAGTCAGATTGTGTCAACTTTTTCTCATAGGCCAGTATTTGGTTATATGGGAATGGTTTATGCTATGATAGGAATAGCAACGTTTGGCTTCATGGTTTGGGCTCACCATATGTTTACTGTTGGGCTTAGCGAGGATGCTGCTATATTTTTT
>Seq6 [organism=Wolbachia] of Chorthippus fallax isolate i8 coxA gene, partial cds
ATGCGTGCAAAAGGTATGTCACTAACTAAGATACCACTATTTGTTTGGTCTATTTTACTCACGTCATTTATGTTAATTGTTGCCTTACCGGTACTTGCTGGTGCTATAACTATGCTGCTCACTGATCGTAATATAGGTACCTCCTTTTTTGATCCTGCTGGTGGTGGTGATCCTGTGTTATTTCAACATCTGTTTTGGTTTTTTGGTCATCCAGAAGTTTACATAATTATTTTTCCTGCATTTGGTATCATCAGTCAGATTGTGTCAACTTTTTCTCATAGGCCAGTATTTGGTTATATGGGAATGGTTTATGCTATGATAGGAATAGCAACGTTTGGCTTCATGGTTTGGGCTCACCATATGTTTACTGTTGGGCTTAGCGAGGATGCTGCTATATTTTTT
>Seq7 [organism=Wolbachia] of Dociostaurus brevicollis isolate i9 coxA gene, partial cds
ATGCGTGCAAAGGGCATGTCATTAACTAAGATGCCACTATTTGTTTGGTCTGTTTTATTAACGTCATTCATGTTAATTGTTGCTTTACCTGTGCTTGCTGGTGCTATAACTATGCTGCTCACTGATCGCAACATTGGTACTTCCTTTTTTGATCCTGCCGGAGGTGGTGACCCTGTATTGTTTCAACATCTGTTTTGGTTTTTTGGTCATCCGGAAGTTTACATAATTATTTTTCCTGCGTTTGGTATCATAAGCCAAGTCGTGTCAACTTTTTCTCATAGGCCGATATTTGGTTATATGGGAATGGTTTATGCAATGATAGGCATAGCAGTGTTTGGCTTTATGGTTTGGGCTCACCATATGTTTACTGTTGGGCTTAGTGAAGATGCTGCCATATTTTTT
>Seq8 [organism=Wolbachia] of Gomphocerippus rufus isolate i11 coxA gene, partial cds
ATGCGTGCAAAAGGTATGTCACTAACTAAGATACCACTATTTGTTTGGTCTATTTTACTCACGTCATTTATGTTAATTGTTGCCTTACCGGTACTTGCTGGTGCTATAACTATGCTGCTCACTGATCGTAATATAGGTACCTCCTTTTTTGATCCTGCTGGTGGTGGTGATCCTGTGTTATTTCAACATCTGTTTTGGTTTTTTGGTCATCCAGAAGTTTACATAATTATTTTTCCTGCATTTGGTATCATCAGTCAGATTGTGTCAACTTTTTCTCATAGGCCAGTATTTGGTTATATGGGAATGGTTTATGCTATGATAGGAATAGCAACGTTTGGCTTCATGGTTTGGGCTCACCATATGTTTACTGTTGGGCTTAGCGAGGATGCTGCTATATTTTTT
>Seq9 [organism=Wolbachia] of Omocestus viridulus isolate i12 coxA gene, partial cds
ATGCGTGCAAAAGGTATGTCACTAACTAAGATACCACTATTTGTTTGGTCTATTTTACTCACGTCATTTATGTTAATTGTTGCCTTACCGGTACTTGCTGGTGCTATAACTATGCTGCTCACTGATCGTAATATAGGTACCTCCTTTTTTGATCCTGCTGGTGGTGGTGATCCTGTGTTATTTCAACATCTGTTTTGGTTTTTTGGTCATCCAGAAGTTTACATAATTATTTTTCCTGCATTTGGTATCATCAGTCAGATTGTGTCAACTTTTTCTCATAGGCCAGTATTTGGTTATATGGGAATGGTTTATGCTATGATAGGAATAGCAACGTTTGGCTTCATGGTTTGGGCTCACCATATGTTTACTGTTGGGCTTAGCGAGGATGCTGCTATATTTTTT
>Seq10 [organism=Wolbachia] of Omocestus viridulus isolate i13 coxA gene, partial cds
ATGCGTGCAAAAGGTATGTCACTAACTAAGATACCACTATTTGTTTGGTCTATTTTACTCACGTCATTTATGTTAATTGTTGCCTTACCGGTACTTGCTGGTGCTATAACTATGCTGCTCACTGATCGTAATATAGGTACCTCCTTTTTTGATCCTGCTGGTGGTGGTGATCCTGTGTTATTTCAACATCTGTTTTGGTTTTTTGGTCATCCAGAAGTTTACATAATTATTTTTCCTGCATTTGGTATCATCAGTCAGATTGTGTCAACTTTTTCTCATAGACCAGTATTTGGTTATATGGGAATGGTTTATGCCATGATAGGAATAGCAACGTTTGGCTTCATGGTTTGGGCTCACCATATGTTTACTGTTGGGCTTAGCGAGGATGCTGCTATATTTTTT
>Seq11 [organism=Wolbachia] of Omocestus haemorrhoidalis isolate i14 coxA gene, partial cds
ATGCGTGCAAAAGGTATGTCACTAACTAAGATACCACTATTTGTTTGGTCTATTTTACTCACGTCATTTATGTTAATTGTTGCCTTACCGGTACTTGCTGGTGCTATAACTATGCTGCTCACTGATCGTAATATAGGTACCTCCTTTTTTGATCCTGCTGGTGGTGGTGATCCTGTGTTATTTCAACATCTGTTTTGGTTTTTTGGTCATCCAGAAGTTTACATAATTATTTTTCCTGCATTTGGTATCATCAGTCAGATTGTGTCAACTTTTTCTCATAGGCCAGTATTTGGTTATATGGGAATGGTTTATGCCATGATAGGAATAGCAACGTTTGGCTTCATGGTTTGGGCTCACCATATGTTTACTGTTGGGCTTAGCGAGGATGCTGCTATATTTTTT
>Seq12 [organism=Wolbachia] of Podismopsis genicularis isolate i16 coxA gene, partial cds
ATGCGTGCAAAAGGTATGTCACTAACTAAGATACCACTATTTGTTTGGTCTATTTTACTCACGTCATTTATGTTAATTGTTGCCTTACCGGTACTTGCTGGTGCTATAACTATGCTGCTCACTGATCGTAATATAGGTACCTCCTTTTTTGATCCTGCTGGTGGTGGTGATCCTGTGTTATTTCAACATCTGTTTTGGTTTTTTGGTCATCCAGAAGTTTACATAATTATTTTTCCTGCATTTGGTATCATCAGTCAGATTGTGTCAACTTTTTCTCATAGGCCAGTATTTGGTTATATGGGAATGGTTTATGCCATGATAGGAATAGCAACGTTTGGCTTCATGGTTTGGGCTCACCATATGTTTACTGTTGGGCTTAGCGAGGATGCTGCTATATTTTTT
>Seq13 [organism=Wolbachia] of Pseudochorthippus montanus isolate i17 coxA gene, partial cds
ATGCGTGCAAAAGGTATGTCACTAACTAAGATACCACTATTTGTTTGGTCTATTTTACTCACGTCATTTATGTTAATTGTTGCCTTACCGGTACTTGCTGGTGCTATAACTATGCTGCTCACTGATCGTAATATAGGTACCTCCTTTTTTGATCCTGCTGGTGGTGGTGATCCTGTGTTATTTCAACATCTGTTTTGGTTTTTTGGTCATCCAGAAGTTTACATAATTATTTTTCCTGCATTTGGTATCATCAGTCAGATTGTGTCAACTTTTTCTCATAGGCCAGTATTTGGTTATATGGGAATGGTTTATGCTATGATAGGAATAGCAACGTTTGGCTTCATGGTTTGGGCTCACCATATGTTTACTGTTGGGCTTAGCGAGGATGCTGCTATATTTTTT
>Seq14 [organism=Wolbachia] of Pseudochorthippus parallelus isolate i19 coxA gene, partial cds
ATGCGTGCAAAAGGTATGTCACTAACTAAGATACCACTATTTGTTTGGTCTATTTTACTCACGTCATTTATGTTAATTGTTGCCTTACCGGTACTTGCTGGTGCTATAACTATGCTGCTCACTGATCGTAATATAGGTACCTCCTTTTTTGATCCTGCTGGTGGTGGTGATCCTGTGTTATTTCAACATCTGTTTTGGTTTTTTGGTCATCCAGAAGTTTACATAATTATTTTTCCTGCATTTGGTATCATCAGTCAGATTGTGTCAACTTTTTCTCATAGGCCAGTATTTGGTTATATGGGAATGGTTTATGCTATGATAGGAATAGCAACGTTTGGCTTCATGGTTTGGGCTCACCATATGTTTACTGTTGGGCTTAGCGAGGATGCTGCTATATTTTTT
>Seq15 [organism=Wolbachia] of Stauroderus scalaris isolate i20 coxA gene, partial cds
ATGCGTGCAAAAGGTATGTCACTAACTAAGATACCACTATTTGTTTGGTCTATTTTACTCACGTCATTTATGTTAATTGTTGCCTTACCGGTACTTGCTGGTGCTATAACTATGCTGCTCACTGATCGTAATATAGGTACCTCCTTTTTTGATCCTGCTGGTGGTGGTGATCCTGTGTTATTTCAACATCTGTTTTGGTTTTTTGGTCATCCAGAAGTTTACATAATTATTTTTCCTGCATTTGGTATCATCAGTCAGATTGTGTCAACTTTTTCTCATAGGCCAGTATTTGGTTATATGGGAATGGTTTATGCTATGATAGGAATAGCAACGTTTGGCTTCATGGTTTGGGCTCACCATATGTTTACTGTTGGGCTTAGCGAGGATGCTGCTATATTTTTT
>Seq16 [organism=Wolbachia] of Bryodema gebleri isolate i21 coxA gene, partial cds
ATGCGTGCAAAGGGCATGTCATTAACTAAGATGCCACTATTTGTTTGGTCTGTTTTATTAACGTCATTCATGTTAATTGTTGCTTTACCTGTGCTTGCTGGTGCTATAACTATGCTGCTCACTGATCGCAACATTGGTACTTCCTTTTTTGATCCTGCCGGAGGTGGTGACCCTGTATTGTTTCAACATCTGTTTTGGTTTTTTGGTCATCCGGAAGTTTACATAATTATTTTTCCTGCGTTTGGTATCATAAGCCAAGTCGTGTCAACTTTTTCTCATAGGCCGATATTTGGTTATATGGGAATGGTTTATGCAATGATAGGCATAGCAGTGTTTGGCTTTATGGTTTGGGCTCACCATATGTTTACTGTTGGGCTTAGTGAAGATGCTGCCATATTTTTT
>Seq17 [organism=Wolbachia] of Bryodema gebleri isolate i22 coxA gene, partial cds
ATGCGTGCAAAGGGCATGTCATTAACTAAGATGCCACTATTTGTTTGGTCTGTTTTATTAACGTCATTCATGTTAATTGTTGCTTTACCTGTGCTTGCTGGTGCTATAACTATGCTGCTCACTGATCGCAACATTGGTACTTCCTTTTTTGATCCTGCCGGAGGTGGTGACCCTGTATTGTTTCAACATCTGTTTTGGTTTTTTGGTCATCCGGAAGTTTACATAATTATTTTTCCTGCGTTTGGTATCATAAGCCAAGTCGTGTCAACTTTTTCTCATAGGCCGATATTTGGTTATATGGGAATGGTTTATGCAATGATAGGCATAGCAGTGTTTGGCTTTATGGTTTGGGCTCACCATATGTTTACTGTTGGGCTTAGTGAAGATGCTGCCATATTTTTT
>Seq18 [organism=Wolbachia] of Oedaleus decorus isolate i23 coxA gene, partial cds
ATGCGTGCAAAGGGCATGTCATTAACTAAGATGCCACTATTTGTTTGGTCTGTTTTATTAACGTCATTCATGTTAATTGTTGCTTTACCTGTGCTTGCTGGTGCTATAACTATGCTGCTCACTGATCGCAACATTGGTACTTCCTTTTTTGATCCTGCCGGAGGTGGTGACCCTGTATTGTTTCAACATCTGTTTTGGTTTTTTGGTCATCCGGAAGTTTACATAATTATTTTTCCTGCGTTTGGTATCATAAGCCAAGTCGTGTCAACTTTTTCTCATAGGCCGATATTTGGTTATATGGGAATGGTTTATGCAATGATAGGCATAGCAGTGTTTGGCTTTATGGTTTGGGCTCACCATATGTTTACTGTTGGGCTTAGTGAAGATGCTGCCATATTTTTT
>Seq19 [organism=Wolbachia] of Anapodisma miramae isolate i26 coxA gene, partial cds
ATGCGTGCAAAAGGTATGTCACTAACTAAGATACCACTATTTGTTTGGTCTATTTTACTCACGTCATTTATGTTAATTGTTGCCTTACCGGTACTTGCTGGTGCTATAACTATGCTGCTCACTGATCGTAATATAGGTACCTCCTTTTTTGATCCTGCTGGTGGTGGTGATCCTGTGTTATTTCAACATCTGTTTTGGTTTTTTGGTCATCCAGAAGTTTACATAATTATTTTTCCTGCATTTGGTATCATCAGTCAGATTGTGTCAACTTTTTCTCATAGGCCAGTATTTGGTTATATGGGAATGGTTTATGCCATGATAGGAATAGCAACGTTTGGCTTCATGGTTTGGGCTCACCATATGTTTACTGTTGGGCTTAGCGAGGATGCTGCTATATTTTTT
>Seq20 [organism=Wolbachia] of Bohemanella frigida isolate i27 coxA gene, partial cds
ATGCGTGCAAAAGGTATGTCACTCACTAAGATACCACTATTTGTTTGGTCTATTTTACTCACATCATTTATGTTAATTGTTGCCTTACCGGTACTTGCTGGTGCTATAACTATGCTGCTCACTGATCGTAATATAGGTACCTCCTTTTTTGATCCTGCTGGTGGTGGTGATCCTGTGTTATTTCAACATCTGTTTTGGTTTTTTGGTCATCCAGAAGTTTACATAATTATTTTTCCTGCATTTGGTATCATCAGTCAGGTTGTGTCAACTTTTTCTCATAGGCCAGTATTTGGTTATATGGGAATGGTTTATGCTATGATAGGAATAGCAACGTTTGGCTTTATGGTTTGGGCTCACCATATGTTTACTGTTGGGCTTAGCGAGGATGCTGCTATATTTTTT
>Seq21 [organism=Wolbachia] of Ognevia longipennis isolate i28 coxA gene, partial cds
ATGCGTGCAAAAGGTATGTCACTAACTAAGATACCACTATTTGTTTGGTCTATTTTACTCACGTCATTTATGTTAATTGTTGCCTTACCGGTACTTGCTGGTGCTATAACTATGCTGCTCACTGATCGTAATATAGGTACCTCCTTTTTTGATCCTGCTGGTGGTGGTGATCCTGTGTTATTTCAACATCTGTTTTGGTTTTTTGGTCATCCAGAAGTTTACATAATTATTTTTCCTGCATTTGGTATCATCAGTCAGATTGTGTCAACTTTTTCTCATAGGCCAGTATTTGGTTATATGGGAATGGTTTATGCTATGATAGGAATAGCAACGTTTGGCTTCATGGTTTGGGCTCACCATATGTTTACTGTTGGGCTTAGCGAGGATGCTGCTATATTTTTT
>Seq22 [organism=Wolbachia] of Ognevia longipennis isolate i29 coxA gene, partial cds
ATGCGTGCAAAAGGTATGTCACTAACTAAGATACCACTATTTGTTTGGTCTATTTTACTCACGTCATTTATGTTAATTGTTGCCTTACCGGTACTTGCTGGTGCTATAACTATGCTGCTCACTGATCGTAATATAGGTACCTCCTTTTTTGATCCTGCTGGTGGTGGTGATCCTGTGTTATTTCAACATCTGTTTTGGTTTTTTGGTCATCCAGAAGTTTACATAATTATTTTTCCTGCATTTGGTATCATCAGTCAGATTGTGTCAACTTTTTCTCATAGGCCAGTATTTGGTTATATGGGAATGGTTTATGCTATGATAGGAATAGCAACGTTTGGCTTCATGGTTTGGGCTCACCATATGTTTACTGTTGGGCTTAGCGAGGATGCTGCTATATTTTTT
>Seq23 [organism=Wolbachia] of Podisma pedestris isolate i30 coxA gene, partial cds
ATGCGTGCAAAAGGTATGTCACTAACTAAGATACCACTATTTGTTTGGTCTATTTTACTCACGTCATTTATGTTAATTGTTGCCTTACCGGTACTTGCTGGTGCTATAACTATGCTGCTCACTGATCGTAATATAGGTACCTCCTTTTTTGATCCTGCTGGTGGTGGTGATCCTGTGTTATTTCAACATCTGTTTTGGTTTTTTGGTCATCCAGAAGTTTACATAATTATTTTTCCTGCATTTGGTATCATCAGTCAGATTGTGTCAACTTTTTCTCATAGGCCAGTATTTGGTTATATGGGAATGGTTTATGCTATGATAGGAATAGCAACGTTTGGCTTCATGGTTTGGGCTCACCATATGTTTACTGTTGGGCTTAGCGAGGATGCTGCTATATTTTTT
>Seq24 [organism=Wolbachia] of Podisma pedestris isolate i31 coxA gene, partial cds
ATGCGTGCAAAAGGTATGTCACTAACTAAGATACCACTATTTGTTTGGTCTATTTTACTCACGTCATTTATGTTAATTGTTGCCTTACCGGTACTTGCTGGTGCTATAACTATGCTGCTCACTGATCGTAATATAGGTACCTCCTTTTTTGATCCTGCTGGTGGTGGTGATCCTGTGTTATTTCAACATCTGTTTTGGTTTTTTGGTCATCCAGAAGTTTACATAATTATTTTTCCTGCATTTGGTATCATCAGTCAGATTGTGTCAACTTTTTCTCATAGGCCAGTATTTGGTTATATGGGAATGGTTTATGCTATGATAGGAATAGCAACGTTTGGCTTCATGGTTTGGGCTCACCATATGTTTACTGTTGGGCTTAGCGAGGATGCTGCTATATTTTTT
>Seq25 [organism=Wolbachia] of Prumna littoralis isolate i32 coxA gene, partial cds
ATGCGTGCAAAAGGTATGTCACTAACTAAGATACCACTATTTGTTTGGTCTATTTTACTCACGTCATTTATGTTAATTGTTGCCTTACCGGTACTTGCTGGTGCTATAACTATGCTGCTCACTGATCGTAATATAGGTACCTCCTTTTTTGATCCTGCTGGTGGTGGTGATCCTGTGTTATTTCAACATCTGTTTTGGTTTTTTGGTCATCCAGAAGTTTACATAATTATTTTTCCTGCATTTGGTATCATCAGTCAGATTGTGTCAACTTTTTCTCATAGGCCAGTATTTGGTTATATGGGAATGGTTTATGCTATGATAGGAATAGCAACGTTTGGCTTCATGGTTTGGGCTCACCATATGTTTACTGTTGGGCTTAGCGAGGATGCTGCTATATTTTTT
>Seq26 [organism=Wolbachia] of Prumna primnoa isolate i33 coxA gene, partial cds
ATGCGTGCAAAAGGTATGTCACTAACTAAGATACCACTATTTGTTTGGTCTATTTTACTCACGTCATTTATGTTAATTGTTGCCTTACCGGTACTTGCTGGTGCTATAACTATGCTGCTCACTGATCGTAATATAGGTACCTCCTTTTTTGATCCTGCTGGTGGTGGTGATCCTGTGTTATTTCAACATCTGTTTTGGTTTTTTGGTCATCCAGAAGTTTACATAATTATTTTTCCTGCATTTGGTATCATCAGTCAGATTGTGTCAACTTTTTCTCATAGGCCAGTATTTGGTTATATGGGAATGGTTTATGCTATGATAGGAATAGCAACGTTTGGCTTCATGGTTTGGGCTCACCATATGTTTACTGTTGGGCTTAGCGAGGATGCTGCTATATTTTTT
>Seq27 [organism=Wolbachia] of Prumna primnoa isolate i34 coxA gene, partial cds
ATGCGTGCAAAAGGTATGTCACTCACTAAAATGCCACTATTTGTTTGGTCTGTTTTACTAACGTCATTTATGTTAATTGTTGCCTTACCGGTACTTGCTGGTGCTATAACTATGCTGCTAACTGATCGCAATATTGGTACTTCCTTTTTTGATCCTGCTGGTGGCGGTGATCCTGTGTTATTTCAACACCTGTTTTGGTTTTTTGGTCATCCAGAAGTTTACATAATTATTTTTCCTGCATTTGGCATTATAAGCCAAGTCGTGTCAACTTTTTCCCATAGGCCAGTATTTGGCTATAAAGGGATGGTTTATGCTATGATAGGTATAGCAGCATTTGGCTTTATGGTTTGGGCTCATCATATGTTTACTGTTGGGCTTAGCGAGGATGCTGCTATATTTTTT
>Seq28 [organism=Wolbachia] of Prumna ussuriensis isolate i35 coxA gene, partial cds
ATGCGTGCAAAAGGTATGTCACTAACTAAGATACCACTATTTGTTTGGTCTATTTTACTCACGTCATTTATGTTAATTGTTGCCTTACCGGTACTTGCTGGTGCTATAACTATGCTGCTCACTGATCGTAATATAGGTACCTCCTTTTTTGATCCTGCTGGTGGTGGTGATCCTGTGTTATTTCAACATCTGTTTTGGTTTTTTGGTCATCCAGAAGTTTACATAATTATTTTTCCTGCATTTGGTATCATCAGTCAGATTGTGTCAACTTTTTCTCATAGGCCAGTATTTGGTTATATGGGAATGGTTTATGCTATGATAGGAATAGCAACGTTTGGCTTCATGGTTTGGGCTCACCATATGTTTACTGTTGGGCTTAGCGAGGATGCTGCTATATTTTTT
>Seq29 [organism=Wolbachia] of Podisma kanoi isolate i36 coxA gene, partial cds
ATGCGTGCAAAAGGTATGTCACTAACTAAGATACCACTATTTGTTTGGTCTATTTTACTCACGTCATTTATGTTAATTGTTGCCTTACCGGTACTTGCTGGTGCTATAACTATGCTGCTCACTGATCGTAATATAGGTACCTCCTTTTTTGATCCTGCTGGTGGTGGTGATCCTGTGTTATTTCAACATCTGTTTTGGTTTTTTGGTCATCCAGAAGTTTACATAATTATTTTTCCTGCATTTGGTATCATCAGTCAGATTGTGTCAACTTTTTCTCATAGGCCAGTATTTGGTTATATGGGAATGGTTTATGCTATGATAGGAATAGCAACGTTTGGCTTCATGGTTTGGGCTCACCATATGTTTACTGTTGGGCTTAGCGAGGATGCTGCTATATTTTTT
>Seq30 [organism=Wolbachia] of Podisma sapporensis isolate i37 coxA gene, partial cds
ATGCGTGCAAAAGGTATGTCACTAACTAAGATACCACTATTTGTTTGGTCTATTTTACTCACGTCATTTATGTTAATTGTTGCCTTACCGGTACTTGCTGGTGCTATAACTATGCTGCTCACTGATCGTAATATAGGTACCTCCTTTTTTGATCCTGCTGGTGGTGGTGATCCTGTGTTATTTCAACATCTGTTTTGGTTTTTTGGTCATCCAGAAGTTTACATAATTATTTTTCCTGCATTTGGTATCATCAGTCAGATTGTGTCAACTTTTTCTCATAGGCCAGTATTTGGTTATATGGGAATGGTTTATGCCATGATAGGAATAGCAACGTTTGGCTTCATGGTTTGGGCTCACCATATGTTTACTGTTGGGCTTAGCGAGGATGCTGCTATATTTTTT
>Seq31 [organism=Wolbachia] of Podisma sapporensis isolate i38 coxA gene, partial cds
ATGCGTGCAAAAGGTATGTCACTAACTAAGATACCACTATTTGTTTGGTCTATTTTACTCACGTCATTTATGTTAATTGTTGCCTTACCGGTACTTGCTGGTGCTATAACTATGCTGCTCACTGATCGTAATATAGGTACCTCCTTTTTTGATCCTGCTGGTGGTGGTGATCCTGTGTTATTTCAACATCTGTTTTGGTTTTTTGGTCATCCAGAAGTTTACATAATTATTTTTCCTGCATTTGGTATCATCAGTCAGATTGTGTCAACTTTTTCTCATAGGCCAGTATTTGGTTATATGGGAATGGTTTATGCCATGATAGGAATAGCAACGTTTGGCTTCATGGTTTGGGCTCACCATATGTTTACTGTTGGGCTTAGCGAGGATGCTGCTATATTTTTT
>Seq32 [organism=Wolbachia] of Podisma sapporensis isolate i39 coxA gene, partial cds
ATGCGTGCAAAAGGTATGTCACTAACTAAGATACCACTATTTGTTTGGTCTATTTTACTCACGTCATTTATGTTAATTGTTGCCTTACCGGTACTTGCTGGTGCTATAACTATGCTGCTCACTGATCGTAATATAGGTACCTCCTTTTTTGATCCTGCTGGTGGTGGTGATCCTGTGTTATTTCAACATCTGTTTTGGTTTTTTGGTCATCCAGAAGTTTACATAATTATTTTTCCTGCATTTGGTATCATCAGTCAGATTGTGTCAACTTTTTCTCATAGGCCAGTATTTGGTTATATGGGAATGGTTTATGCCATGATAGGAATAGCAACGTTTGGCTTCATGGTTTGGGCTCACCATATGTTTACTGTTGGGCTTAGCGAGGATGCTGCTATATTTTTT
>Seq33 [organism=Wolbachia] of Podisma sapporensis isolate i41 coxA gene, partial cds
ATGCGTGCAAAAGGTATGTCACTAACTAAGATACCACTATTTGTTTGGTCTATTTTACTCACGTCATTTATGTTAATTGTTGCCTTACCGGTACTTGCTGGTGCTATAACTATGCTGCTCACTGATCGTAATATAGGTACCTCCTTTTTTGATCCTGCTGGTGGTGGTGATCCTGTGTTATTTCAACATCTGTTTTGGTTTTTTGGTCATCCAGAAGTTTACATAATTATTTTTCCTGCATTTGGTATCATCAGTCAGATTGTGTCAACTTTTTCTCATAGGCCAGTATTTGGTTATATGGGAATGGTTTATGCCATGATAGGAATAGCAACGTTTGGCTTCATGGTTTGGGCTCACCATATGTTTACTGTTGGGCTTAGCGAGGATGCTGCTATATTTTTT
>Seq34 [organism=Wolbachia] of Podisma sapporensis isolate i43 coxA gene, partial cds
ATGCGTGCAAAAGGTATGTCACTAACTAAGATACCACTATTTGTTTGGTCTATTTTACTCACGTCATTTATGTTAATTGTTGCCTTACCGGTACTTGCTGGTGCTATAACTATGCTGCTCACTGATCGTAATATAGGTACCTCCTTTTTTGATCCTGCTGGTGGTGGTGATCCTGTGTTATTTCAACATCTGTTTTGGTTTTTTGGTCATCCAGAAGTTTACATAATTATTTTTCCTGCATTTGGTATCATCAGTCAGATTGTGTCAACTTTTTCTCATAGGCCAGTATTTGGTTATATGGGAATGGTTTATGCCATGATAGGAATAGCAACGTTTGGCTTCATGGTTTGGGCTCACCATATGTTTACTGTTGGGCTTAGCGAGGATGCTGCTATATTTTTT
>Seq35 [organism=Wolbachia] of Podisma tyatiensis isolate i44 coxA gene, partial cds
ATGCGTGCAAAAGGTATGTCACTAACTAAGATACCACTATTTGTTTGGTCTATTTTACTCACGTCATTTATGTTAATTGTTGCCTTACCGGTACTTGCTGGTGCTATAACTATGCTGCTCACTGATCGTAATATAGGTACCTCCTTTTTTGATCCTGCTGGTGGTGGTGATCCTGTGTTATTTCAACATCTGTTTTGGTTTTTTGGTCATCCAGAAGTTTACATAATTATTTTTCCTGCATTTGGTATCATCAGTCAGATTGTGTCAACTTTTTCTCATAGGCCAGTATTTGGTTATATGGGAATGGTTTATGCCATGATAGGAATAGCAACGTTTGGCTTCATGGTTTGGGCTCACCATATGTTTACTGTTGGGCTTAGCGAGGATGCTGCTATATTTTTT
>Seq36 [organism=Wolbachia] of Arcyptera fusca isolate i1 coxA gene, partial cds
ATGCGTGCAAAGGGCATGTCATTAACTAAGATGCCACTATTTGTTTGGTCTGTTTTATTAACGTCATTCATGTTAATTGTTGCTTTACCTGTGCTTGCTGGTGCTATAACTATGCTGCTCACTGATCGCAACATTGGTACTTCCTTTTTTGATCCTGCCGGAGGTGGTGACCCTGTATTGTTTCAACATCTGTTTTGGTTTTTTGGTCATCCGGAAGTTTACATAATTATTTTTCCTGCGTTTGGTATCATAAGCCAAGTCGTTTCAACTTTTTCTCATAGGCCGATATTTGGTTATATGGGAATGGTTTATGCAATGATAGGCATAGCAGTGTTTGGCTTTATGGTTTGGGCTCACCATATGTTTACTGTTGGGCTTAGTGAAGATGCTGCCATATTTTTT
>Seq37 [organism=Wolbachia] of Chorthippus biguttulus isolate i6 coxA gene, partial cds
ATGCGTGCAAAAGGTATGTCACTAACTAAGATACCACTATTTGTTTGGTCTATTTTACTCACGTCATTTATGTTAATTGTTGCCTTACCGGTACTTGCTGGTGCTATAACTATGCTGCTCACTGATCGTAATATAGGTACCTCCTTTTTTGATCCTGCTGGTGGTGGTGATCCTGTGTTATTTCAACATCTGTTTTGGTTTTTTGGTCATCCAGAAGTTTACATAATTATTTTTCCTGCATTTGGTATCATCAGTCAGATTGTGTCAACTTTTTCTCATAGGCCAGTATTTGGTTATATGGGAATGGTTTATGCTATGATAGGAATAGCAACGTTTGGCTTCATGGTTTGGGCTCACCATATGTTTACTGTTGGGCTTAGCGAGGATGCTGCTATATTTTTT
>Seq38 [organism=Wolbachia] of Eclipophleps glacialis isolate i10 coxA gene, partial cds
ATGCGTGCAAAAGGTATGTCACTaACTAAGATACCACTATTTGTTTGGTCTATTTTACTCACGTCATTTATGTTAATTGTTGCCTTACCGGTACTTGCTGGTGCTATAACTATGCTGCTCACTGATCGTAATATAGGTACCTCCTTTTTTGATCCTGCTGGTGGTGGTGATCCTGTGTTATTTCAACATCTGTTTTGGTTTTTTGGTCATCCAGAAGTTTACATAATTATTTTTCCTGCATTTGGTATCATCAGTCAGATTGTGTCAACTTTTTCTCATAGGCCAGTATTTGGTTATATGGGAATGGTTTATGCTATGATAGGAATAGCAACGTTTGGCTTCATGGTTTGGGCTCACCATATGTTTACTGTTGGGCTTAGCGAGGATGCTGCTATATTTTTT
>Seq39 [organism=Wolbachia] of Podismopsis altaica isolate i15 coxA gene, partial cds
ATGCGTGCAAAGGGCATGTCATTAACTAAGATGCCACTATTTGTTTGGTCTGTTTTATTAACGTCATTCATGTTAATTGTTGCTTTACCTGTGCTTGCTGGTGCTATAACTATGCTGCTCACTGATCGCAACATTGGTACTTCCTTTTTTGATCCTGCCGGAGGTGGTGACCCTGTATTGTTTCAACATCTGTTTTGGTTTTTTGGTCATCCGGAAGTTTACATAATTATTTTTCCTGCGTTTGGTATCATAAGCCAAGTCGTGTCAACTTTTTCTCATAGGCCGATATTTGGTTATATGGGAATGGTTTATGCAATGATAGGCATAGCAGTGTTTGGCTTTATGGTTTGGGCTCACCATATGTTTACTGTTGGGCTTAGTGAAGATGCTGCCATATTTTTT
>Seq40 [organism=Wolbachia] of Pseudochorthippus montanus isolate i18 coxA gene, partial cds
ATGCGTGCAAAAGGTATGTCACTAACTAAGATACCACTATTTGTTTGGTCTATTTTACTCACGTCATTTATGTTAATTGTTGCCTTACCGGTACTTGCTGGTGCTATAACTATGCTGCTCACTGATCGTAATATAGGTACCTCCTTTTTTGATCCTGCTGGTGGTGGTGATCCTGTGTTATTTCAACATCTGTTTTGGTTTTTTGGTCATCCAGAAGTTTACATAATTATTTTTCCTGCATTTGGTATCATCAGTCAGATTGTGTCAACTTTTTCTCATAGGCCAGTATTTGGTTATATGGGAATGGTTTATGCTATGATAGGAATAGCAACGTTTGGCTTCATGGTTTGGGCTCACCATATGTTTACTGTTGGGCTTAGCGAGGATGCTGCTATATTTTTT
>Seq41 [organism=Wolbachia] of Oedaleus decorus isolate i24 coxA gene, partial cds
ATGCGTGCAAAGGGCATGTCATTAACTAAGATGCCACTATTTGTTTGGTCTGTTTTATTAACGTCATTCATGTTAATTGTTGCTTTACCKGTGCTTGCTGGTGCTATAACTATGCTGCTCACTGATCGCAACATTGGTACTTCcTTTTTTGATCCTGCCGGAGGTGGTGACCCTGTATTGTTTCAACATCTgTTTTGGTTTTTTGGTCATCCGGAAGTTTACATAATTATTTTTCCTGCGTTTGGTATCATAAGCCAARTCGTGTCAACTTTTTCTCATAGGCCGATATTTGGTTATATGGGAATGGTTTATGCAATGATAGGcATAGCAGTGTTTGGCTTTATGGTTTGGGCTCACCATATGTTTACTGTTGGGCTTAGTGAAGATGCTGCCATATTTTTT
>Seq42 [organism=Wolbachia] of Oedaleus decorus isolate i25 coxA gene, partial cds
ATGCGTGYAAAGGGYATGTCATTAACTAAGATGCCACTATTTGTTTGGTCTGTTTTATTAACGTCATTCATGYTAATTGTTGCTTTACCKGTGCTTGCTGGTGCTATAACTATGCTGCTCACTGATCGCAACATTGGTACTTCYTTTTTTGATCCTGCCGGAGGTGGTGACCCTGTATTGTTTCAACATCTRTTTTGGTTTTTTGGTCATCCGGAAGTTTACATAATTATTTTTCCTGCGTTTGGTATCATAAGCCAARTCGTGTCAACTTTTTCTCATAGGCCGATATTTGGTTATATGGGAATGGTYTATGCAATGATAGGCATAGCAGTGTTTGGCTTTATGGTTTGGGCTCACCATATGTTTACTGTTGGGCTTAGTGAAGATGCTGCCATATTTTTT 
>Seq43 [organism=Wolbachia] of Podisma saporensis isolate i40 coxA gene, partial cds
ATGCGTGCAAAAGGTATGTCACTAACTAAGATACCACTATTTGTTTGGTCTATTTTACTCACGTCATTTATGTTAATTGTTGCCTTACCGGTACTTGCTGGTGCTATAACTATGCTGCTCACTGATCGTAATATAGGTACCTCCTTTTTTGATCCTGCTGGTGGTGGTGATCCTGTGTTATTTCAACATCTGTTTTGGTTTTTTGGTCATCCAGAAGTTTACATAATTATTTTTCCTGCATTTGGTATCATCAGTCAGATTGTGTCAACTTTTTCTCATAGGCCAGTATTTGGTTATATGGGAATGGTTTATGCCATGATAGGAATAGCAACGTTTGGCTTCATGGTTTGGGCTCACCATATGTTTACTGTTGGGCTTAGCGAGGATGCTGCTATATTTTTT
>Seq44 [organism=Wolbachia] of Podisma saporensis isolate i42 coxA gene, partial cds
ATGCGTGCAAAAGGTATGTCACTCACTAAAATGCCACTATTTGTTTGGTCTGTTTTACTAACGTCATTTATGTTAATTGTTGCCTTACCGGTACTTGCTGGTGCTATAACTATGCTGCTAACTGATCGCAATATTGGTACTTCCTTTTTTGATCCTGCTGGTGGCGGTGATCCTGTGTTATTTCAACACCTGTTTTGGTTTTTTGGTCATCCAGAAGTTTACATAATTATTTTTCCTGCATTTGGCATCATAAGTCAAGTCATATCAACTTTTTCCCATAGGCCAGTATTTGGCTATATGGGAATGGTTTATGCCATGATAGGAATAGCAACGTTTGGCTTCATGGTTTGGGCTCACCATATGTTTACTGTTGGGCTTAGCGAGGATGCTGCTATATTTTTT

>Seq1 [organism=Wolbachia] of Chorthippus albomarginatus isolate i2 hcpA gene, partial cds
GATCCCGAACTCAATCCACGTCTTCGCTCTGCTATCTTTGCTGCGCGAAAGGAAAATCTACCAAAAGATAAAATAGAAACAGCAATAAAAAATGCAGCTGGTAACGTTGCTGGAGAAAGTTATGAAGAAATACAATATGAAGGCTGCGGACCTTCTGGTGCTGCACTTATTGTCCATGCTCTGACAAATAATCGCAACCGAACTGCTTCTGAGATACGTTATATCTTTTCTCGCAAAGGCGGTAATTTGGGAGAAACAGGATGTGTGAGTTACCTTTTCGATCATGTAGGCTTAATTGTCTATAAAGCAGAGGGTATGAATTTTGAAGATTTATTTAACTATGGAATTGAATTAGAAGTATTGAATGTTGAGGAAAATAACAAAGAAGAATTATATGTTATAACTTGTGAAGTAAAAGACTTTGGTAAAGTACGTGACGCTTTC
>Seq2 [organism=Wolbachia] of Chorthippus apricarius isolate i3 hcpA gene, partial cds
GATCCCGAACTCAATCCACGTCTTCGCTCTGCTATCTTTGCTGCGCGAAAGGAAAATCTACCAAAAGATAAAATAGAAACAGCAATAAAAAATGCAGCTGGTAACGTTGCTGGAGAAAGTTATGAAGAAATACAATATGAAGGCTGCGGACCTTCTGGTGCTGCACTTATTGTCCATGCTCTGACAAATAATCGCAACCGAACTGCTTCTGAGATACGTTATATCTTTTCTCGCAAAGGCGGTAATTTGGGAGAAACAGGATGTGTGAGTTACCTTTTCGATCATGTAGGCTTAATTGTCTATAAAGCAGAGGGTATGAATTTTGAAGATTTATTTAACTATGGAATTGAATTAGAAGTATTGAATGTTGAGGAAAATAACAAAGAAGAATTATATGTTATAACTTGTGAAGTAAAAGACTTTGGTAAAGTACGTGACGCTTTC
>Seq3 [organism=Wolbachia] of Chorthippus biguttulus isolate i4 hcpA gene, partial cds
GATCCCGAACTCAATCCACGTCTTCGCTCTGCTATCTTTGCTGCGCGAAAGGAAAATCTACCAAAAGATAAAATAGAAACAGCAATAAAAAATGCAGCTGGTAACGTTGCTGGAGAAAGTTATGAAGAAATACAATATGAAGGCTGCGGACCTTCTGGTGCTGCACTTATTGTCCATGCTCTGACAAATAATCGCAACCGAACTGCTTCTGAGATACGTTATATCTTTTCTCGCAAAGGCGGTAATTTGGGAGAAACAGGATGTGTGAGTTACCTTTTCGATCATGTAGGCTTAATTGTCTATAAAGCAGAGGGTATGAATTTTGAAGATTTATTTAACTATGGAATTGAATTAGAAGTATTGAATGTTGAGGAAAATAACAAAGAAGAATTATATGTTATAACTTGTGAAGTAAAAGACTTTGGTAAAGTACGTGACGCTTTC
>Seq4 [organism=Wolbachia] of Chorthippus biguttulus isolate i5 hcpA gene, partial cds
GATCCCGAACTCAATCCACGTCTTCGCTCTGCTATCTTTGCTGCGCGAAAGGAAAATCTACCAAAAGATAAAATAGAAACAGCAATAAAAAATGCAGCTGGTAACGTTGCTGGAGAAAGTTATGAAGAAATACAATATGAAGGCTGCGGACCTTCTGGTGCTGCACTTATTGTCCATGCTCTGACAAATAATCGCAACCGAACTGCTTCTGAGATACGTTATATCTTTTCTCGCAAAGGCGGTAATTTGGGAGAAACAGGATGTGTGAGTTACCTTTTCGATCATGTAGGCTTAATTGTCTATAAAGCAGAGGGTATAAATTTTGAAGATTTATTTAACTATGGAATTGAATTAGAAGTATTGAATGTTGAGGAAAATAACAAAGAAGAATTATATGTTATAACTTGTGAAGTAAAAGACTTTGGTAAAGTACGTGACGCTTTC
>Seq5 [organism=Wolbachia] of Chorthippus mollis isolate i7 hcpA gene, partial cds
GATCCCGAACTCAATCCACGTCTTCGCTCTGCTATCTTTGCTGCGCGAAAGGAAAATCTACCAAAAGATAAAATAGAAACAGCAATAAAAAATGCAGCTGGTAACGTTGCTGGAGAAAGTTATGAAGAAATACAATATGAAGGCTGCGGACCTTCTGGTGCTGCACTTATTGTCCATGCTCTGACAAATAATCGCAACCGAACTGCTTCTGAGATACGTTATATCTTTTCTCGCAAAGGCGGTAATTTGGGAGAAACAGGATGTGTGAGTTACCTTTTCGATCATGTAGGCTTAATTGTCTATAAAGCAGAGGGTATAAATTTTGAAGATTTATTTAACTATGGAATTGAATTAGAAGTATTGAATGTTGAGGAAAATAACAAAGAAGAATTATATGTTATAACTTGTGAAGTAAAAGACTTTGGTAAAGTACGTGACGCTTTC
>Seq6 [organism=Wolbachia] of Chorthippus fallax isolate i8 hcpA gene, partial cds
GATCCCGAACTCAATCCACGTCTTCGCTCTGCTATCTTTGCTGCGCGAAAGGAAAATCTACCAAAAGATAAAATAGAAACAGCAATAAAAAATGCAGCTGGTAACGTTGCTGGAGAAAGTTATGAAGAAATACAATATGAAGGCTGCGGACCTTCTGGTGCTGCACTTATTGTCCATGCTCTGACAAATAATCGCAACCGAACTGCTTCTGAGATACGTTATATCTTTTCTCGCAAAGGCGGTAATTTGGGAGAAACAGGATGTGTGAGTTACCTTTTCGATCATGTAGGCTTAATTGTCTATAAAGCAGAGGGTATAAATTTTGAAGATTTATTTAACTATGGAATTGAATTAGAAGTATTGAATGTTGAGGAAAATAACAAAGAAGAATTATATGTTATAACTTGTGAAGTAAAAGACTTTGGTAAAGTACGTGACGCTTTC
>Seq7 [organism=Wolbachia] of Dociostaurus brevicollis isolate i9 hcpA gene, partial cds
GATCCTGAACTCAATCCACGTCTTCGTTCTGCTATATTTGCTGCACGTAAGGAAAATTTGCCAAAAGATAAAATAGAAACAGCAATAAAAAACGCAACTGGCAGTGTTGCAGGAGAAAATTATGAAGAAATACAATATGAGGGCTATGGACCTTCTGGCACTGCACTTATTGTTCATGCTCTAACGAATAACCGCAACCGAACTGCTTCTGAGGTACGTTATATATTCTCTCGCAAGGGTGGAAATTTGGGAGAAACAGGAAGTGTTAGTTACCTTTTCGATCATGTAGGCTTAATCGTCTATAAAGCAGAGGGTGTAAATTTTGAAGATTTGTTTGATTACGGAATCGAATTAGAAGTGTTGAATGTTGAGGAAAATAACAAAGAAGAATTGTACGTTATAACCTGTGAAGTAAAAGATTTTGGTAAAGTGCGTGATGCTTTT
>Seq8 [organism=Wolbachia] of Gomphocerippus rufus isolate i11 hcpA gene, partial cds
GATCCCGAACTCAATCCACGTCTTCGCTCTGCTATCTTTGCTGCGCGAAAGGAAAATCTACCAAAAGATAAAATAGAAACAGCAATAAAAAATGCAGCTGGTAACGTTGCTGGAGAAAGTTATGAAGAAATACAATATGAAGGCTGCGGACCTTCTGGTGCTGCACTTATTGTCCATGCTCTGACAAATAATCGCAACCGAACTGCTTCTGAGATACGTTATATCTTTTCTCGCAAAGGCGGTAATTTGGGAGAAACAGGATGTGTGAGTTACCTTTTCGATCATGTAGGCTTAATTGTCTATAAAGCAGAGGGTATAAATTTTGAAGATTTATTTAACTATGGAATTGAATTAGAAGTATTGAATGTTGAGGAAAATAACAAAGAAGAATTATATGTTATAACTTGTGAAGTAAAAGACTTTGGTAAAGTACGTGACGCTTTC
>Seq9 [organism=Wolbachia] of Omocestus viridulus isolate i12 hcpA gene, partial cds
GATCCCGAACTCAATCCACGTCTTCGCTCTGCTATCTTTGCTGCGCGAAAGGAAAATCTACCAAAAGATAAAATAGAAACAGCAATAAAAAATGCAGCTGGTAACGTTGCTGGAGAAAGTTATGAAGAAATACAATATGAAGGCTGCGGACCTTCTGGTGCTGCACTTATTGTCCATGCTCTGACAAATAATCGCAACCGAACTGCTTCTGAGATACGTTATATCTTTTCTCGCAAAGGCGGTAATTTGGGAGAAACAGGATGTGTGAGTTACCTTTTCGATCATGTAGGCTTAATTGTCTATAAAGCAGAGGGTATAAATTTTGAAGATTTATTTAACTATGGAATTGAATTAGAAGTATTGAATGTTGAGGAAAATAACAAAGAAGAATTATATGTTATAACTTGTGAAGTAAAAGACTTTGGTAAAGTACGTGACGCTTTC
>Seq10 [organism=Wolbachia] of Omocestus viridulus isolate i13 hcpA gene, partial cds
GATCCCGAACTCAATCCACGTCTTCGCTCTGCTATCTTTGCTGCGCGAAAGGAAAATCTACCAAAAGATAAAATAGAAACAGCAATAAAAAATGCAGCTGGTAACGTTGCTGGAGAAAGTTATGAAGAAATACAATATGAAGGCTGCGGACCTTCTGGTGCTGCACTTATTGTCCATGCTCTGACAAATAATCGCAACCGAACTGCTTCTGAGATACGTTATATCTTTTCTCGCAAAGGCGGTAATTTGGGAGAAACAGGATGTGTGAGTTACCTTTTCGATCATGTAGGCTTAATTGTCTATAAAGCAGAGGGTATGAATTTTGAAGATTTATTTAACTATGGAATTGAATTAGAAGTATTGAATGTTGAGGAAAATAACAAAGAAGAATTATATGTTATAACTTGTGAAGTAAAAGACTTTGGTAAAGTACGTGACGCTTTC
>Seq11 [organism=Wolbachia] of Omocestus haemorrhoidalis isolate i14 hcpA gene, partial cds
GATCCCGAACTCAATCCACGTCTTCGCTCTGCTATCTTTGCTGCGCGAAAGGAAAATCTACCAAAAGATAAAATAGAAACAGCAATAAAAAATGCAGCTGGTAACGTTGCTGGAGAAAGTTATGAAGAAATACAATATGAAGGCTGCGGACCTTCTGGTGCTGCACTTATTGTCCATGCTCTGACAAATAATCGCAACCGAACTGCTTCTGAGATACGTTATATCTTTTCTCGCAAAGGCGGTAATTTGGGAGAAACAGGATGTGTGAGTTACCTTTTCGATCATGTAGGCTTAATTGTCTATAAAGCAGAGGGTATGAATTTTGAAGATTTATTTAACTATGGAATTGAATTAGAAGTATTGAATGTTGAGGAAAATAACAAAGAAGAATTATATGTTATAACTTGTGAAGTAAAAGACTTTGGTAAAGTACGTGACGCTTTC
>Seq12 [organism=Wolbachia] of Podismopsis genicularis isolate i16 hcpA gene, partial cds
GATCCCGAACTCAATCCACGTCTTCGCTCTGCTATCTTTGCTGCGCGAAAGGAAAATCTACCAAAAGATAAAATAGAAACAGCAATAAAAAATGCAGCTGGTAACGTTGCTGGAGAAAGTTATGAAGAAATACAATATGAAGGCTGCGGACCTTCTGGTGCTGCACTTATTGTCCATGCTCTGACAAATAATCGCAACCGAACTGCTTCTGAGATACGTTATATCTTTTCTCGCAAAGGCGGTAATTTGGGAGAAACAGGATGTGTGAGTTACCTTTTCGATCATGTAGGCTTAATTGTCTATAAAGCAGAGGGTATGAATTTTGAAGATTTATTTAACTATGGAATTGAATTAGAAGTATTGAATGTTGAGGAAAATAACAAAGAAGAATTATATGTTATAACTTGTGAAGTAAAAGACTTTGGTAAAGTACGTGACGCTTTC
>Seq13 [organism=Wolbachia] of Pseudochorthippus montanus isolate i17 hcpA gene, partial cds
GATCCCGAACTCAATCCACGTCTTCGCTCTGCTATCTTTGCTGCGCGAAAGGAAAATCTACCAAAAGATAAAATAGAAACAGCAATAAAAAATGCAGCTGGTAACGTTGCTGGAGAAAGTTATGAAGAAATACAATATGAAGGCTGCGGACCTTCTGGTGCTGCACTTATTGTCCATGCTCTGACAAATAATCGCAACCGAACTGCTTCTGAGATACGTTATATCTTTTCTCGCAAAGGCGGTAATTTGGGAGAAACAGGATGTGTGAGTTACCTTTTCGATCATGTAGGCTTAATTGTCTATAAAGCAGAGGGTATAAATTTTGAAGATTTATTTAACTATGGAATTGAATTAGAAGTATTGAATGTTGAGGAAAATAACAAAGAAGAATTATATGTTATAACTTGTGAAGTAAAAGACTTTGGTAAAGTACGTGACGCTTTC
>Seq14 [organism=Wolbachia] of Pseudochorthippus parallelus isolate i19 hcpA gene, partial cds
GATCCCGAACTCAATCCACGTCTTCGCTCTGCTATCTTTGCTGCGCGAAAGGAAAATCTACCAAAAGATAAAATAGAAACAGCAATAAAAAATGCAGCTGGTAACGTTGCTGGAGAAAGTTATGAAGAAATACAATATGAAGGCTGCGGACCTTCTGGTGCTGCACTTATTGTCCATGCTCTGACAAATAATCGCAACCGAACTGCTTCTGAGATACGTTATATCTTTTCTCGCAAAGGCGGTAATTTGGGAGAAACAGGATGTGTGAGTTACCTTTTCGATCATGTAGGCTTAATTGTCTATAAAGCAGAGGGTATAAATTTTGAAGATTTATTTAACTATGGAATTGAATTAGAAGTATTGAATGTTGAGGAAAATAACAAAGAAGAATTATATGTTATAACTTGTGAAGTAAAAGACTTTGGTAAAGTACGTGACGCTTTC
>Seq15 [organism=Wolbachia] of Stauroderus scalaris isolate i20 hcpA gene, partial cds
GATCCCGAACTCAATCCACGTCTTCGCTCTGCTATCTTTGCTGCGCGAAAGGAAAATCTACCAAAAGATAAAATAGAAACAGCAATAAAAAATGCAGCTGGTAACGTTGCTGGAGAAAGTTATGAAGAAATACAATATGAAGGCTGCGGACCTTCTGGTGCTGCACTTATTGTCCATGCTCTGACAAATAATCGCAACCGAACTGCTTCTGAGATACGTTATATCTTTTCTCGCAAAGGCGGTAATTTGGGAGAAACAGGATGTGTGAGTTACCTTTTCGATCATGTAGGCTTAATTGTCTATAAAGCAGAGGGTATAAATTTTGAAGATTTATTTAACTATGGAATTGAATTAGAAGTATTGAATGTTGAGGAAAATAACAAAGAAGAATTATATGTTATAACTTGTGAAGTAAAAGACTTTGGTAAAGTACGTGACGCTTTC
>Seq16 [organism=Wolbachia] of Bryodema gebleri isolate i21 hcpA gene, partial cds
GATCCTGAACTCAATCCACGTCTTCGTTCTGCTATATTTGCTGCACGTAAGGAAAATTTGCCAAAAGATAAAATAGAAACAGCAATAAAAAACGCAACTGGCAGTGTTGCAGGAGAAAATTATGAAGAAATACAATATGAGGGCTATGGACCTTCTGGCACTGCACTTATTGTTCATGCTCTAACGAATAACCGCAACCGAACTGCTTCTGAGGTACGTTATATATTCTCTCGCAAGGGTGGAAATTTGGGAGAAACAGGAAGTGTTAGTTACCTTTTCGATCATGTAGGCTTAATCGTCTATAAAGCAGAGGGTGTAAATTTTGAAGATTTGTTTGATTACGGAATCGAATTAGAAGTGTTGAATGTTGAGGAAAATAACAAAGAAGAATTGTACGTTATAACCTGTGAAGTAAAAGATTTTGGTAAAGTGCGTGATGCTTTT
>Seq17 [organism=Wolbachia] of Bryodema gebleri isolate i22 hcpA gene, partial cds
GATCCTGAACTCAATCCACGTCTTCGTTCTGCTATATTTGCTGCACGTAAGGAAAATTTGCCAAAAGATAAAATAGAAACAGCAATAAAAAACGCAACTGGCAGTGTTGCAGGAGAAAATTATGAAGAAATACAATATGAGGGCTATGGACCTTCTGGCACTGCACTTATTGTTCATGCTCTAACGAATAACCGCAACCGAACTGCTTCTGAGGTACGTTATATATTCTCTCGCAAGGGTGGAAATTTGGGAGAAACAGGAAGTGTTAGTTACCTTTTCGATCATGTAGGCTTAATCGTCTATAAAGCAGAGGGTGTAAATTTTGAAGATTTGTTTGATTACGGAATCGAATTAGAAGTGTTGAATGTTGAGGAAAATAACAAAGAAGAATTGTACGTTATAACCTGTGAAGTAAAAGATTTTGGTAAAGTGCGTGATGCTTTT
>Seq18 [organism=Wolbachia] of Oedaleus decorus isolate i23 hcpA gene, partial cds
GATCCTGAACTCAATCCACGTCTTCGTTCTGCTATATTTGCTGCACGTAAGGAAAATTTGCCAAAAGATAAAATAGAAGCAGCAATAAAAAACGCAACTGGCAGTGTTGCAGGAGAAAATTATGAGGAAATACAATATGAGGGCTATGGACCTTCTGGCACTGCACTTATTGTTCATGCTCTAACGAATAACCGCAACCGAACTGCTTCTGAGGTGCGTTATATATTCTCTCGCAAGGGTGGAAATTTGGGAGAAACAGGAAGTGTTAGTTACCTTTTCGATCATGTAGGCTTAATCGTCTATAAAGCAGAGGGTGTAAATTTTGAAGATTTGTTTGATTACGGAATCGAGTTAGAAGTATTGAATGTTGAGGAAAATAACAAAGAAGAATTGTACGTTATAACCTGTGAAGTAAAAGATTTTGGTAAAGTGCGTGATGCTTTT
>Seq19 [organism=Wolbachia] of Anapodisma miramae isolate i26 hcpA gene, partial cds
GATCCCGAGCTTAATCCACGTCTTCGCTCTGCTATCTTTTCTGCGCGAAAGGAAAATCTACCAAAAGATAAAATAGAAACAGCAATAAAAAATGCAGCTGGTAACGTTGCTGGAGAAAGTTATGAAGAAATACAATATGAAGGCTGCGGACCTTCTGGTGCTGCACTTATTGTCCATGCTCTGACAAATAATCGCAACCGAACTGCTTCTGAGATACGTTATATCTTTTCTCGCAAAGGCGGTAATTTGGGAGAAACAGGATGTGTGAGTTACCTTTTCGATCATGTAGGCTTAATTGTCTATAAAGCAGAGGGTATAAATTTTGAAGATTTATTTAACTATGGAATTGAATTAGAAGTATTGAATGTTGAGGAAAATAACAAGGAAGAATTATATGTTATAACTTGTGAAGTGAAAGATTTTGGTAGAGTGCGTGATGCTTTC
>Seq20 [organism=Wolbachia] of Bohemanella frigida isolate i27 hcpA gene, partial cds
GATCCCGAACTCAATCCACGTCTTCGCTCTGCTATCTTTGCTGCGCGAAAGGAAAATCTACCAAAAGATAAAATAGAAACAGCAATAAAAAATGCAGCTGGTAACGTTGCTGGAGAAAGTTATGAAGAAATACAATATGAAGGCTGCGGACCTTCTGGTGCTGCACTTATTGTCCATGCTCTGACAAATAATCGCAACCGAACTGCTTCTGAGATACGTTATATCTTTTCTCGCAAAGGCGGTAATTTGGGAGAAACAGGATGTGTGAGTTACCTTTTCGATCATGTAGGCTTAATTGTCTATAAAGCAGAGGGTATAAATTTTGAAGATTTATTTAACTATGGAATTGAATTAGAAGTATTGAATGTTGAGGAAAATAACAAAGAAGAATTATATGTTATAACTTGTGAAGTAAAAGACTTTGGTAAAGTACGTGACGCTTTC
>Seq21 [organism=Wolbachia] of Ognevia longipennis isolate i28 hcpA gene, partial cds
GATCCCGAACTCAATCCACGTCTTCGCTCTGCTATCTTTGCTGCGCGAAAGGAAAATCTACCAAAAGATAAAATAGAAACAGCAATAAAAAATGCAGCTGGTAACGTTGCTGGAGAAAGTTATGAAGAAATACAATATGAAGGCTGCGGACCTTCTGGTGCTGCACTTATTGTCCATGCTCTGACAAATAATCGCAACCGAACTGCTTCTGAGATACGTTATATCTTTTCTCGCAAAGGCGGTAATTTGGGAGAAACAGGATGTGTGAGTTACCTTTTCGATCATGTAGGCTTAATTGTCTATAAAGCAGAGGGTATAAATTTTGAAGATTTATTTAACTATGGAATTGAATTAGAAGTATTGAATGTTGAGGAAAATAACAAAGAAGAATTATATGTTATAACTTGTGAAGTAAAAGACTTTGGTAAAGTACGTGACGCTTTC
>Seq22 [organism=Wolbachia] of Ognevia longipennis isolate i29 hcpA gene, partial cds
GATCCCGAACTCAATCCACGTCTTCGCTCTGCTATCTTTGCTGCGCGAAAGGAAAATCTACCAAAAGATAAAATAGAAACAGCAATAAAAAATGCAGCTGGTAACGTTGCTGGAGAAAGTTATGAAGAAATACAATATGAAGGCTGCGGACCTTCTGGTGCTGCACTTATTGTCCATGCTCTGACAAATAATCGCAACCGAACTGCTTCTGAGATACGTTATATCTTTTCTCGCAAAGGCGGTAATTTGGGAGAAACAGGATGTGTGAGTTACCTTTTCGATCATGTAGGCTTAATTGTCTATAAAGCAGAGGGTATAAATTTTGAAGATTTATTTAACTATGGAATTGAATTAGAAGTATTGAATGTTGAGGAAAATAACAAAGAAGAATTATATGTTATAACTTGTGAAGTAAAAGACTTTGGTAAAGTACGTGACGCTTTC
>Seq23 [organism=Wolbachia] of Podisma pedestris isolate i30 hcpA gene, partial cds
GATCCCGAACTCAATCCACGTCTTCGCTCTGCTATCTTTGCTGCGCGAAAGGAAAATCTACCAAAAGATAAAATAGAAACAGCAATAAAAAATGCAGCTGGTAACGTTGCTGGAGAAAGTTATGAAGAAATACAATATGAAGGCTGCGGACCTTCTGGTGCTGCACTTATTGTCCATGCTCTGACAAATAATCGCAACCGAACTGCTTCTGAGATACGTTATATCTTTTCTCGCAAAGGCGGTAATTTGGGAGAAACAGGATGTGTGAGTTACCTTTTCGATCATGTAGGCTTAATTGTCTATAAAGCAGAGGGTATAAATTTTGAAGATTTATTTAACTATGGAATTGAATTAGAAGTATTGAATGTTGAGGAAAATAACAAAGAAGAATTATATGTTATAACTTGTGAAGTAAAAGACTTTGGTAAAGTACGTGACGCTTTC
>Seq24 [organism=Wolbachia] of Podisma pedestris isolate i31 hcpA gene, partial cds
GATCCCGAACTCAATCCACGTCTTCGCTCTGCTATCTTTGCTGCGCGAAAGGAAAATCTACCAAAAGATAAAATAGAAACAGCAATAAAAAATGCAGCTGGTAACGTTGCTGGAGAAAGTTATGAAGAAATACAATATGAAGGCTGCGGACCTTCTGGTGCTGCACTTATTGTCCATGCTCTGACAAATAATCGCAACCGAACTGCTTCTGAGATACGTTATATCTTTTCTCGCAAAGGCGGTAATTTGGGAGAAACAGGATGTGTGAGTTACCTTTTCGATCATGTAGGCTTAATTGTCTATAAAGCAGAGGGTATAAATTTTGAAGATTTATTTAACTATGGAATTGAATTAGAAGTATTGAATGTTGAGGAAAATAACAAAGAAGAATTATATGTTATAACTTGTGAAGTAAAAGACTTTGGTAAAGTACGTGACGCTTTC
>Seq25 [organism=Wolbachia] of Prumna littoralis isolate i32 hcpA gene, partial cds
GATCCCGAACTCAATCCACGTCTTCGCTCTGCTATCTTTGCTGCGCGAAAGGAAAATCTACCAAAAGATAAAATAGAAACAGCAATAAAAAATGCAGCTGGTAACGTTGCTGGAGAAAGTTATGAAGAAATACAATATGAAGGCTGCGGACCTTCTGGTGCTGCACTTATTGTCCATGCTCTGACAAATAATCGCAACCGAACTGCTTCTGAGATACGTTATATCTTTTCTCGCAAAGGCGGTAATTTGGGAGAAACAGGATGTGTGAGTTACCTTTTCGATCATGTAGGCTTAATTGTCTATAAAGCAGAGGGTATAAATTTTGAAGATTTATTTAACTATGGAATTGAATTAGAAGTATTGAATGTTGAGGAAAATAACAAAGAAGAATTATATGTTATAACTTGTGAAGTAAAAGACTTTGGTAAAGTACGTGACGCTTTC
>Seq26 [organism=Wolbachia] of Prumna primnoa isolate i33 hcpA gene, partial cds
GATCCCGAACTCAATCCACGTCTTCGCTCTGCTATCTTTGCTGCGCGAAAGGAAAATCTACCAAAAGATAAAATAGAAACAGCAATAAAAAATGCAGCTGGTAACGTTGCTGGAGAAAGTTATGAAGAAATACAATATGAAGGCTGCGGACCTTCTGGTGCTGCACTTATTGTCCATGCTCTGACAAATAATCGCAACCGAACTGCTTCTGAGATACGTTATATCTTTTCTCGCAAAGGCGGTAATTTGGGAGAAACAGGATGTGTGAGTTACCTTTTCGATCATGTAGGCTTAATTGTCTATAAAGCAGAGGGTATAAATTTTGAAGATTTATTTAACTATGGAATTGAATTAGAAGTATTGAATGTTGAGGAAAATAACAAAGAAGAATTATATGTTATAACTTGTGAAGTAAAAGACTTTGGTAAAGTACGTGACGCTTTC
>Seq27 [organism=Wolbachia] of Prumna primnoa isolate i34 hcpA gene, partial cds
GATCCCGAACTCAATCCACGTCTTCGCTCTGCTATCTTTGCTGCGCGAAAGGAAAATCTACCAAAAGATAAAATAGAAACAGCAATAAAAAATGCAGCTGGTAACGTTGCTGGAGAAAGTTATGAAGAAATACAATATGAAGGCTGCGGACCTTCTGGTGCTGCACTTATTGTCCATGCTCTGACAAATAATCGCAACCGAACTGCTTCTGAGATACGTTATATCTTTTCTCGCAAAGGCGGTAATTTGGGAGAAATAGGATGTGTGAGTTACCTTTTCGATCATGTAGGCTTAATTGTCTATAAAGCAGAGGGTATAAATTTTGAAGATTTATTTAACTATGGAATTGAATTAGAAGTATTGAATGTTGAGGAAAATAACAAAGAAGAATTATATGTTATAACTTGTGAAGTAAAAGACTTTGGTAAAGTACGTGACGCTTTC
>Seq28 [organism=Wolbachia] of Prumna ussuriensis isolate i35 hcpA gene, partial cds
GATCCCGAACTCAATCCACGTCTTCGCTCTGCTATCTTTGCTGCGCGAAAGGAAAATCTACCAAAAGATAAAATAGAAACAGCAATAAAAAATGCAGCTGGTAACGTTGCTGGAGAAAGTTATGAAGAAATACAATATGAAGGCTGCGGACCTTCTGGTGCTGCACTTATTGTCCATGCTCTGACAAATAATCGCAACCGAACTGCTTCTGAGATACGTTATATCTTTTCTCGCAAAGGCGGTAATTTGGGAGAAACAGGATGTGTGAGTTACCTTTTCGATCATGTAGGCTTAATTGTCTATAAAGCAGAGGGTATAAATTTTGAAGATTTATTTAACTATGGAATTGAATTAGAAGTATTGAATGTTGAGGAAAATAACAAAGAAGAATTATATGTTATAACTTGTGAAGTAAAAGACTTTGGTAAAGTACGTGACGCTTTC
>Seq29 [organism=Wolbachia] of Podisma kanoi isolate i36 hcpA gene, partial cds
GATCCCGAACTCAATCCACGTCTTCGCTCTGCTATCTTTGCTGCGCGAAAGGAAAATCTACCAAAAGATAAAATAGAAACAGCAATAAAAAATGCAGCTGGTAACGTTGCTGGAGAAAGTTATGAAGAAATACAATATGAAGGCTGCGGACCTTCTGGTGCTGCACTTATTGTCCATGCTCTGACAAATAATCGCAACCGAACTGCTTCTGAGATACGTTATATCTTTTCTCGCAAAGGCGGTAATTTGGGAGAAACAGGATGTGTGAGTTACCTTTTCGATCATGTAGGCTTAATTGTCTATAAAGCAGAGGGTATAAATTTTGAAGATTTATTTAACTATGGAATTGAATTAGAAGTATTGAATGTTGAGGAAAATAACAAAGAAGAATTATATGTTATAACTTGTGAAGTAAAAGACTTTGGTAAAGTACGTGACGCTTTC
>Seq30 [organism=Wolbachia] of Podisma sapporensis isolate i37 hcpA gene, partial cds
GATCCCGAACTCAATCCACGTCTTCGCTCTGCTATCTTTGCTGCGCGAAAGGAAAATCTACCAAAAGATAAAATAGAAACAGCAATAAAAAATGCAGCTGGTAACGTTGCTGGAGAAAGTTATGAAGAAATACAATATGAAGGCTGCGGACCTTCTGGTGCTGCACTTATTGTCCATGCTCTGACAAATAATCGCAACCGAACTGCTTCTGAGATACGTTATATCTTTTCTCGCAAAGGCGGTAATTTGGGAGAAACAGGATGTGTGAGTTACCTTTTCGATCATGTAGGCTTAATTGTCTATAAAGCAGAGGGTATAAATTTTGAAGATTTATTTAACTATGGAATTGAATTAGAAGTATTGAATGTTGAGGAAAATAACAAAGAAGAATTATATGTTATAACTTGTGAAGTAAAAGACTTTGGTAAAGTACGTGACGCTTTC
>Seq31 [organism=Wolbachia] of Podisma sapporensis isolate i38 hcpA gene, partial cds
GATCCCGAACTCAATCCACGTCTTCGCTCTGCTATCTTTGCTGCGCGAAAGGAAAATCTACCAAAAGATAAAATAGAAACAGCAATAAAAAATGCAGCTGGTAACGTTGCTGGAGAAAGTTATGAAGAAATACAATATGAAGGCTGCGGACCTTCTGGTGCTGCACTTATTGTCCATGCTCTGACAAATAATCGCAACCGAACTGCTTCTGAGATACGTTATATCTTTTCTCGCAAAGGCGGTAATTTGGGAGAAACAGGATGTGTGAGTTACCTTTTCGATCATGTAGGCTTAATTGTCTATAAAGCAGAGGGTATAAATTTTGAAGATTTATTTAACTATGGAATTGAATTAGAAGTATTGAATGTTGAGGAAAATAACAAAGAAGAATTATATGTTATAACTTGTGAAGTAAAAGACTTTGGTAAAGTACGTGACGCTTTC
>Seq32 [organism=Wolbachia] of Podisma sapporensis isolate i39 hcpA gene, partial cds
GATCCCGAACTCAATCCACGTCTTCGCTCTGCTATCTTTGCTGCGCGAAAGGAAAATCTACCAAAAGATAAAATAGAAACAGCAATAAAAAATGCAGCTGGTAACGTTGCTGGAGAAAGTTATGAAGAAATACAATATGAAGGCTGCGGACCTTCTGGTGCTGCACTTATTGTCCATGCTCTGACAAATAATCGCAACCGAACTGCTTCTGAGATACGTTATATCTTTTCTCGCAAAGGCGGTAATTTGGGAGAAACAGGATGTGTGAGTTACCTTTTCGATCATGTAGGCTTAATTGTCTATAAAGCAGAGGGTATAAATTTTGAAGATTTATTTAACTATGGAATTGAATTAGAAGTATTGAATGTTGAGGAAAATAACAAAGAAGAATTATATGTTATAACTTGTGAAGTAAAAGACTTTGGTAAAGTACGTGACGCTTTC
>Seq33 [organism=Wolbachia] of Podisma sapporensis isolate i41 hcpA gene, partial cds
GATCCCGAACTCAATCCACGTCTTCGCTCTGCTATCTTTGCTGCGCGAAAGGAAAATCTACCAAAAGATAAAATAGAAACAGCAATAAAAAATGCAGCTGGTAACGTTGCTGGAGAAAGTTATGAAGAAATACAATATGAAGGCTGCGGACCTTCTGGTGCTGCACTTATTGTCCATGCTCTGACAAATAATCGCAACCGAACTGCTTCTGAGATACGTTATATCTTTTCTCGCAAAGGCGGTAATTTGGGAGAAACAGGATGTGTGAGTTACCTTTTCGATCATGTAGGCTTAATTGTCTATAAAGCAGAGGGTATAAATTTTGAAGATTTATTTAACTATGGAATTGAATTAGAAGTATTGAATGTTGAGGAAAATAACAAAGAAGAATTATATGTTATAACTTGTGAAGTAAAAGACTTTGGTAAAGTACGTGACGCTTTC
>Seq34 [organism=Wolbachia] of Podisma sapporensis isolate i43 hcpA gene, partial cds
GATCCCGAACTCAATCCACGTCTTCGCTCTGCTATCTTTGCTGCGCGAAAGGAAAATCTACCAAAAGATAAAATAGAAACAGCAATAAAAAATGCAGCTGGTAACGTTGCTGGAGAAAGTTATGAAGAAATACAATATGAAGGCTGCGGACCTTCTGGTGCTGCACTTATTGTCCATGCTCTGACAAATAATCGCAACCGAACTGCTTCTGAGATACGTTATATCTTTTCTCGCAAAGGCGGTAATTTGGGAGAAACAGGATGTGTGAGTTACCTTTTCGATCATGTAGGCTTAATTGTCTATAAAGCAGAGGGTATAAATTTTGAAGATTTATTTAACTATGGAATTGAATTAGAAGTATTGAATGTTGAGGAAAATAACAAAGAAGAATTATATGTTATAACTTGTGAAGTAAAAGACTTTGGTAAAGTACGTGACGCTTTC
>Seq35 [organism=Wolbachia] of Podisma tyatiensis isolate i44 hcpA gene, partial cds
GATCCCGAACTCAATCCACGTCTTCGCTCTGCTATCTTTGCTGCGCGAAAGGAAAATCTACCAAAAGATAAAATAGAAACAGCAATAAAAAATGCAGCTGGTAACGTTGCTGGAGAAAGTTATGAAGAAATACAATATGAAGGCTGCGGACCTTCTGGTGCTGCACTTATTGTCCATGCTCTGACAAATAATCGCAACCGAACTGCTTCTGAGATACGTTATATCTTTTCTCGCAAAGGCGGTAATTTGGGAGAAACAGGATGTGTGAGTTACCTTTTCGATCATGTAGGCTTAATTGTCTATAAAGCAGAGGGTATAAATTTTGAAGATTTATTTAACTATGGAATTGAATTAGAAGTATTGAATGTTGAGGAAAATAACAAAGAAGAATTATATGTTATAACTTGTGAAGTAAAAGACTTTGGTAAAGTACGTGACGCTTTC
>Seq36 [organism=Wolbachia] of Arcyptera fusca isolate i1 hcpA gene, partial cds
GATTcTGAACTCAATCCACGTCTTCGTTCTGCTATATTTGCTGCACGTAAGGAAAATTTGCCAAAAGATAAAATAGAAACAGCAATAAAAAACGCAACTGGCAGTGTTGCAGGAGAAAATTATGAGGAAATACAATATGAGGGCTATGGACCTTCTGGCACTGCACTTATTGTTCATGCTCTAACGAATAACCGCAACCGAACTGCTTCTGAGGTACGTTATATATTCTCTCGCAAGGGTGGAAATTTGGGAGAAACAGGAAGTGTTAGTTACCTTTTCGATCATGTAGGCTTAATCGTCTATAAAGCAGAGGGTGTAAATTTTGAAGATTTGTTTGATTACGGAATCGAATTAGAAGTATTGAATGTTGAGGAAAATAACAAAGAAGAATTGTACGTTATAACCTGTGAAGTAAAAGATTTTGGTAAAGTGCGTGATGCTTTT
>Seq37 [organism=Wolbachia] of Eclipophleps glacialis isolate i10 hcpA gene, partial cds
GATCCCGAACTCAATCCACGTCTTCGCTCTGCTATCTTTGCTGCGCGAAAGGAAAATCTACCAAAAGATAAAATAGAAACAGCAATAAAAAATGCAGCTGGTAACGTTGCTGGAGAAAGTTATGAAGAAATACAATATGAAGGCTGCGGACCTTCTGGTRCTGCACTTATTGTYCATGCTCTGACAAATAATCGCAACCGAACTGCTTCTGAGATACGTTATATCTTTTCTCGCAAAGGCGGTAATTTGGGAGAAACAGGATGTGTGAGTTACCTTTTCGATCATGTAGGCTTAATTGTCTATAAAGCAGAGGGTATAAATTTTGAAGATTTATTTAACTATGGAATTGAATTAGAAGTATTGAATGTTGAGgAAAATAACAAAGAAGAATTRTATGTTATAACTTGTGAAGTAAAAGACTTTGcTAAAGTACGTGAtGCTTTC                                          
>Seq38 [organism=Wolbachia] of Podismopsis altaica isolate i15 hcpA gene, partial cds
GATCCTGAACTCAATCCCCGTCTTCGTTCTGCTATATTTGCcGCACGTAAGGAAAATTTGCCAAAAGATAAAATAGAAACAGCAATAAAAAACGCAACTGGCAGTGTTGCAGGAGAAAATTATGAGGAAATACAATATGAGGGCTATGGACCTTCTGGCACTGCACTTATTGTTCATGCTCTAACGAATAACCGCAACCGAACTGCTTCTGAGGTgCGTTATATATTCTCTtGCAAGGGTGGAAATTTGGGAGAAACAGGAAGTGTTAGTTACCTTTTCGATCATGTAGGCTTAATCGTCTATAAAGCAGAGaGTGTAAATTTTGAAGAcTTGTTTGATTACGGAATCGAATTAGAAGTATTGAATGTTGAGGAAAATAACAAAGAAGAATTGTACGTTATAACCTGTGAAGTAAAAGATTTTGGTAAgGTGCGTGATGCTTTT
>Seq39 [organism=Wolbachia] of Pseudochorthippus montanus isolate i18 hcpA gene, partial cds
GATCCCGAACTCAATCCACGTCTTCGCTCTGCTATCTTTGCTGCGCGAAAGGAAAATCTACCAAAAGATAAAATAGAAACAGCAATAAAAAATGCAGCTGGTAACGTTGCTGGAGAAAGTTATGAAGAAATACAATATGAAGGCTGCGGACCTTCTGGTGCTGCACTTATTGTCCATGCTCTGACAAATAATCGCAACCGAACTGCTTCTGAGATACGTTATATCTTTTCTCGCAAAGGCGGTAATTTGGGAGAAACAGGATGTGTGAGTTACCTTTTCGATCATGTAGGCTTAATTGTCTATAAAGCAGAGGGTATAAATTTTGAAGATTTATTTAACTATGGAATTGAATTAGAAGTATTGAATGTTGAGGAAAATAACAAAGAAGAATTATATGTTATAACTTGTGAAGTAAAAGACTTTGGTAAAGTACGTGACGCTTTC
>Seq40 [organism=Wolbachia] of Oedaleus decorus isolate i24 hcpA gene, partial cds
GATCCTGAACTCAATCCACGtCTTCGTTCTGCTATATTTGCTGCACGTAAGGAAAATTTGCCAAAAGATAAAATAGAAaCAGCAATAAAAAACGCAACTGGCAGTGTTGCAGGAGAAAATTATGAGGAAATACAATATGAGGGCTATGGACCTTCTGGCACTGCACTTATTGTTCATGCTCTAACGAATAACCGCAACCGAACTGCTTCTGAGGTaCGTTATATATTCTCTCGCAAGGGTGGAAAtTTGGGAGAAACAGGAAGTGTTAGTTACCTTTTCGATCATGTAGGCTTaATCGTCTATAAAGCAGAGGGtGTAAATTTTGAAGATTTGTTTGATTACGGAATCGAATTAGAAGTATTGAATGTTGAGGAAAATAACAAAGAAGAATTGTACGTTATAACCTGTGAAGTAAAAGATTTTGGTAAAGTGCGTGATGCTTTT
>Seq41 [organism=Wolbachia] of Oedaleus decorus isolate i25 hcpA gene, partial cds
GATCCTGAACTCAATCCACGYCTTCGTTCTGCTATATTTGCTGCACGTAAGGAAAATTTGCCAAAAGATAAAATAGAARCAGCAATAAAAAACGCAACTGGCAGTGTTGCAGGAGAAAATTATGAGGAAATACAATATGAGGGCTATGGACCTTCTGGCACTGCACTTATTGTTCATGCTCTAACGAATAACCGCAACCGAACTGCTTCTGAGGTRCGTTATATATTCTCTCGCAAGGGTGGAAAYTTGGGAGAAACAGGAAGTGTTAGTTACCTTTTCGATCATGTAGGCTTMATMGTCTATAAAGCAGAGGGKGTAAATTTTGAAGATTTGTTTGATTACGGAATCGAATTAGAAGTATTGAATGTTGAGGAAAATAACAAAGAAGAATTGTACGTTATAACCTGTGAAGTAAAAGATTTTGGTAAAGTGCGTGATGCTTTT
>Seq42 [organism=Wolbachia] of Podisma saporensis isolate i40 hcpA gene, partial cds
GATCCCGAACTCAATCCACGTCTTCGCTCTGCTATCTTTGCTGCGCGAAAGGAAAATCTACCAAAAGATAAAATAGAAACAGCAATAAAAAATGCAGCTGGTAACGTTGCTGGAGAAAGTTATGAAGAAATACAATATGAAGGCTGCGGACCTTCTGGTGCTGCACTTATTGTCCATGCTCTGACAAATAATCGCAACCGAACTGCTTCTGAGATACGTTATATCTTTTCTCGCAAAGGCGGTAATTTGGGAGAAACAGGATGTGTGAGTTACCTTTTCGATCATGTAGGCTTAATTGTCTATAAAGCAGAGGGTATAAATTTTGAAGATTTATTTAACTATGGAATTGAATTAGAAGTATTGAATGTTGAGGAAAATAACAAAGAAGAATTATATGTTATAACTTGTGAAGTAAAAGACTTTGGTAAAGTACGTGACGCTTTC
>Seq43 [organism=Wolbachia] of Podisma saporensis isolate i42 clone 32 hcpA gene, partial cds
GATCCCGAACTCAATCCACGTCTTCGCTCTGCTATCTTTGCTGCGCGAAAGGAAAATCTACCAAAAGAGAAAATAGAAACAGCAATAAAGAATGCAGCTGGTAACGTTGCTGGAGAAAGTTATGAAGAAATACAATATGAAGGCTGCGGACCTTCTGGTACTGCACTTATTGTTCATGCTCTGACAAATAATCGCAACCGAACTGCTTCTGAGATACGTTATATCTTTTCTCGCAAAGGCGGTAATTTGGGAGAAACAGGATGTGTGAGTTACCTTTTCGATCATGTAGGCTTAATTGTCTATAAAGCAGAGGGTATAAATTTTGAAGATTTATTTAACTATGGAATTGAATTAGAAGTATTGAATGTTGAGAAAAATAACAAAGAAGAATTGTATGTTATAACTTGTGAAGTAAAAGACTTTGGTAAAGTACGTGATGCTTTC
>Seq44 [organism=Wolbachia] of Podisma saporensis isolate i42 clone 33 hcpA gene, partial cds
GATCCCGAACTCAATCCACGtCtTcgCTCTGCTATCTTTGCTGCGCGAAAGGAAAATCTACCAAAAGATAAAATAGGAACAGCAATAAAAAATGCAGCTGGTAACGTTGCTGGAGAAAGTTATGAAGAAATACAATATGAAGGCTGCGGACCTTCTGGTACTGCACTTATTGTTCATGCTCTGACAAATAATCGCAACCGAACTGCTTCTGAGATACGTTATATCTTTTCTCGCAAAGGCGGTAATTTGGGAGAAACAGGATGTGTGAGTTACCTTTTCGATCATGTAGGCTTAATTGTCTATAAAGCAGAGGGTATAAATTTTGAAGATTTATTTaaCTaTgGAATTGAATTAGAAGTATTGAATGTTGAGAAAAATAACAAAGAAGAATTGTATGTTATAACTTGTGAAGTAAAAGACTTTGGTAAAGTACGTGATGCTTTC
>Seq45 [organism=Wolbachia] of Podisma saporensis isolate i42 clone 43 hcpA gene, partial cds
GATCCCGAACTCAATCCACGTCTTCGCTTTGCTATCTTTGCTGCGCGAAAGGAAAATCTACCAAAAGATAAAATAGAAACAGCAATAAAACTGCAGCTGGTAACGTtGcTggAGAAAGTTATGAAGAAATACAATATGAAGGCTGCGGACCTTCTGGTACTGCACTTATTGTTCATGCTCTGACAAATAATCGCAACCGAACTGCCTCTGAGATACGTTATATCTTTTCTCGCAAAGGCGGTAATTTGGGAGAAACAGGATGTGTGAGTTACCTTTTCGATCATGTAGGCTTAATTGTCTATAAAGCAGAGGGTATAAATTTTGAAGATTTATTTAACTATGGAATTGAATTAGAAGTATTGAATGTTGAGAAAAATAACAAAGAAGAATTGTATGTTATAACTTGTGAAGTAAAAGACTTTggTaAAGTACGTGATGCTTTC
>Seq46 [organism=Wolbachia] of Podisma saporensis isolate i42 clone 50 hcpA gene, partial cds
AATCCCGAACTCAATCCACGTCTTCGCTCTGCTATCTTTGCTGCGCGAAAGGAAAATCTACCAAAAGATAAAATAGAAACAGCAATAAAAAATGCAGCTGGTAACGTTGCTGGAGAAAGTTATGAAGAAATACAATatgaAgGCTGCGGACCTTCTGGTACTGCACTTATTGTTCATGCTCTGACAAATAATCGCAACCGAACTGCTTCTGAGATACGTTATATCTTTTCTCGCAAAGGCGGTAATTTGGGAGAAACAGGATGTGTGAGTTACCTTTTCGATCATGTAGGCTTAATTGTCTATAAAGCAGAGGGTATAAATTTTGAAGATTTATTTAACTATGGAATTGAATTAGAAGTATTGAATGTTGAGAAAAATAACAAAGAAGAATTGTATGTTATAACTTGTGAAGTAAAAGACTTTGGTAAAGTACGTGATGCTTTC
>Seq47 [organism=Wolbachia] of Podisma saporensis isolate i42 clone 54 hcpA gene, partial cds
GATCCCGAACTCAATCCACGTCTTCGCTCTGTATCTTTGCTGCGCGAAAGGAAAGTCTACCAAAAGATAAAATAGAAACAGCAATAAAAAATGCAGCTGGTAACGTTGCTGGAGAAAGTTATGAAGAAATACAATATGAAGGCTGCGGACCTTCTGGTACTGCACTTATTGTTCATGCTCTGACAAATAATCGCAACCGAACTGCTTCTGAGATACGTTATATCTTTTCTCGCAAAGGCGGTAATTTGGGAGAAACAGGATGTGTGAGTTACCTTTTCGATCATGTAGGCTTAATTGTCTATAAAGCAGAGGGTATAAATTTTGAAGATTTATTTAACTATGGAATTGAATTAGAAGTATTGAATGTTGAGAAAAATAACAAAGAAGAATTGTATGTTATAACTTGTGAAGTAAAAGACTTTGGTAAAGTACGTGATGCTTTC
>Seq48 [organism=Wolbachia] of Podisma saporensis isolate i42 clone 60 hcpA gene, partial cds
GATCCCGAACTCAATCCACGTCTTCGCTCTGCTATCTTTGCTGCGCGAAAGGAAAATCTACCAAAAGATAAAATAGAAACAGCAATAAAAAATGCAGCTGGTAACGTTGCTGGAGAAAGTTATGAAGAAATACAATATGAAGGCTGCGGACCTTCTGGTACTGCACTTATTGTTCATGCTCTGACAAATAATCGCAACCGAACTGCTTCTGAGATACGTTATATCTTTTCTCGCAAAGGCGGTAATTTGGGAGAAACAGGATGTGTGAGTTACCTTTTCGATCATGTAGGCTTAATTGTCTATAAAGCAGAGGGTATAAATTTTGAAGATTTATTTAACTATGGAATTGAATTAGAAGTATTGAATGTTGAGAAAAATAACAAAGAAGAATTGTATGTTATAACTTGTGAAGTAAAAGACTTTGGTAAAGTACGTGATGCTTTC
>Seq49 [organism=Wolbachia] of Podisma saporensis isolate i42 clone 65 hcpA gene, partial cds
GATCCCGAACTCAATCCACGTCTTCGCTCTGCTATCTTTGCTGCGCGAAAGGAAAATCTACCAAAAGAGAAAATAGAAACAGCAATAAAGAATGCAGCTGGTAACGTTGCTGGAGAAAGTTATGAAGAAATACAATATGAAGGcTGCGGACCTTCTGGTACTGCACTTATTGTTCATGCTCTGACAAATAATCGCAACCGAACTGCTTCTGAGATACGTTATATCTTTTCTCGCAAAGGCGGTAATTTGGGAGAAACAGGATGTGTGAGTTACCTTTTCGATCATGTAGGCTTAATTGTCTATAAAGCAGAGGGTATAAATTTTGAAGATTTATTTAACTATGGAATTGAATTAGAAGTATTGAATGTTGAGAAAAATAACAAAGAAGAATTGTATGTTATAACTTGTGAAGTAAAAGACTTTGGTAAAGTACGTGATGCTTTC

>Seq1 [organism=Wolbachia] of Chorthippus albomarginatus isolate i2 ftsZ gene, partial cds
GGTGGTACTGGAACAGGTGCTGCACCGGTAATTGCAAAAGCAGCAAGAGAAGCAAGAGCGGTAGTTAAAGATAAAGGAGCAAAAGAAAAAAAGATACTGACTGTTGGAGTTGTAACTAAGCCGTTCGGTTTTGAAGGTGTGCGACGTATGCGCATTGCAGAGCTTGGACTTGAAGAGTTGCAAAAATACGTAGATACACTTATTGTCATTCCCAATCAAAATTTATTTAGAATTGCTAACGAGAAAACTACATTTGCTGACGCATTTCAACTCGCCGATAATGTTCTGCATATTGGCATAAGAGGAGTAACTGATTTGATGATCATGCCAGGACTGATTAATCTTGATTTTGCTGATATAGAAACAGTAATGAGTGAGATGGGTAAAGCAATGATTGGTACTGGAGAGGCAGAAGGAGAAGATAGGGCAATTAGT
>Seq2 [organism=Wolbachia] of Chorthippus apricarius isolate i3 ftsZ gene, partial cds
GGTGGTACTGGAACAGGTGCTGCACCGGTAATTGCAAAAGCAGCAAGAGAAGCAAGAGCGGTAGTTAAAGATAAAGGAGCAAAAGAAAAAAAGATACTGACTGTTGGAGTTGTAACTAAGCCGTTCGGTTTTGAAGGTGTGCGACGTATGCGCATTGCAGAGCTTGGACTTGAAGAGTTGCAAAAATACGTAGATACACTTATTGTCATTCCCAATCAAAATTTATTTAGAATTGCTAACGAGAAAACTACATTTGCTGACGCATTTCAACTCGCCGATAATGTTCTGCATATTGGCATAAGAGGAGTAACTGATTTGATGATCATGCCAGGACTGATTAATCTTGATTTTGCTGATATAGAAACAGTAATGAGTGAGATGGGTAAAGCAATGATTGGTACTGGAGAGGCAGAAGGAGAAGATAGGGCAATTAGT
>Seq3 [organism=Wolbachia] of Chorthippus biguttulus isolate i4 ftsZ gene, partial cds
GGTGGTACTGGAACAGGTGCTGCACCGGTAATTGCAAAAGCAGCAAGAGAAGCAAGAGCGGTAGTTAAAGATAAAGGAGCAAAAGAAAAAAAGATACTGACTGTTGGAGTTGTAACTAAGCCGTTCGGTTTTGAAGGTGTGCGACGTATGCGCATTGCAGAGCTTGGACTTGAAGAGTTGCAAAAATACGTAGATACACTTATTGTCATTCCCAATCAAAATTTATTTAGAATTGCTAACGAGAAAACTACATTTGCTGACGCATTTCAACTCGCCGATAATGTTCTGCATATTGGCATAAGAGGAGTAACTGATTTGATGATCATGCCAGGACTGATTAATCTTGATTTTGCTGATATAGAAACAGTAATGAGTGAGATGGGTAAAGCAATGATTGGTACTGGAGAGGCAGAAGGAGAAGATAGGGCAATTAGT
>Seq4 [organism=Wolbachia] of Chorthippus biguttulus isolate i5 ftsZ gene, partial cds
GGTGGTACTGGAACAGGTGCTGCACCGGTAATTGCAAAAGCAGCAAGAGAAGCAAGAGCGGTAGTTAAAGATAAAGGAGCAAAAGAAAAAAAGATACTGACTGTTGGAGTTGTAACTAAGCCGTTCGGTTTTGAAGGTGTGCGACGTATGCGCATTGCAGAGCTTGGACTTGAAGAGTTGCAAAAATACGTAGATACACTTATTGTCATTCCCAATCAAAATTTATTTAGAATTGCTAACGAGAAAACTACATTTGCTGACGCATTTCAACTCGCCGATAATGTTCTGCATATTGGCATAAGAGGAGTAACTGATTTGATGATCATGCCAGGACTGATTAATCTTGATTTTGCTGATATAGAAACAGTAATGAGTGAGATGGGTAAAGCAATGATTGGTACTGGAGAGGCAGAAGGAGAAGATAGGGCAATTAGT
>Seq5 [organism=Wolbachia] of Chorthippus mollis isolate i7 ftsZ gene, partial cds
GGTGGTACTGGAACAGGTGCTGCACCGGTAATTGCAAAAGCAGCAAGAGAAGCAAGAGCGGTAGTTAAAGATAAAGGAGCAAAAGAAAAAAAGATACTGACTGTTGGAGTTGTAACTAAGCCGTTCGGTTTTGAAGGTGTGCGACGTATGCGCATTGCAGAGCTTGGACTTGAAGAGTTGCAAAAATACGTAGATACACTTATTGTCATTCCCAATCAAAATTTATTTAGAATTGCTAACGAGAAAACTACATTTGCTGACGCATTTCAACTCGCCGATAATGTTCTGCATATTGGCATAAGAGGAGTAACTGATTTGATGATCATGCCAGGACTGATTAATCTTGATTTTGCTGATATAGAAACAGTAATGAGTGAGATGGGTAAAGCAATGATTGGTACTGGAGAGGCAGAAGGAGAAGATAGGGCAATTAGT
>Seq6 [organism=Wolbachia] of Chorthippus fallax isolate i8 ftsZ gene, partial cds
GGTGGTACTGGAACAGGTGCTGCACCGGTAATTGCAAAAGCAGCAAGAGAAGCAAGAGCGGTAGTTAAAGATAAAGGAGCAAAAGAAAAAAAGATACTGACTGTTGGAGTTGTAACTAAGCCGTTCGGTTTTGAAGGTGTGCGACGTATGCGCATTGCAGAGCTTGGACTTGAAGAGTTGCAAAAATACGTAGATACACTTATTGTCATTCCCAATCAAAATTTATTTAGAATTGCTAACGAGAAAACTACATTTGCTGACGCATTTCAACTCGCCGATAATGTTCTGCATATTGGCATAAGAGGAGTAACTGATTTGATGATCATGCCAGGACTGATTAATCTTGATTTTGCTGATATAGAAACAGTAATGAGTGAGATGGGTAAAGCAATGATTGGTACTGGAGAGGCAGAAGGAGAAGATAGGGCAATTAGT
>Seq7 [organism=Wolbachia] of Dociostaurus brevicollis isolate i9 ftsZ gene, partial cds
GGTGGCACTGGAACAGGTGCAGCACCAGTAATTGCGAAAGCAGCAAGAGAAGCAAGAGCTGCAGTTAAGGATAAAACGTTAAAAGAAAAAAAGATACTGACTGTTGGAGTTGTAACCAAGCCATTTAGCTTTGAAGGTGTGCGTCGTATGCGCATTGCAGAACTTGGACTTGAGGAATTACAAAAATACGTGGACACTCTCATTGTTATCCCAAACCAAAACTTGTTTAGAATTGCCAATGAGAAAACTACATTCTCTGATGCATTTAAACTTGCTGATAATGTCCTGCATATTGGTATCAGAGGAGTGACTGATTTAATGGTTATGCCGGGGCTCATTAATCTTGATTTTGCTGATATAGAAACAGTAATGAGCGAAATGGGCAAAGCAATGATTGGTACTGGAGAAGCGGAGGGAGAAGATAGAGCAATTAGT
>Seq8 [organism=Wolbachia] of Gomphocerippus rufus isolate i11 ftsZ gene, partial cds
GGTGGTACTGGAACAGGTGCTGCACCGGTAATTGCAAAAGCAGCAAGAGAAGCAAGAGCGGTAGTTAAAGATAAAGGAGCAAAAGAAAAAAAGATACTGACTGTTGGAGTTGTAACTAAGCCGTTCGGTTTTGAAGGTGTGCGACGTATGCGCATTGCAGAGCTTGGACTTGAAGAGTTGCAAAAATACGTAGATACACTTATTGTCATTCCCAATCAAAATTTATTTAGAATTGCTAACGAGAAAACTACATTTGCTGACGCATTTCAACTCGCCGATAATGTTCTGCATATTGGCATAAGAGGAGTAACTGATTTGATGATCATGCCAGGACTGATTAATCTTGATTTTGCTGATATAGAAACAGTAATGAGTGAGATGGGTAAAGCAATGATTGGTACTGGAGAGGCAGAAGGAGAAGATAGGGCAATTAGT
>Seq9 [organism=Wolbachia] of Omocestus viridulus isolate i12 ftsZ gene, partial cds
GGTGGTACTGGAACAGGTGCTGCACCGGTAATTGCAAAAGCAGCAAGAGAAGCAAGAGCGGTAGTTAAAGATAAAGGAGCAAAAGAAAAAAAGATACTGACTGTTGGAGTTGTAACTAAGCCGTTCGGTTTTGAAGGTGTGCGACGTATGCGCATTGCAGAGCTTGGACTTGAAGAGTTGCAAAAATACGTAGATACACTTATTGTCATTCCCAATCAAAATTTATTTAGAATTGCTAACGAGAAAACTACATTTGCTGACGCATTTCAACTCGCCGATAATGTTCTGCATATTGGCATAAGAGGAGTAACTGATTTGATGATCATGCCAGGACTGATTAATCTTGATTTTGCTGATATAGAAACAGTAATGAGTGAGATGGGTAAAGCAATGATTGGTACTGGAGAGGCAGAAGGAGAAGATAGGGCAATTAGT
>Seq10 [organism=Wolbachia] of Omocestus viridulus isolate i13 ftsZ gene, partial cds
GGTGGTACTGGAACAGGTGCTGCACCGGTAATTGCAAAAGCAGCAAGAGAAGCAAGAGCGGTAGTTAAAGATAAAGGAGCAAAAGAAAAAAAGATACTGACTGTTGGAGTTGTAACTAAGCCGTTCGGTTTTGAAGGTGTGCGACGTATGCGCATTGCAGAGCTTGGACTTGAAGAGTTGCAAAAATACGTAGATACACTTATTGTCATTCCCAATCAAAATTTATTTAGAATTGCTAACGAGAAAACTACATTTGCTGACGCATTTCAACTCGCCGATAATGTTCTGCATATTGGCATAAGAGGAGTAACTGATTTGATGATCATGCCAGGACTGATTAATCTTGATTTTGCTGATATAGAAACAGTAATGAGTGAGATGGGTAAAGCAATGATTGGTACTGGAGAGGCAGAAGGAGAAGATAGGGCAATTAGT
>Seq11 [organism=Wolbachia] of Omocestus haemorrhoidalis isolate i14 ftsZ gene, partial cds
GGTGGTACTGGAACAGGTGCTGCACCGGTAATTGCAAAAGCAGCAAGAGAAGCAAGAGCGGTAGTTAAAGATAAAGGAGCAAAAGAAAAAAAGATACTGACTGTTGGAGTTGTAACTAAGCCGTTCGGTTTTGAAGGTGTGCGACGTATGCGCATTGCAGAGCTTGGACTTGAAGAGTTGCAAAAATACGTAGATACACTTATTGTCATTCCCAATCAAAATTTATTTAGAATTGCTAACGAGAAAACTACATTTGCTGACGCATTTCAACTCGCCGATAATGTTCTGCATATTGGCATAAGAGGAGTAACTGATTTGATGATCATGCCAGGACTGATTAATCTTGATTTTGCTGATATAGAAACAGTAATGAGTGAGATGGGTAAAGCAATGATTGGTACTGGAGAGGCAGAAGGAGAAGATAGGGCAATTAGT
>Seq12 [organism=Wolbachia] of Podismopsis genicularis isolate i16 ftsZ gene, partial cds
GGTGGTACTGGAACCGGTGCAGCACCGGTAATTGCAAAAGCAGCCAGAGAAGCAAGAGCCGCAGTTAAGGATAGAGCGCCAAAAGAAAAAAAGATATTGACTGTTGGAGTTGTAACTAAACCGTTCGGTTTTGAAGGTGTGCGCCGCATGCGCATTGCAGAGCTTGGACTTGAAGAATTGCAAAAATACGTGGATACACTTATTGTCATTCCAAATCAGAATTTATTTAGAATTGCAAATGAAAAAACTACATTTTCTGATGCATTTAAACTTGCTGATAATGTTCTGCACATTGGCATCAGAGGAGTAACTGACTTGATGGTCATGCCAGGGCTTATTAATCTTGATTTTGCTGATATAGAAACAGTAATGAGCGAGATGGGCAAAGCGATGATCGGCACCGGAGAGGCAGAAGGAGAAGATAGAGCAATTAGT
>Seq13 [organism=Wolbachia] of Pseudochorthippus montanus isolate i17 ftsZ gene, partial cds
GGTGGTACTGGAACAGGTGCTGCACCGGTAATTGCAAAAGCAGCAAGAGAAGCAAGAGCGGTAGTTAAAGATAAAGGAGCAAAAGAAAAAAAGATACTGACTGTTGGAGTTGTAACTAAGCCGTTCGGTTTTGAAGGTGTGCGACGTATGCGCATTGCAGAGCTTGGACTTGAAGAGTTGCAAAAATACGTAGATACACTTATTGTCATTCCCAATCAAAATTTATTTAGAATTGCTAACGAGAAAACTACATTTGCTGACGCATTTCAACTCGCCGATAATGTTCTGCATATTGGCATAAGAGGAGTAACTGATTTGATGATCATGCCAGGACTGATTAATCTTGATTTTGCTGATATAGAAACAGTAATGAGTGAGATGGGTAAAGCAATGATTGGTACTGGAGAGGCAGAAGGAGAAGATAGGGCAATTAGT
>Seq14 [organism=Wolbachia] of Pseudochorthippus parallelus isolate i19 ftsZ gene, partial cds
GGTGGTACTGGAACAGGTGCTGCACCGGTAATTGCAAAAGCAGCAAGAGAAGCAAGAGCGGTAGTTAAAGATAAAGGAGCAAAAGAAAAAAAGATACTGACTGTTGGAGTTGTAACTAAGCCGTTCGGTTTTGAAGGTGTGCGACGTATGCGCATTGCAGAGCTTGGACTTGAAGAGTTGCAAAAATACGTAGATACACTTATTGTCATTCCCAATCAAAATTTATTTAGAATTGCTAACGAGAAAACTACATTTGCTGACGCATTTCAACTCGCCGATAATGTTCTGCATATTGGCATAAGAGGAGTAACTGATTTGATGATCATGCCAGGACTGATTAATCTTGATTTTGCTGATATAGAAACAGTAATGAGTGAGATGGGTAAAGCAATGATTGGTACTGGAGAGGCAGAAGGAGAAGATAGGGCAATTAGT
>Seq15 [organism=Wolbachia] of Stauroderus scalaris isolate i20 ftsZ gene, partial cds
GGTGGTACTGGAACAGGTGCTGCACCGGTAATTGCAAAAGCAGCAAGAGAAGCAAGAGCGGTAGTTAAAGATAAAGGAGCAAAAGAAAAAAAGATACTGACTGTTGGAGTTGTAACTAAGCCGTTCGGTTTTGAAGGTGTGCGACGTATGCGCATTGCAGAGCTTGGACTTGAAGAGTTGCAAAAATACGTAGATACACTTATTGTCATTCCCAATCAAAATTTATTTAGAATTGCTAACGAGAAAACTACATTTGCTGACGCATTTCAACTCGCCGATAATGTTCTGCATATTGGCATAAGAGGAGTAACTGATTTGATGATCATGCCAGGACTGATTAATCTTGATTTTGCTGATATAGAAACAGTAATGAGTGAGATGGGTAAAGCAATGATTGGTACTGGAGAGGCAGAAGGAGAAGATAGGGCAATTAGT
>Seq16 [organism=Wolbachia] of Bryodema gebleri isolate i21 ftsZ gene, partial cds
GGTGGTACTGGAACAGGTGCAGCGCCAGTAATTGCGAAAGCAGCAAGAGAAGCAAGAGCTGCAGTTAAGGATAAAGCGTTAAAAGAAAAAAAGATACTGACTGTTGGAGTTGTAACTAAGCCATTTAGCTTTGAAGGTGTGCGTCGTATGCGCATTGCAGAACTTGGACTTGAGGAATTACAAAAATACGTGGACACTCTCATTGTTATCCCAAACCAAAACTTGTTTAGAATTGCCAATGAGAAAACTACATTCTCTGATGCATTTAAACTTGCTGATAATGTCCTGCATATTGGTATCAGAGGAGTGACTGATTTAATGGTTATGCCGGGGCTCATTAATCTTGATTTTGCTGATATAGAAACAGTGATGAGCGAAATGGGCAAAGCAATGATTGGTACTGGAGAAGCGGAGGGAGAAGATAGAGCAATTAGT
>Seq17 [organism=Wolbachia] of Bryodema gebleri isolate i22 ftsZ gene, partial cds
GGTGGTACTGGAACAGGTGCAGCGCCAGTAATTGCGAAAGCAGCAAGAGAAGCAAGAGCTGCAGTTAAGGATAAAGCGTTAAAAGAAAAAAAGATACTGACTGTTGGAGTTGTAACTAAGCCATTTAGCTTTGAAGGTGTGCGTCGTATGCGCATTGCAGAACTTGGACTTGAGGAATTACAAAAATACGTGGACACTCTCATTGTTATCCCAAACCAAAACTTGTTTAGAATTGCCAATGAGAAAACTACATTCTCTGATGCATTTAAACTTGCTGATAATGTCCTGCATATTGGTATCAGAGGAGTGACTGATTTAATGGTTATGCCGGGGCTCATTAATCTTGATTTTGCTGATATAGAAACAGTGATGAGCGAAATGGGCAAAGCAATGATTGGTACTGGAGAAGCGGAGGGAGAAGATAGAGCAATTAGT
>Seq18 [organism=Wolbachia] of Oedaleus decorus isolate i23 ftsZ gene, partial cds
GGTGGTACTGGAACAGGTGCAGCGCCAGTAATTGCGAAAGCAGCAAGAGAAGCAAGAGCTGCAGTTAAGGATAAAGCGTTAAAAGAAAAAAAGATACTGACTGTTGGAGTTGTAACTAAGCCATTTAGCTTTGAAGGTGTGCGTCGTATGCGCATTGCAGAACTTGGACTTGAGGAATTACAAAAATACGTGGACACTCTCATTGTTATCCCAAACCAAAACTTGTTTAGAATTGCCAATGAGAAAACTACATTCTCTGATGCATTTAAACTTGCTGATAATGTCCTGCATATTGGTATCAGAGGAGTGACTGATTTAATGGTTATGCCGGGGCTCATTAATCTTGATTTTGCTGATATAGAAACAGTGATGAGCGAAATGGGCAAAGCAATGATTGGTACTGGAGAAGCGGAGGGAGAAGATAGAGCAATTAGT
>Seq19 [organism=Wolbachia] of Anapodisma miramae isolate i26 ftsZ gene, partial cds
GGTGGTACTGGAACAGGTGCTGCACCGGTAATTGCAAAAGCAGCCAGAGAAGCAAGAGCGGTAGTTAAAGATAAAGGAGCAAAAGAAAAAAAGATACTGACTGTTGGAGTTGTAACTAAGCCGTTCGGTTTTGAAGGTGTGCGACGTATGCGCATTGCAGAGCTTGGACTTGAAGAGTTGCAAAAATACGTAGATACACTTATTGTCATTCCCAATCAAAATTTATTTAGAATTGCTAACGAGAAAACTACATTTGCTGACGCATTTCAACTCGCCGATAATGTTCTGCATATTGGCATAAGAGGAGTAACTGATTTGATGATCATGCCAGGACTGATTAATCTTGATTTTGCTGATATAGAAACAGTAATGAGTGAGATGGGTAAAGCAATGATTGGTACTGGAGAGGCAGAAGGAGAAGATAGGGCAATTAGT
>Seq20 [organism=Wolbachia] of Bohemanella frigida isolate i27 ftsZ gene, partial cds
GGTGGTACTGGAACAGGTGCTGCACCGGTAATTGCAAAAGCAGCAAGAGAAGCAAGAGCGGTAGTTAAAGATAAAGGAGCAAAAGAAAAAAAGATACTGACTGTTGGAGTTGTAACTAAGCCGTTCGGTTTTGAAGGTGTGCGACGTATGCGCATTGCAGAGCTTGGACTTGAAGAGTTGCAAAAATACGTAGATACACTTATTGTCATTCCCAATCAAAATTTATTTAGAATTGCTAACGAGAAAACTACATTTGCTGACGCATTTCAACTCGCCGATAATGTTCTGCATATTGGCATAAGAGGAGTAACTGATTTGATGATCATGCCAGGACTGATTAATCTTGATTTTGCTGATATAGAAACAGTAATGAGTGAGATGGGTAAAGCAATGATTGGTACTGGAGAGGCAGAAGGAGAAGATAGGGCAATTAGT
>Seq21 [organism=Wolbachia] of Ognevia longipennis isolate i28 ftsZ gene, partial cds
GGTGGTACTGGAACAGGTGCTGCACCGGTAATTGCAAAAGCAGCAAGAGAAGCAAGAGCGGTAGTTAAAGATAAAGGAGCAAAAGAAAAAAAGATACTGACTGTTGGAGTTGTAACTAAGCCGTTCGGTTTTGAAGGTGTGCGACGTATGCGCATTGCAGAGCTTGGACTTGAAGAGTTGCAAAAATACGTAGATACACTTATTGTCATTCCCAATCAAAATTTATTTAGAATTGCTAACGAGAAAACTACATTTGCTGACGCATTTCAACTCGCCGATAATGTTCTGCATATTGGCATAAGAGGAGTAACTGATTTGATGATCATGCCAGGACTGATTAATCTTGATTTTGCTGATATAGAAACAGTAATGAGTGAGATGGGTAAAGCAATGATTGGTACTGGAGAGGCAGAAGGAGAAGATAGGGCAATTAGT
>Seq22 [organism=Wolbachia] of Ognevia longipennis isolate i29 ftsZ gene, partial cds
GGTGGTACTGGAACAGGTGCTGCACCGGTAATTGCAAAAGCAGCAAGAGAAGCAAGAGCGGTAGTTAAAGATAAAGGAGCAAAAGAAAAAAAGATACTGACTGTTGGAGTTGTAACTAAGCCGTTCGGTTTTGAAGGTGTGCGACGTATGCGCATTGCAGAGCTTGGACTTGAAGAGTTGCAAAAATACGTAGATACACTTATTGTCATTCCCAATCAAAATTTATTTAGAATTGCTAACGAGAAAACTACATTTGCTGACGCATTTCAACTCGCCGATAATGTTCTGCATATTGGCATAAGAGGAGTAACTGATTTGATGATCATGCCAGGACTGATTAATCTTGATTTTGCTGATATAGAAACAGTAATGAGTGAGATGGGTAAAGCAATGATTGGTACTGGAGAGGCAGAAGGAGAAGATAGGGCAATTAGT
>Seq23 [organism=Wolbachia] of Podisma pedestris isolate i30 ftsZ gene, partial cds
GGTGGTACTGGAACAGGTGCTGCACCGGTAATTGCAAAAGCAGCAAGAGAAGCAAGAGCGGTAGTTAAAGATAAAGGAGCAAAAGAAAAAAAGATACTGACTGTTGGAGTTGTAACTAAGCCGTTCGGTTTTGAAGGTGTGCGACGTATGCGCATTGCAGAGCTTGGACTTGAAGAGTTGCAAAAATACGTAGATACACTTATTGTCATTCCCAATCAAAATTTATTTAGAATTGCTAACGAGAAAACTACATTTGCTGACGCATTTCAACTCGCCGATAATGTTCTGCATATTGGCATAAGAGGAGTAACTGATTTGATGATCATGCCAGGACTGATTAATCTTGATTTTGCTGATATAGAAACAGTAATGAGTGAGATGGGTAAAGCAATGATTGGTACTGGAGAGGCAGAAGGAGAAGATAGGGCAATTAGT
>Seq24 [organism=Wolbachia] of Podisma pedestris isolate i31 ftsZ gene, partial cds
GGTGGTACTGGAACAGGTGCTGCACCGGTAATTGCAAAAGCAGCAAGAGAAGCAAGAGCGGTAGTTAAAGATAAAGGAGCAAAAGAAAAAAAGATACTGACTGTTGGAGTTGTAACTAAGCCGTTCGGTTTTGAAGGTGTGCGACGTATGCGCATTGCAGAGCTTGGACTTGAAGAGTTGCAAAAATACGTAGATACACTTATTGTCATTCCCAATCAAAATTTATTTAGAATTGCTAACGAGAAAACTACATTTGCTGACGCATTTCAACTCGCCGATAATGTTCTGCATATTGGCATAAGAGGAGTAACTGATTTGATGATCATGCCAGGACTGATTAATCTTGATTTTGCTGATATAGAAACAGTAATGAGTGAGATGGGTAAAGCAATGATTGGTACTGGAGAGGCAGAAGGAGAAGATAGGGCAATTAGT
>Seq25 [organism=Wolbachia] of Prumna littoralis isolate i32 ftsZ gene, partial cds
GGTGGTACTGGAACAGGTGCTGCACCGGTAATTGCAAAAGCAGCAAGAGAAGCAAGAGCGGTAGTTAAAGATAAAGGAGCAAAAGAAAAAAAGATACTGACTGTTGGAGTTGTAACTAAGCCGTTCGGTTTTGAAGGTGTGCGACGTATGCGCATTGCAGAGCTTGGACTTGAAGAGTTGCAAAAATACGTAGATACACTTATTGTCATTCCCAATCAAAATTTATTTAGAATTGCTAACGAGAAAACTACATTTGCTGACGCATTTCAACTCGCCGATAATGTTCTGCATATTGGCATAAGAGGAGTAACTGATTTGATGATCATGCCAGGACTGATTAATCTTGATTTTGCTGATATAGAAACAGTAATGAGTGAGATGGGTAAAGCAATGATTGGTACTGGAGAGGCAGAAGGAGAAGATAGGGCAATTAGT
>Seq26 [organism=Wolbachia] of Prumna primnoa isolate i33 ftsZ gene, partial cds
GGTGGTACTGGAACAGGTGCTGCACCGGTAATTGCAAAAGCAGCAAGAGAAGCAAGAGCGGTAGTTAAAGATAAAGGAGCAAAAGAAAAAAAGATACTGACTGTTGGAGTTGTAACTAAGCCGTTCGGTTTTGAAGGTGTGCGACGTATGCGCATTGCAGAGCTTGGACTTGAAGAGTTGCAAAAATACGTAGATACACTTATTGTCATTCCCAATCAAAATTTATTTAGAATTGCTAACGAGAAAACTACATTTGCTGACGCATTTCAACTCGCCGATAATGTTCTGCATATTGGCATAAGAGGAGTAACTGATTTGATGATCATGCCAGGACTGATTAATCTTGATTTTGCTGATATAGAAACAGTAATGAGTGAGATGGGTAAAGCAATGATTGGTACTGGAGAGGCAGAAGGAGAAGATAGGGCAATTAGT
>Seq27 [organism=Wolbachia] of Prumna primnoa isolate i34 ftsZ gene, partial cds
GGTGGTACTGGAACAGGTGCTGCACCGGTAATTGCAAAAGCAGCCAGAGAAGCAAGAGCGGTAGTTAAAGATAAAGGAGCAAAAGAAAAAAAGATACTGACTGTTGGAGTTGTAACTAAGCCGTTCGGTTTTGAAGGTGTGCGACGTATGCGCATTGCAGAGCTTGGACTTGAAGAGTTGCAAAAATACGTAGATACACTTATCGTCATTCCCAATCAAAATTTATTTAGAATTGCTAACGAGAAAACTACATTTGCTGACGCATTTCAACTCGCCGATAATGTTCTGCATATTGGCATAAGAGGAGTAACTGATTTGATGATCATGCCAGGACTGATTAATCTTGATTTTGCTGATATAGAAACAGTAATGAGTGAGATGGGTAAAGCAATGATTGGTACTGGAGAGGCAGAAGGAGAAGATAGGGCAATTAGT
>Seq28 [organism=Wolbachia] of Prumna ussuriensis isolate i35 ftsZ gene, partial cds
GGTGGTACTGGAACAGGTGCTGCACCGGTAATTGCAAAAGCAGCAAGAGAAGCAAGAGCGGTAGTTAAAGATAAAGGAGCAAAAGAAAAAAAGATACTGACTGTTGGAGTTGTAACTAAGCCGTTCGGTTTTGAAGGTGTGCGACGTATGCGCATTGCAGAGCTTGGACTTGAAGAGTTGCAAAAATACGTAGATACACTTATTGTCATTCCCAATCAAAATTTATTTAGAATTGCTAACGAGAAAACTACATTTGCTGACGCATTTCAACTCGCCGATAATGTTCTGCATATTGGCATAAGAGGAGTAACTGATTTGATGATCATGCCAGGACTGATTAATCTTGATTTTGCTGATATAGAAACAGTAATGAGTGAGATGGGTAAAGCAATGATTGGTACTGGAGAGGCAGAAGGAGAAGATAGGGCAATTAGT
>Seq29 [organism=Wolbachia] of Podisma kanoi isolate i36 ftsZ gene, partial cds
GGTGGTACTGGAACAGGTGCTGCACCGGTAATTGCAAAAGCAGCAAGAGAAGCAAGAGCGGTAGTTAAAGATAAAGGAGCAAAAGAAAAAAAGATACTGACTGTTGGAGTTGTAACTAAGCCGTTCGGTTTTGAAGGTGTGCGACGTATGCGCATTGCAGAGCTTGGACTTGAAGAGTTGCAAAAATACGTAGATACACTTATTGTCATTCCCAATCAAAATTTATTTAGAATTGCTAACGAGAAAACTACATTTGCTGACGCATTTCAACTCGCCGATAATGTTCTGCATATTGGCATAAGAGGAGTAACTGATTTGATGATCATGCCAGGACTGATTAATCTTGATTTTGCTGATATAGAAACAGTAATGAGTGAGATGGGTAAAGCAATGATTGGTACTGGAGAGGCAGAAGGAGAAGATAGGGCAATTAGT
>Seq30 [organism=Wolbachia] of Podisma sapporensis isolate i37 ftsZ gene, partial cds
GGTGGTACTGGAACAGGTGCTGCACCGGTAATTGCAAAAGCAGCAAGAGAAGCAAGAGCGGTAGTTAAAGATAAAGGAGCAAAAGAAAAAAAGATACTGACTGTTGGAGTTGTAACTAAGCCGTTCGGTTTTGAAGGTGTGCGACGTATGCGCATTGCAGAGCTTGGACTTGAAGAGTTGCAAAAATACGTAGATACACTTATTGTCATTCCCAATCAAAATTTATTTAGAATTGCTAACGAGAAAACTACATTTGCTGACGCATTTCAACTCGCCGATAATGTTCTGCATATTGGCATAAGAGGAGTAACTGATTTGATGATCATGCCAGGACTGATTAATCTTGATTTTGCTGATATAGAAACAGTAATGAGTGAGATGGGTAAAGCAATGATTGGTACTGGAGAGGCAGAAGGAGAAGATAGGGCAATTAGT
>Seq31 [organism=Wolbachia] of Podisma sapporensis isolate i38 ftsZ gene, partial cds
GGTGGTACTGGAACAGGTGCTGCACCGGTAATTGCAAAAGCAGCAAGAGAAGCAAGAGCGGTAGTTAAAGATAAAGGAGCAAAAGAAAAAAAGATACTGACTGTTGGAGTTGTAACTAAGCCGTTCGGTTTTGAAGGTGTGCGACGTATGCGCATTGCAGAGCTTGGACTTGAAGAGTTGCAAAAATACGTAGATACACTTATTGTCATTCCCAATCAAAATTTATTTAGAATTGCTAACGAGAAAACTACATTTGCTGACGCATTTCAACTCGCCGATAATGTTCTGCATATTGGCATAAGAGGAGTAACTGATTTGATGATCATGCCAGGACTGATTAATCTTGATTTTGCTGATATAGAAACAGTAATGAGTGAGATGGGTAAAGCAATGATTGGTACTGGAGAGGCAGAAGGAGAAGATAGGGCAATTAGT
>Seq32 [organism=Wolbachia] of Podisma sapporensis isolate i39 ftsZ gene, partial cds
GGTGGTACTGGAACAGGTGCTGCACCGGTAATTGCAAAAGCAGCAAGAGAAGCAAGAGCGGTAGTTAAAGATAAAGGAGCAAAAGAAAAAAAGATACTGACTGTTGGAGTTGTAACTAAGCCGTTCGGTTTTGAAGGTGTGCGACGTATGCGCATTGCAGAGCTTGGACTTGAAGAGTTGCAAAAATACGTAGATACACTTATTGTCATTCCCAATCAAAATTTATTTAGAATTGCTAACGAGAAAACTACATTTGCTGACGCATTTCAACTCGCCGATAATGTTCTGCATATTGGCATAAGAGGAGTAACTGATTTGATGATCATGCCAGGACTGATTAATCTTGATTTTGCTGATATAGAAACAGTAATGAGTGAGATGGGTAAAGCAATGATTGGTACTGGAGAGGCAGAAGGAGAAGATAGGGCAATTAGT
>Seq33 [organism=Wolbachia] of Podisma sapporensis isolate i41 ftsZ gene, partial cds
GGTGGTACTGGAACAGGTGCTGCACCGGTAATTGCAAAAGCAGCAAGAGAAGCAAGAGCGGTAGTTAAAGATAAAGGAGCAAAAGAAAAAAAGATACTGACTGTTGGAGTTGTAACTAAGCCGTTCGGTTTTGAAGGTGTGCGACGTATGCGCATTGCAGAGCTTGGACTTGAAGAGTTGCAAAAATACGTAGATACACTTATTGTCATTCCCAATCAAAATTTATTTAGAATTGCTAACGAGAAAACTACATTTGCTGACGCATTTCAACTCGCCGATAATGTTCTGCATATTGGCATAAGAGGAGTAACTGATTTGATGATCATGCCAGGACTGATTAATCTTGATTTTGCTGATATAGAAACAGTAATGAGTGAGATGGGTAAAGCAATGATTGGTACTGGAGAGGCAGAAGGAGAAGATAGGGCAATTAGT
>Seq34 [organism=Wolbachia] of Podisma sapporensis isolate i43 ftsZ gene, partial cds
GGTGGTACTGGAACAGGTGCTGCACCGGTAATTGCAAAAGCAGCAAGAGAAGCAAGAGCGGTAGTTAAAGATAAAGGAGCAAAAGAAAAAAAGATACTGACTGTTGGAGTTGTAACTAAGCCGTTCGGTTTTGAAGGTGTGCGACGTATGCGCATTGCAGAGCTTGGACTTGAAGAGTTGCAAAAATACGTAGATACACTTATTGTCATTCCCAATCAAAATTTATTTAGAATTGCTAACGAGAAAACTACATTTGCTGACGCATTTCAACTCGCCGATAATGTTCTGCATATTGGCATAAGAGGAGTAACTGATTTGATGATCATGCCAGGACTGATTAATCTTGATTTTGCTGATATAGAAACAGTAATGAGTGAGATGGGTAAAGCAATGATTGGTACTGGAGAGGCAGAAGGAGAAGATAGGGCAATTAGT
>Seq35 [organism=Wolbachia] of Podisma tyatiensis isolate i44 ftsZ gene, partial cds
GGTGGTACTGGAACAGGTGCTGCACCGGTAATTGCAAAAGCAGCAAGAGAAGCAAGAGCGGTAGTTAAAGATAAAGGAGCAAAAGAAAAAAAGATACTGACTGTTGGAGTTGTAACTAAGCCGTTCGGTTTTGAAGGTGTGCGACGTATGCGCATTGCAGAGCTTGGACTTGAAGAGTTGCAAAAATACGTAGATACACTTATTGTCATTCCCAATCAAAATTTATTTAGAATTGCTAACGAGAAAACTACATTTGCTGACGCATTTCAACTCGCCGATAATGTTCTGCATATTGGCATAAGAGGAGTAACTGATTTGATGATCATGCCAGGACTGATTAATCTTGATTTTGCTGATATAGAAACAGTAATGAGTGAGATGGGTAAAGCAATGATTGGTACTGGAGAGGCAGAAGGAGAAGATAGGGCAATTAGT
>Seq36 [organism=Wolbachia] of Oedaleus decorus isolate i24 ftsZ gene, partial cds
GGTGGCACTGGAACAGGTGCAGCRCCAGTAATTGCaAAAGCAGCAAGAGAAGCAAGAGCTGCAGTTAAGGATAAAACGTTAAAAGAAAAAAAGATACTGACTGTTGGAGTTGTAACCAAGCCATTTAGCTTTGAAGGTGTGCGTCGTATGCGCATTGCAGAACTTGGACTTGAgGAATTACAAAAATACGTGGACACTCTCATTGTTATCCCAAACCAAAACTTGTTTAGAATTGCCAATGAGAAAACTACATTCTCTGATGCATTTAAACTTGCTGATAATGTCCTGCATATTGGTATCAGAGGAGTGACTGATTTAATGGTTATGCCGGGGCTCATTAATCTTGATTTTGCTGATATAGAAACAGTRATGAGCGAAATGGGCAAAGCAATGATTGGTACTGGAGAAGCGGAGGGAGAAGATAGAGCAATTAGT
>Seq37 [organism=Wolbachia] of Oedaleus decorus isolate i25 ftsZ gene, partial cds
GGTGGCACTGGAACAGGTGCAGCgCCAGTAATTGCgAAAGCAGCAAGAGAAGCAAGAGCTGCAGTTAAGGATAAAACGTTAAAAGAAAAAAAGATACTGACTGTTGGAGTTGTAACCAAGCCATTTAGCTTTGAAGGTGTGCGTCGTATGCGCATTGCAGAACTTGGACTTGAGGAATTACAAAAATACGTGGACACTCTCATTGTTATCCCAAACCAAAACTTGTTTAGAATTGCCAATGAGAAAACTACATTCTCTGATGCATTTAAACTTGCTGATAATGTCCTGCATATTGGTATCAGAGGAGTGACTGATTTAATGGTTATGCCGGGGCTCATTAATCTTGATTTTGCTGATATAGAAACAGtgATGAGCGAAATGGGCAAAGCAATGATTGGTACTGGAGAAGCGGAGGGAGAAGATAGAGCAATTAGT
>Seq38 [organism=Wolbachia] of Podisma saporensis isolate i40 clone 01 ftsZ gene, partial cds
GGtGGTACTGGAACAGGTGCTGCACCGGTAATTGCAAAAGCAGCAAGAGAAGCAAGAGCGGTAGTTAAAGATAAAGGAGCAAAAGAAAAAAAGATACTGACTGTTGGAGTTGTAACTAAGCCGTTCGGTTTTGAAGGTGTGCGACGTATGCGCATTGCAGAGCTTGGACTTGAAGAGTTGCAAAAATACGTAGATACACTTATTGTCATTCCCAATCAAAATTTATTTAGAATTGCTAACGAGAAAACTACATTTGCTGACGCATTTCAACTCGCCGATAATGTTCTGCATATTGGCATAAGAGGAGTAACTGATTTGaTgaTCATGCCAGGACTGATTAATCTTGATTTTGCTGATATAGAAACAGTAATGAGTGAGATGGGTAAAGCAATGATTGGTACTGGAGAGGCAGAAGGAGAAGATAGGGCAATTAGT
>Seq39 [organism=Wolbachia] of Podisma saporensis isolate i40 clone 02 ftsZ gene, partial cds
GGTGGTACTGGAACAGGTGCTGCACCGGTAATTGCAAAAGCAGCCAGAGAAGCAAGAGCGGTAGTTAAAGATAAAGGAGCAAAAGAAAAAAAGGTACTGACTGtTgGagtTgtAACTAAGCCGTTCGGTTTTGAAGGTGTGCGACGTATGCGCATTGCAGAGCTTGGACTTGAAGAGTTGCAAAAATACGTAGATACACTTATTGTCATTCCTAATCAAAATTTATTTAGAATTGCTAACGAGAAAACTACGTTTGCTGACGCATTTCAACTCGCCGATAATGTTCTGCATATTGGCATAAGAGGAGTAACTGATTTGATGATCATGCCAGGACTGATTAATCTTGATTTTGCTGATATAGAAACAGTAATGAGTGAGATGGGTAAAGCAATGATTGGTACTGGAGAAGCAGAAGGAGAAGATAGGGCAATTAGT
>Seq40 [organism=Wolbachia] of Podisma saporensis isolate i40 clone 03 ftsZ gene, partial cds
GGTGGTACTGGAACAGGTGCTGCACCGGTAATTGCAAAAGCAGCCAGAGAAGCAAGAGCGGTAGTTAAAGATAAAGGAGCAAAAGAAAAAAAGATACTGACtGtTGGagtTgtAACTAAGCCGTTCGGTTTTGAAGGTGTGCGACGTATGCGCATTGTAGAGCTTGGACTTGAAGAGTTGCAAAAATACGTAGATACACTTATTGTCATTCCTAATCAAAATTTATTTAGAATTGCTAACGAGAAAACTACATTTGCTGACGCATTTCAACTCGCCGATAATGTTCTGCATATTGGCATAAGAGGAGTAACTGATTTGATGATCATGCCAGGACTGATTAATCTTGATTTTGCTGATATAGAAACAGTAATGAGTGAGATGGGTAAAGCAATGATTGGTACTGGAGAAGCAGAAGGAGAAGATAGGGCAATTAGT
>Seq41 [organism=Wolbachia] of Podisma saporensis isolate i40 clone 04 ftsZ gene, partial cds
GGTGGTACTGGAACAGGTGCTGCACCGGTAATTGCAAAAGCAGCCAGAGAAGCAAGAGCGGTAGTTAAAGATAAAGGAGCAAAAGAAAAAAAGATACTGACTGTTGGAgTTgtaAcTAAGCCGTTCGGTTTTGAAGGTGTGCGACGTATGCGCATTGCAGAGCTTGGACTTGAAGAGTTGCAAAAATACGTAGATACACTTATTGTCATTCCTAATCAAAATTTATTTAGAATTGCTAACGAGAAAACTACATTTGCTGACGCATTTCAACTCGCCGATAATGTTCTGCATATTGGCATAAGAGGAGTAACTGATTTGATGATCATGCCAGGACTGATTAATCTTGATTTTGCTGATATAGAAACAGTAATGAGTGAGATGGGTAAAGCAATGATTGGTACTGGAGAAGCAGAAGGAGAAGATAGGGCAATTAGT
>Seq42 [organism=Wolbachia] of Podisma saporensis isolate i40 clone 05 ftsZ gene, partial cds
GGTGGTACTGGAACAGGTGCTGCACCGGTAATTGCAAAAGCAGCCAGAGAAGCAAGAGCGGTAGTTAAAGATAAAGGAGCAAAAGAAAAAAAGATACTGACTGTTGGAGTTGTAACTAAGCCGTTCGGTTTTGAAGGTGTGCGACGTATGCGCATTGCAGAGCTTGGACTTGAAGAGTTGCAAAAATACGTAGATACACTTATTGTCATTCCTAATCAAAATTTATTTAGAATTGCTAACGAGAAAACTACATTTGCTGACGCATTTCAACTCGCCGATAATGTTCTGCATATTGGCATAAGAGGAGTAACTGATTTGATGATCATGCCAGGACTGATTAATCTTGATTTTGCTGATATAGAAACAGTAATGAGTGAGATGGGTAAAGCAATGATTGGTACTTGAGAAGCAGAAGGAGAAGATAGGGCAATTAGT
>Seq43 [organism=Wolbachia] of Podisma saporensis isolate i40 clone 06 ftsZ gene, partial cds
GGtGGTACTGGAACAGGTGCTGCACCGGTAATTGCAAAAGCAGCCAGAGAAGCAAGAGCGGTAGTTAAAGATAAAGGAGCAAAAGAAAAAAAGATACTGACTGTTGGAGTTGTAACTAAGCCGTTCGGTTTTGAAGGTGTGCGACGTATGCTCATTGCAGAGCTTGGACTTGAAGAGTTGCAAAAATACGTAGATACACTTATTGTCATTCCTAATCAAAATTTATTTAGAATTGCTAACGAGAAAACTACATTTGCTGACGCATTTCAACTCGCCGATAATGTTCTGCATATTGGCATAAGAGGAGTAACTGATTTGaTgaTCATGCCAGGACTGATTAATCTTGATTTTGCTGATATAGAAACAGTAATGAGTGAGATGGGTAAAGCAATGATTGGTACTGGAGAAGCAGAAGGAGAAGATAGGGCAATTAGT
>Seq44 [organism=Wolbachia] of Podisma saporensis isolate i40 clone 07 ftsZ gene, partial cds
GGTGGTACTGGAACAGGTGCTGCACCGGTAATTGCAAAAGCAGCCAGAGAAGCAAGAGCGGTAGTTAAAGATAAAGGAGCAAAAGAAAAAAAGATACTGACTGTTGGAGTTGTAACTAAGCCGTTCGGTTTTGAAGGTGTGCGACGTATGCGCATTGCAGAGCTTGGACTTGAAGAGTTGCAAAAATACGTAGATACACTTATTGTCATTCCTAATCAAAATTTATTTAGAATTGCTAACGAGAAAACTACATTTGCTGACGCATTTCAACTCGCCGATAATGTTCTGCATATTGGCATAAGAGGAGTAACTGATTTGATGATCATGCCAGGACTGATTAATCTTGATTTTGCTGATATAGAAACAGTAATGAGTGAGATGGGTAAAGCAATGATTGGTACTGGAGAAGCAGAAGGAGAAGATAGGGCAATTAGT
>Seq45 [organism=Wolbachia] of Podisma saporensis isolate i40 clone 10 ftsZ gene, partial cds
GGTGGTACTGGAACAGGTGCTGCACCGGTAATTGCAAAAGCAGCCAGAGAAGCAAGAGCGGTAGTTAAAGATAAAGGAGCAAAAGAAAAAAAGATACTGACTGTTGGAGTTGTAACTAAGCCGTTCGGTTTTGAAGGTGTGCGACGTATGCGCATTGCAGAGCTTGGACTTGAAGAGTTGCAAAAATACGTGGATACACTTATTGTCATTCCTAATCAAAATTTATTTAGAATTGCTAACGAGAAAACTACATTTGCTGACGCATTTCAACTCGCCGATAATGTTCTGCATATTGGCATAAGAGGAGTAACTGATTTGATGATCATGCCAGGACTGATTAATCTTGATTTTGCTGATATAGAAACAGTAATGAGTGAGATGGGTAAAGCAATGATTGGTACTGGAGAAGCAGAAGGAGAAGATAGGGCAATTAGT
>Seq46 [organism=Wolbachia] of Podisma saporensis isolate i40 clone 11 ftsZ gene, partial cds
GGTGGTACTGGAACAGGTGCTGCACCGGTAATTGCAAAAGCAGCCAGAGAAGCAAGAGCGGTAGTTAAAGATAAAGGAGCAAAAGAAAAAAAGATACTGACTGTTGGAgTTgtaActaAGCCGTTCGGTTTTGAAGGTGTGCGACGTATGCGCATTGCAGAGCTTGGACTTGAAGAGTTGCAAAAATACGTAGATACACTTATTGTCATTCCTAATCAAAATTTATTTAGAATTGCTAACGAGAAAACTACATTTGCTGACGCATTTCAACTCGCCGATAATGTTCTGCATATTGGCATAAGAGGAGTAACTGATTTGATGATCATGCCAGGACTGATTAATCTTGATTTTGCTGATATAGAAACAGTAATGAGTGAGATGGGTAAAGCAATGATTGGTACTGGAGAAGCAGAAGGAGAAGATAGGGCAATTAGT
>Seq47 [organism=Wolbachia] of Podisma saporensis isolate i40 clone 12 ftsZ gene, partial cds
GGTGGTACTGGAACAGGTGCTGCACCGGTAATTGCAAAAGCAGCCAGAGAAGCAAGAGCGGTAGTTAAAGATaaagGAGCAAAAGAAAAAAAGATACTGACTGTTGGAGTTGTAACTAAGCCGTTCGGTTTTGAAGGTGTGCGACGTATGCGCATTGCAGAGCTTGGACTTGAAGAGTTGCAAAAATACGTAGATACACTTATTGTCATTCCTAATCAAAATTTATTTAGAATTGCTAACGAGAAAACTACATTTGCTGACGCATTTCAACTCGCCGATAATGTTCTGCATATTGGCATAAGAGGAGTAACTGATTTGATGATCATGCCAGGACTGATTAATCTTGATTTTGCTGATATAGAAACAGTAATGAGTGAGATGGGTAAAGCAATGATTGGTACTGGAGAAGCAGAAGGAGAAGATAGGGCAATTAGT
>Seq48 [organism=Wolbachia] of Podisma saporensis isolate i40 clone 14 ftsZ gene, partial cds
GGTGGTACTGGAACAGGTGCTGCACCGGTAATTGCAAAAGCAGCCAGAGAAGCAAGAGCGGTAGTTAAAGATAAAGGAGCAAAAGAAAAAAAGATACTGACTGTTGGAGTTGTAACTAAGCCGTTCGGTTTTGAAGGTGTGCGACGTATGCGCATTGCAGAGCTTGGACTTGAAGAGTTGCAAAAATACGTAGATACACTTATTGTCATTCCTAATCAAAATTTATTTAGAATTGCTAACGAGAAAACTACATTTGCTGACGCATTTCATCTCGCCGATAATGTTCTGCATATTGGCATAAGAGGAGTAACTGATTTGATGATCATGCCAGGACTGATTAATCTTGATTTTGCTGATATAGAAACAGTAATGAGTGAGATGGGTAAAGCAATGATTGGTACTGGAGAAGCAGAAGGAGAAGATAGGGCAATTAGT
>Seq49 [organism=Wolbachia] of Podisma saporensis isolate i40 clone 15 ftsZ gene, partial cds
GGTGGTACTGGAACAGGTGCTGCACCGGTAATTGCAAAAGCAGCAAGAGAAGCAAGAGCGGTAGTTAAAGATAAAGGAGCAAAAGAAAAAAAGATACTGACTGTTGGAGTTGTAACTaAgCCgTTCGGTTTTGAAGGTGTGCGACGTATGCGCATTGCAGAGCTTGGACTTGAAGAGTTGCAAAAATACGTAGATACACTTATTGTCATTCCCAATCAAAATTTATTTAGAATTGCTAACGAGAAAACTACATTTGCTGACGCATTTCAACTCGCCGATAATGTTCTGCATATTGGCATAAGAGGAGTAACTGATTTGATGATCATGCCAGGACTGATTAATCTTGATTTTGCTGATATAGAAACAGTAATGAGTGAGATGGGTAAAGCAATGATTGGTACTGGAGAGGCAGAAGGAGAAGATAGGGCAATTAGT
>Seq50 [organism=Wolbachia] of Podisma saporensis isolate i40 clone 17 ftsZ gene, partial cds
GGTGGTACTGGAACAGGTGCTGCACCGGTAATTGCAAAAGCAGCCAGAGAAGCAAGAGCGGTAGTTAAAGATAAAGGAGCAAAAGAAAAAAAGATACTGACTGTTGGAGTTGTAACTAAGCCGTTCGGTTTTGAAGGTGTGCGACGTATGCGCATTGCAGAGCTTGGACTTGAAGAGTTGCAAAAATACGTAGATACACTTATTGTCATTCCTAATCAAAATTTATTTAGAATTGCTAACGAGAAAACTACATTTGCTGACGCATTTCAACTCGCCGATAATGTTCTGCATATTGGCATAAGAGGAGTAACTGATTTGATGATCATGCCAGGACTGATTAATCTTGATTTTGCTGATATAGAAACAGTAATGAGTGAGATGGGTAAAGCAATGATTGGTACTGGAGAAGCAGAAGGAGAAGATAGGGCAATTAGT
>Seq51 [organism=Wolbachia] of Podisma saporensis isolate i40 clone 18 ftsZ gene, partial cds
GGTGGTACTGGAACAGGTGCTGCACCGGTAATTGCAAAAGCAGCCAGAGAAGCAAGAGCGGTAGTTAAAGATAAAGGAGCAAAAGAAAAAAAGATACTGACTGTTGGAGTTGTAACTAAGCCGTTCGGTTTTGAAGGTGTGCGACGTATGCGCATTGAAGAGCTTGGACTTGAAGAGTTGCAAAAATACGTAGATACACTTATTGTCATTCCCAATCAAAATTTATTTAGAATTGCTAACGAGAAAACTACATTTGCTGACGCATTTCAACTCGCCGATAATGTTCTGCATATTGGCATAAGAGGAGTAACTGATTTGATGATCATGCCAGGACTGATTAATCTTGATTTTGCTGATATAGAAACAGTAATGAGTGAGATGGGTAAAGCAATGATTGGTACTGGAGAGGCAGAAGGAGAAGATAGGGCAATTAGT
>Seq52 [organism=Wolbachia] of Podisma saporensis isolate i40 clone 25 ftsZ gene, partial cds
GGTGGTACTGGAACAGGTGCTGCACCGGTAATTGCAGAAGCAGCAAGAGAAGCAAGAGCGGTAGTTAAAGATAAAGGAGCAAAAGAAAAAAAGATACTGACTGTTGGAGTTGTAACTAAGCCGTTCGGTTTTGAAGGTGTGCGACGTATGCGCATTGCAGAGCTTGGACTTGAAGAGTTGCAAAAATACGTAGATACACTTATTGTCATTCCCAATCAAAATTTATTTAGAATTGCTAACGAGAAAACTACATTTGCTGACGCATTTCAACTCGCCGATAATGTTCTGCATATTGGCATAAGAGGAGTAACTGATTTGATGATCATGCCAGGACTGATTAATCTTGATTTTGCTGATATAGAAACAGTAATGAGTGAGATGGGTAAAGCAATGATTGGTACTGGAGAAGCAGAAGGAGAAGATAGGGCAATTAGT
>Seq53 [organism=Wolbachia] of Podisma saporensis isolate i42 ftsZ gene, partial cds
GGTGGTACTGGAACAGGTGCTGCACCGGTAATTGCAAAAGCAGCAAGAGAAGCAAGAGCGGTAGTTAAAGATAAAGGAGCAAAAGAAAAAAAGATACTGACTGTTGGAGTTGTAACTAAGCCGTTCGGTTTTGAAGGTGTGCGACGTATGCGCATTGCAGAGCTTGGACTTGAAGAGTTGCAAAAATACGTAGATACACTTATTGTCATTCCCAATCAAAATTTATTTAGAATTGCTAACGAGAAAACTACATTTGCTGACGCATTTCAACTCGCCGATAATGTTCTGCATATTGGCATAAGAGGAGTAACTGATTTGATGATCATGCCAGGACTGATTAATCTTGATTTTGCTGATATAGAAACAGTAATGAGTGAGATGGGTAAAGCAATGATTGGTACTGGAGAGGCAGAAGGAGAAGATAGGGCAATTAGT

>Seq1 [organism=Wolbachia] of Chorthippus albomarginatus isolate i2 fbpA gene, partial cds
GCTGGAATGCTACCACTTATTTTGAAGCTTAATAGTGCTAACTCCTTGCACTCGAAAAACTTAACTTCTGATCAAGCAATAACTGCTTCTGTAAAAGATGCGCTGCGTTTGGGTTGCGTAGCTGTTGGGTTTACTATATATCCTGGTTCTGCTAAGTGCTTCGATATGATGGAAGAAGCTCGCGAAATTATAGCTGAGGCTAAGTCTTGCGGCCTTGCCGTAGTGCTATGGTCTTATCCACGCGGTGAAGGAATTTCCAAAGAAGGTGAAACAGCAGTTGATGTTATTGCCTATGCTGCGCATATAGCGGCTTTGCTCGGTGCCAACATAATAAAAGTAAAACTTCCAACCAATCATCTGGAAAGAGAAAAAATAGAAAATATTGAATCATTATCTAAAAGAATTGAATATGTTAAAAGATCT
>Seq2 [organism=Wolbachia] of Chorthippus apricarius isolate i3 fbpA gene, partial cds
GCTGGAATGCTACCACTTATTTTGAAGCTTAATAGTGCTAACTCCTTGCACTCGAAAAACTTAACTTCTGATCAAGCAATAACTGCTTCTGTAAAAGATGCGCTGCGTTTGGGTTGCGTAGCTGTTGGGTTTACTATATATCCTGGTTCTGCTAAGTGCTTCGATATGATGGAAGAAGCTCGCGAAATTATAGCTGAGGCTAAGTCTTGCGGCCTTGCCGTAGTGCTATGGTCTTATCCACGCGGTGAAGGAATTTCCAAAGAAGGTGAAACAGCAGTTGATGTTATTGCCTATGCTGCGCATATAGCGGCTTTGCTCGGTGCCAACATAATAAAAGTAAAACTTCCAACCAATCATCTGGAAAGAGAAAAAATAGAAAATATTGAATCATTATCTAAAAGAATTGAATATGTTAAAAGATCT
>Seq3 [organism=Wolbachia] of Chorthippus biguttulus isolate i4 fbpA gene, partial cds
GCTGGAATGCTACCACTTATTTTGAAGCTTAATAGTGCTAACTCCTTGCACTCGAAAAACTTAACTTCTGATCAAGCAATAACTGCTTCTGTAAAAGATGCGCTGCGTTTGGGTTGCGTAGCTGTTGGGTTTACTATATATCCTGGTTCTGCTAAGTGCTTCGATATGATGGAAGAAGCTCGCGAAATTATAGCTGAGGCTAAGTCTTGCGGCCTTGCCGTAGTGCTATGGTCTTATCCACGCGGTGAAGGAATTTCCAAAGAAGGTGAAACAGCAGTTGATGTTATTGCCTATGCTGCGCATATAGCGGCTTTGCTCGGTGCCAACATAATAAAAGTAAAACTTCCAACCAATCATCTGGAAAGAGAAAAAATAGAAAATATTGAATCATTATCTAAAAGAATTGAATATGTTAAAAGATCT
>Seq4 [organism=Wolbachia] of Chorthippus biguttulus isolate i5 fbpA gene, partial cds
GCTGGAATGCTACCACTTATTTTGAAGCTTAATAGTGCTAACTCCTTGCACTCGAAAAACTTAACTTCTGATCAAGCAATAACTGCTTCTGTAAAAGATGCGCTGCGTTTGGGTTGCGTAGCTGTTGGGTTTACTATATATCCTGGTTCTGCTAAGTGCTTCGATATGATGGAAGAAGCTCGCGAAATTATAGCTGAGGCTAAGTCTTGCGGCCTTGCCGTAGTGCTATGGTCTTATCCACGCGGTGAAGGAATTTCCAAAGAAGGTGAAACAGCAGTTGATGTTATTGCCTATGCTGCGCATATAGCGGCTTTGCTCGGTGCCAACATAATAAAAGTAAAACTTCCAACCAATCATCTGGAAAGAGAAAAAATAGAAAATATTGAATCATTATCTAAAAGAATTGAATATGTTAAAAGATCT
>Seq5 [organism=Wolbachia] of Chorthippus mollis isolate i7 fbpA gene, partial cds
GCTGGAATGCTACCACTTATTTTGAAGCTTAATAGTGCTAACTCCTTGCACTCGAAAAACTTAACTTCTGATCAAGCAATAACTGCTTCTGTAAAAGATGCGCTGCGTTTGGGTTGCGTAGCTGTTGGGTTTACTATATATCCTGGTTCTGCTAAGTGCTTCGATATGATGGAAGAAGCTCGCGAAATTATAGCTGAGGCTAAGTCTTGCGGCCTTGCCGTAGTGCTATGGTCTTATCCACGCGGTGAAGGAATTTCCAAAGAAGGTGAAACAGCAGTTGATGTTATTGCCTATGCTGCGCATATAGCGGCTTTGCTCGGTGCCAACATAATAAAAGTAAAACTTCCAACCAATCATCTGGAAAGAGAAAAAATAGAAAATATTGAATCATTATCTAAAAGAATTGAATATGTTAAAAGATCT
>Seq6 [organism=Wolbachia] of Chorthippus fallax isolate i8 fbpA gene, partial cds
GCTGGAATGCTACCACTTATTTTGAAGCTTAATAGTGCTAACTCCTTGCACTCGAAAAACTTAACTTCTGATCAAGCAATAACTGCTTCTGTAAAAGATGCGCTGCGTTTGGGTTGCGTAGCTGTTGGGTTTACTATATATCCTGGTTCTGCTAAGTGCTTCGATATGATGGAAGAAGCTCGCGAAATTATAGCTGAGGCTAAGTCTTGCGGCCTTGCCGTAGTGCTATGGTCTTATCCACGCGGTGAAGGAATTTCCAAAGAAGGTGAAACAGCAGTTGATGTTATTGCCTATGCTGCGCATATAGCGGCTTTGCTCGGTGCCAACATAATAAAAGTAAAACTTCCAACCAATCATCTGGAAAGAGAAAAAATAGAAAATATTGAATCATTATCTAAAAGAATTGAATATGTTAAAAGATCT
>Seq7 [organism=Wolbachia] of Dociostaurus brevicollis isolate i9 fbpA gene, partial cds
GCTGGAATGCTTCCACTTATTTTAAAACTTAATAGCTCCAATTCTTTGCATTCAAAAAGTCTAACTTCTGATCAGGCAATAACCGCCTCTGTGAAAGATGCGCTGCGTTTGGGCTGTACAGCCGTTGGATTTACCATATATCCTGGTTCTGCTAAGTGTTTTGATATGATAGAAGAGGCTCGTGAAATCATAGCTGAGGCTAAGTCCTATGGGCTTGCAGTGGTGCTATGGTCTTACCCACGAGGTGAGGGAATTTCCAAAGAAGGTGAAACAGCAGTTGATGTTATTGCTTATGCTGCGCACATAGCAGCTTTGCTTGGTGCTAACATAATAAAAGTAAAACTCCCTACTAACCAATTGGAAAAAGAAAAAATAGAAGTGGGAAATATTGAGTCGTTATCCAAAAGAATTGAATATGTCAAGAAATCT
>Seq8 [organism=Wolbachia] of Gomphocerippus rufus isolate i11 fbpA gene, partial cds
GCTGGAATGCTACCACTTATTTTGAAGCTTAATAGTGCTAACTCCTTGCACTCGAAAAACTTAACTTCTGATCAAGCAATAACTGCTTCTGTAAAAGATGCGCTGCGTTTGGGTTGCGTAGCTGTTGGGTTTACTATATATCCTGGTTCTGCTAAGTGCTTCGATATGATGGAAGAAGCTCGCGAAATTATAGCTGAGGCTAAGTCTTGCGGCCTTGCCGTAGTGCTATGGTCTTATCCACGCGGTGAAGGAATTTCCAAAGAAGGTGAAACAGCAGTTGATGTTATTGCCTATGCTGCGCATATAGCGGCTTTGCTCGGTGCCAACATAATAAAAGTAAAACTTCCAACCAATCATCTGGAAAGAGAAAAAATAGAAAATATTGAATCATTATCTAAAAGAATTGAATATGTTAAAAGATCT
>Seq9 [organism=Wolbachia] of Omocestus viridulus isolate i12 fbpA gene, partial cds
GCTGGAATGCTACCACTTATTTTGAAGCTTAATAGTGCTAACTCCTTGCACTCGAAAAACTTAACTTCTGATCAAGCAATAACTGCTTCTGTAAAAGATGCGCTGCGTTTGGGTTGCGTAGCTGTTGGGTTTACTATATATCCTGGTTCTGCTAAGTGCTTCGATATGATGGAAGAAGCTCGCGAAATTATAGCTGAGGCTAAGTCTTGCGGCCTTGCCGTAGTGCTATGGTCTTATCCACGCGGTGAAGGAATTTCCAAAGAAGGTGAAACAGCAGTTGATGTTATTGCCTATGCTGCGCATATAGCGGCTTTGCTCGGTGCCAACATAATAAAAGTAAAACTTCCAACCAATCATCTGGAAAGAGAAAAAATAGAAAATATTGAATCATTATCTAAAAGAATTGAATATGTTAAAAGATCT
>Seq10 [organism=Wolbachia] of Omocestus viridulus isolate i13 fbpA gene, partial cds
GCTGGAATGCTACCACTTATTTTGAAGCTTAATAGTGCTAACTCCTTGCACTCGAAAAACTTAACTTCTGATCAAGCAATAACTGCTTCTGTAAAAGATGCGCTGCGTTTGGGTTGCGTAGCTGTTGGGTTTACTATATATCCTGGTTCTGCTAAGTGCTTCGATATGATGGAAGAAGCTCGCGAAATTATAGCTGAGGCTAAGTCTTGCGGCCTTGCCGTAGTGCTATGGTCTTATCCACGCGGTGAAGGAATTTCCAAAGAAGGTGAAACAGCAGTTGATGTTATTGCCTATGCTGCGCATATAGCGGCTTTGCTCGGTGCCAACATAATAAAAGTAAAACTTCCAACCAATCATCTGGAAAGAGAAAAAATAGAAAATATTGAATCATTATCTAAAAGAATTGAATATGTTAAAAGATCT
>Seq11 [organism=Wolbachia] of Omocestus haemorrhoidalis isolate i14 fbpA gene, partial cds
GCTGGAATGCTACCACTTATTTTGAAGCTTAATAGTGCTAACTCCTTGCACTCGAAAAACTTAACTTCTGATCAAGCAATAACTGCTTCTGTAAAAGATGCGCTGCGTTTGGGTTGCGTAGCTGTTGGGTTTACTATATATCCTGGTTCTGCTAAGTGCTTCGATATGATGGAAGAAGCTCGCGAAATTATAGCTGAGGCTAAGTCTTGCGGCCTTGCCGTAGTGCTATGGTCTTATCCACGCGGTGAAGGAATTTCCAAAGAAGGTGAAACAGCAGTTGATGTTATTGCCTATGCTGCGCATATAGCGGCTTTGCTCGGTGCCAACATAATAAAAGTAAAACTTCCAACCAATCATCTGGAAAGAGAAAAAATAGAAAATATTGAATCATTATCTAAAAGAATTGAATATGTTAAAAGATCT
>Seq12 [organism=Wolbachia] of Podismopsis genicularis isolate i16 fbpA gene, partial cds
GCTGGAATGCTACCACTTATTTTGAAGCTTAATAGTGCTAACTCCTTGCACTCGAAAAACTTAACTTCTGATCAAGCAATAACTGCTTCTGTAAAAGATGCGCTGCGTTTGGGTTGCGTAGCTGTTGGGTTTACTATATATCCTGGTTCTGCTAAGTGCTTCGATATGATGGAAGAAGCTCGCGAAATTATAGCTGAGGCTAAGTCTTGCGGCCTTGCCGTAGTGCTATGGTCTTATCCACGCGGTGAAGGAATTTCCAAAGAAGGTGAAACAGCAGTTGATGTTATTGCCTATGCTGCGCATATAGCGGCTTTGCTCGGTGCCAACATAATAAAAGTAAAACTTCCAACCAATCATCTGGAAAGAGAAAAAATAGAAAATATTGAATCATTATCTAAAAGAATTGAATATGTTAAAAGATCT
>Seq13 [organism=Wolbachia] of Pseudochorthippus montanus isolate i17 fbpA gene, partial cds
GCTGGAATGCTACCACTTATTTTGAAGCTTAATAGTGCTAACTCCTTGCACTCGAAAAACTTAACTTCTGATCAAGCAATAACTGCTTCTGTAAAAGATGCGCTGCGTTTGGGTTGCGTAGCTGTTGGGTTTACTATATATCCTGGTTCTGCTAAGTGCTTCGATATGATGGAAGAAGCTCGCGAAATTATAGCTGAGGCTAAGTCTTGCGGCCTTGCCGTAGTGCTATGGTCTTATCCACGCGGTGAAGGAATTTCCAAAGAAGGTGAAACAGCAGTTGATGTTATTGCCTATGCTGCGCATATAGCGGCTTTGCTCGGTGCCAACATAATAAAAGTAAAACTTCCAACCAATCATCTGGAAAGAGAAAAAATAGAAAATATTGAATCATTATCTAAAAGAATTGAATATGTTAAAAGATCT
>Seq14 [organism=Wolbachia] of Pseudochorthippus parallelus isolate i19 fbpA gene, partial cds
GCTGGAATGCTACCACTTATTTTGAAGCTTAATAGTGCTAACTCCTTGCACTCGAAAAACTTAACTTCTGATCAAGCAATAACTGCTTCTGTAAAAGATGCGCTGCGTTTGGGTTGCGTAGCTGTTGGGTTTACTATATATCCTGGTTCTGCTAAGTGCTTCGATATGATGGAAGAAGCTCGCGAAATTATAGCTGAGGCTAAGTCTTGCGGCCTTGCCGTAGTGCTATGGTCTTATCCACGCGGTGAAGGAATTTCCAAAGAAGGTGAAACAGCAGTTGATGTTATTGCCTATGCTGCGCATATAGCGGCTTTGCTCGGTGCCAACATAATAAAAGTAAAACTTCCAACCAATCATCTGGAAAGAGAAAAAATAGAAAATATTGAATCATTATCTAAAAGAATTGAATATGTTAAAAGATCT
>Seq15 [organism=Wolbachia] of Stauroderus scalaris isolate i20 fbpA gene, partial cds
GCTGGAATGCTACCACTTATTTTGAAGCTTAATAGTGCTAACTCCTTGCACTCGAAAAACTTAACTTCTGATCAAGCAATAACTGCTTCTGTAAAAGATGCGCTGCGTTTGGGTTGCGTAGCTGTTGGGTTTACTATATATCCTGGTTCTGCTAAGTGCTTCGATATGATGGAAGAAGCTCGCGAAATTATAGCTGAGGCTAAGTCTTGCGGCCTTGCCGTAGTGCTATGGTCTTATCCACGCGGTGAAGGAATTTCCAAAGAAGGTGAAACAGCAGTTGATGTTATTGCCTATGCTGCGCATATAGCGGCTTTGCTCGGTGCCAACATAATAAAAGTAAAACTTCCAACCAATCATCTGGAAAGAGAAAAAATAGAAAATATTGAATCATTATCTAAAAGAATTGAATATGTTAAAAGATCT
>Seq16 [organism=Wolbachia] of Bryodema gebleri isolate i21 fbpA gene, partial cds
GCTGGAATGCTTCCACTTATTTTAAAACTTAATAGCTCCAATTCTTTGCATTCAAAAAGTCTAACTTCTGATCAGGCAATAACCGCCTCTGTGAAAGATGCGCTGCGTTTGGGCTGTACAGCCGTTGGATTTACCATATATCCTGGTTCTGCTAAGTGTTTTGATATGATAGAAGAGGCTCGTGAAATCATAGCTGAGGCTAAGTCCTATGGGCTTGCAGTGGTGCTATGGTCTTACCCACGAGGTGAGGGAATTTCCAAAGAAGGTGAAACAGCAGTTGATGTTATTGCTTATGCTGCGCACATAGCAGCTTTGCTTGGTGCTAACATAATAAAAGTAAAACTCCCTACTAACCAATTGGAAAAAGAAAAAATAGAAGTGGGAAATATTGAGTCGTTATCCAAAAGAATTGAATATGTCAAGAAATCT
>Seq17 [organism=Wolbachia] of Bryodema gebleri isolate i22 fbpA gene, partial cds
GCTGGAATGCTTCCACTTATTTTAAAACTTAATAGCTCCAATTCTTTGCATTCAAAAAGTCTAACTTCTGATCAGGCAATAACCGCCTCTGTGAAAGATGCGCTGCGTTTGGGCTGTACAGCCGTTGGATTTACCATATATCCTGGTTCTGCTAAGTGTTTTGATATGATAGAAGAGGCTCGTGAAATCATAGCTGAGGCTAAGTCCTATGGGCTTGCAGTGGTGCTATGGTCTTACCCACGAGGTGAGGGAATTTCCAAAGAAGGTGAAACAGCAGTTGATGTTATTGCTTATGCTGCGCACATAGCAGCTTTGCTTGGTGCTAACATAATAAAAGTAAAACTCCCTACTAACCAATTGGAAAAAGAAAAAATAGAAGTGGGAAATATTGAGTCGTTATCCAAAAGAATTGAATATGTCAAGAAATCT
>Seq18 [organism=Wolbachia] of Oedaleus decorus isolate i23 fbpA gene, partial cds
GCTGGAATGCTTCCACTTATTTTAAAACTTAATAGCTCCAATTCTTTGCATTCAAAAAGTCTAACTTCTGATCAGGCAATAACCGCCTCTGTGAAAGATGCGCTGCGTTTGGGCTGTACAGCCGTTGGATTTACCATATATCCTGGTTCTGCTAAGTGTTTTGATATGATAGAAGAGGCTCGTGAAATCATAGCTGAGGCTAAGTCCTATGGGCTTGCAGTGGTGCTATGGTCTTACCCACGAGGTGAGGGAATTTCCAAAGAAGGTGAAACAGCAGTTGATGTTATTGCTTATGCTGCGCACATAGCAGCTTTGCTTGGTGCTAACATAATAAAAGTAAAACTCCCTACTAACCAATTGGAAAAAGAAAAAATAGAAGTGGGAAATATTGAGTCGTTATCCAAAAGAATTGAATATGTCAAGAAATCT
>Seq19 [organism=Wolbachia] of Anapodisma miramae isolate i26 fbpA gene, partial cds
GCTGGAATGCTACCACTTATTTTGAAGCTTAATAGTGCTAACTCCTTGCACTCGAAAAACTTAACTTCTGATCAAGCAATAACTGCTTCTGTAAAAGATGCGCTGCGTTTGGGTTGCGTAGCTGTTGGGTTTACTATATATCCTGGTTCTGCTAAGTGCTTCGATATGATGGAAGAAGCTCGCGAAATTATAGCTGAGGCTAAGTCTTGCGGCCTTGCCGTAGTGCTATGGTCTTATCCACGCGGTGAAGGAATTTCCAAAGAAGGTGAAACAGCAGTTGATGTTATTGCCTATGCTGCGCATATAGCGGCTTTGCTCGGTGCCAACATAATAAAAGTAAAACTTCCAACCAATCATCTGGAAAGAGAAAAAATAGAAAATATTGAATCATTATCTAAAAGAATTGAATATGTTAAAAGATCT
>Seq20 [organism=Wolbachia] of Bohemanella frigida isolate i27 fbpA gene, partial cds
GCTGGAATGCTACCACTTATTTTGAAGCTTAATAGTGCTAACTCCTTGCACTCGAAAAACTTAACTTCTGATCAAGCAATAACTGCTTCTGTAAAAGATGCGCTGCGTTTGGGTTGCGTAGCTGTTGGGTTTACTATATATCCTGGTTCTGCTAAGTGCTTCGATATGATGGAAGAAGCTCGCGAAATTATAGCTGAGGCTAAGTCTTGCGGCCTTGCCGTAGTGCTATGGTCTTATCCACGCGGTGAAGGAATTTCCAAAGAAGGTGAAACAGCAGTTGATGTTATTGCCTATGCTGCGCATATAGCGGCTTTGCTCGGTGCCAACATAATAAAAGTAAAACTTCCAACCAATCATCTGGAAAGAGAAAAAATAGAAAATATTGAATCATTATCTAAAAGAATTGAATATGTTAAAAGATCT
>Seq21 [organism=Wolbachia] of Ognevia longipennis isolate i28 fbpA gene, partial cds
GCTGGAATGCTACCACTTATTTTGAAGCTTAATAGTGCTAACTCCTTGCACTCGAAAAACTTAACTTCTGATCAAGCAATAACTGCTTCTGTAAAAGATGCGCTGCGTTTGGGTTGCGTAGCTGTTGGGTTTACTATATATCCTGGTTCTGCTAAGTGCTTCGATATGATGGAAGAAGCTCGCGAAATTATAGCTGAGGCTAAGTCTTGCGGCCTTGCCGTAGTGCTATGGTCTTATCCACGCGGTGAAGGAATTTCCAAAGAAGGTGAAACAGCAGTTGATGTTATTGCCTATGCTGCGCATATAGCGGCTTTGCTCGGTGCCAACATAATAAAAGTAAAACTTCCAACCAATCATCTGGAAAGAGAAAAAATAGAAAATATTGAATCATTATCTAAAAGAATTGAATATGTTAAAAGATCT
>Seq22 [organism=Wolbachia] of Ognevia longipennis isolate i29 fbpA gene, partial cds
GCTGGAATGCTACCACTTATTTTGAAGCTTAATAGTGCTAACTCCTTGCACTCGAAAAACTTAACTTCTGATCAAGCAATAACTGCTTCTGTAAAAGATGCGCTGCGTTTGGGTTGCGTAGCTGTTGGGTTTACTATATATCCTGGTTCTGCTAAGTGCTTCGATATGATGGAAGAAGCTCGCGAAATTATAGCTGAGGCTAAGTCTTGCGGCCTTGCCGTAGTGCTATGGTCTTATCCACGCGGTGAAGGAATTTCCAAAGAAGGTGAAACAGCAGTTGATGTTATTGCCTATGCTGCGCATATAGCGGCTTTGCTCGGTGCCAACATAATAAAAGTAAAACTTCCAACCAATCATCTGGAAAGAGAAAAAATAGAAAATATTGAATCATTATCTAAAAGAATTGAATATGTTAAAAGATCT
>Seq23 [organism=Wolbachia] of Podisma pedestris isolate i30 fbpA gene, partial cds
GCTGGAATGCTACCACTTATTTTGAAGCTTAATAGTGCTAACTCCTTGCACTCGAAAAACTTAACTTCTGATCAAGCAATAACTGCTTCTGTAAAAGATGCGCTGCGTTTGGGTTGCGTAGCTGTTGGGTTTACTATATATCCTGGTTCTGCTAAGTGCTTCGATATGATGGAAGAAGCTCGCGAAATTATAGCTGAGGCTAAGTCTTGCGGCCTTGCCGTAGTGCTATGGTCTTATCCACGCGGTGAAGGAATTTCCAAAGAAGGTGAAACAGCAGTTGATGTTATTGCCTATGCTGCGCATATAGCGGCTTTGCTCGGTGCCAACATAATAAAAGTAAAACTTCCAACCAATCATCTGGAAAGAGAAAAAATAGAAAATATTGAATCATTATCTAAAAGAATTGAATATGTTAAAAGATCT
>Seq24 [organism=Wolbachia] of Podisma pedestris isolate i31 fbpA gene, partial cds
GCTGGAATGCTACCACTTATTTTGAAGCTTAATAGTGCTAACTCCTTGCACTCGAAAAACTTAACTTCTGATCAAGCAATAACTGCTTCTGTAAAAGATGCGCTGCGTTTGGGTTGCGTAGCTGTTGGGTTTACTATATATCCTGGTTCTGCTAAGTGCTTCGATATGATGGAAGAAGCTCGCGAAATTATAGCTGAGGCTAAGTCTTGCGGCCTTGCCGTAGTGCTATGGTCTTATCCACGCGGTGAAGGAATTTCCAAAGAAGGTGAAACAGCAGTTGATGTTATTGCCTATGCTGCGCATATAGCGGCTTTGCTCGGTGCCAACATAATAAAAGTAAAACTTCCAACCAATCATCTGGAAAGAGAAAAAATAGAAAATATTGAATCATTATCTAAAAGAATTGAATATGTTAAAAGATCT
>Seq25 [organism=Wolbachia] of Prumna littoralis isolate i32 fbpA gene, partial cds
GCTGGAATGCTACCACTTATTTTGAAGCTTAATAGTGCTAACTCCTTGCACTCGAAAAACTTAACTTCTGATCAAGCAATAACTGCTTCTGTAAAAGATGCGCTGCGTTTGGGTTGCGTAGCTGTTGGGTTTACTATATATCCTGGTTCTGCTAAGTGCTTCGATATGATGGAAGAAGCTCGCGAAATTATAGCTGAGGCTAAGTCTTGCGGCCTTGCCGTAGTGCTATGGTCTTATCCACGCGGTGAAGGAATTTCCAAAGAAGGTGAAACAGCAGTTGATGTTATTGCCTATGCTGCGCATATAGCGGCTTTGCTCGGTGCCAACATAATAAAAGTAAAACTTCCAACCAATCATCTGGAAAGAGAAAAAATAGAAAATATTGAATCATTATCTAAAAGAATTGAATATGTTAAAAGATCT
>Seq26 [organism=Wolbachia] of Prumna primnoa isolate i33 fbpA gene, partial cds
GCTGGAATGCTACCACTTATTTTGAAGCTTAATAGTGCTAACTCCTTGCACTCGAAAAACTTAACTTCTGATCAAGCAATAACTGCTTCTGTAAAAGATGCGCTGCGTTTGGGTTGCGTAGCTGTTGGGTTTACTATATATCCTGGTTCTGCTAAGTGCTTCGATATGATGGAAGAAGCTCGCGAAATTATAGCTGAGGCTAAGTCTTGCGGCCTTGCCGTAGTGCTATGGTCTTATCCACGCGGTGAAGGAATTTCCAAAGAAGGTGAAACAGCAGTTGATGTTATTGCCTATGCTGCGCATATAGCGGCTTTGCTCGGTGCCAACATAATAAAAGTAAAACTTCCAACCAATCATCTGGAAAGAGAAAAAATAGAAAATATTGAATCATTATCTAAAAGAATTGAATATGTTAAAAGATCT
>Seq27 [organism=Wolbachia] of Prumna primnoa isolate i34 fbpA gene, partial cds
GCTGGAATGCTTCCACTTATTTTGAAGCTTAATAGTGCCAACTCCTTACACTCAAAAAGCTTAACTTCTGATCAAGCAATAACTGCCTCTGTAAAAGATGCGCTGCGTTTGGGCTGCATGGCTGTTGGGTTTACTATATATCCTGGTTCTGCTAAATGTTTTGATATGATGGAAGAAGCTCGCGAAATTATAGCTGAGGCTAAATCTTGTGGCCTTGCTGTAGTGCTATGGTCTTATCCACGTGGTGAAGGGATTTCAAAAGAAGGTGAAACAGCAGTTGATGTCATTGCTTATGCTGCGCATATAGCGGCTTTGCTCGGTGCCAACATAATAAAAGTAAAACTTCCAACCAACCATCTGGAAAGAGAAAAAATAGAAAATATTGAATCATTATTCAAAAGAATTGAATATATTAAAAAGTCT
>Seq28 [organism=Wolbachia] of Prumna ussuriensis isolate i35 fbpA gene, partial cds
GCTGGAATGCTACCACTTATTTTGAAGCTTAATAGTGCTAACTCCTTGCACTCGAAAAACTTAACTTCTGATCAAGCAATAACTGCTTCTGTAAAAGATGCGCTGCGTTTGGGTTGCGTAGCTGTTGGGTTTACTATATATCCTGGTTCTGCTAAGTGCTTCGATATGATGGAAGAAGCTCGCGAAATTATAGCTGAGGCTAAGTCTTGCGGCCTTGCCGTAGTGCTATGGTCTTATCCACGCGGTGAAGGAATTTCCAAAGAAGGTGAAACAGCAGTTGATGTTATTGCCTATGCTGCGCATATAGCGGCTTTGCTCGGTGCCAACATAATAAAAGTAAAACTTCCAACCAATCATCTGGAAAGAGAAAAAATAGAAAATATTGAATCATTATCTAAAAGAATTGAATATGTTAAAAGATCT
>Seq29 [organism=Wolbachia] of Podisma kanoi isolate i36 fbpA gene, partial cds
GCTGGAATGCTACCACTTATTTTGAAGCTTAATAGTGCTAACTCCTTGCACTCGAAAAACTTAACTTCTGATCAAGCAATAACTGCTTCTGTAAAAGATGCGCTGCGTTTGGGTTGCGTAGCTGTTGGGTTTACTATATATCCTGGTTCTGCTAAGTGCTTCGATATGATGGAAGAAGCTCGCGAAATTATAGCTGAGGCTAAGTCTTGCGGCCTTGCCGTAGTGCTATGGTCTTATCCACGCGGTGAAGGAATTTCCAAAGAAGGTGAAACAGCAGTTGATGTTATTGCCTATGCTGCGCATATAGCGGCTTTGCTCGGTGCCAACATAATAAAAGTAAAACTTCCAACCAATCATCTGGAAAGAGAAAAAATAGAAAATATTGAATCATTATCTAAAAGAATTGAATATGTTAAAAGATCT
>Seq30 [organism=Wolbachia] of Podisma sapporensis isolate i37 fbpA gene, partial cds
GCTGGAATGCTACCACTTATTTTGAAGCTTAATAGTGCTAACTCCTTGCACTCGAAAAACTTAACTTCTGATCAAGCAATAACTGCTTCTGTAAAAGATGCGCTGCGTTTGGGTTGCGTAGCTGTTGGGTTTACTATATATCCTGGTTCTGCTAAGTGCTTCGATATGATGGAAGAAGCTCGCGAAATTATAGCTGAGGCTAAGTCTTGCGGCCTTGCCGTAGTGCTATGGTCTTATCCACGCGGTGAAGGAATTTCCAAAGAAGGTGAAACAGCAGTTGATGTTATTGCCTATGCTGCGCATATAGCGGCTTTGCTCGGTGCCAACATAATAAAAGTAAAACTTCCAACCAATCATCTGGAAAGAGAAAAAATAGAAAATATTGAATCATTATCTAAAAGAATTGAATATGTTAAAAGATCT
>Seq31 [organism=Wolbachia] of Podisma sapporensis isolate i38 fbpA gene, partial cds
GCTGGAATGCTACCACTTATTTTGAAGCTTAATAGTGCTAACTCCTTGCACTCGAAAAACTTAACTTCTGATCAAGCAATAACTGCTTCTGTAAAAGATGCGCTGCGTTTGGGTTGCGTAGCTGTTGGGTTTACTATATATCCTGGTTCTGCTAAGTGCTTCGATATGATGGAAGAAGCTCGCGAAATTATAGCTGAGGCTAAGTCTTGCGGCCTTGCCGTAGTGCTATGGTCTTATCCACGCGGTGAAGGAATTTCCAAAGAAGGTGAAACAGCAGTTGATGTTATTGCCTATGCTGCGCATATAGCGGCTTTGCTCGGTGCCAACATAATAAAAGTAAAACTTCCAACCAATCATCTGGAAAGAGAAAAAATAGAAAATATTGAATCATTATCTAAAAGAATTGAATATGTTAAAAGATCT
>Seq32 [organism=Wolbachia] of Podisma sapporensis isolate i39 fbpA gene, partial cds
GCTGGAATGCTACCACTTATTTTGAAGCTTAATAGTGCTAACTCCTTGCACTCGAAAAACTTAACTTCTGATCAAGCAATAACTGCTTCTGTAAAAGATGCGCTGCGTTTGGGTTGCGTAGCTGTTGGGTTTACTATATATCCTGGTTCTGCTAAGTGCTTCGATATGATGGAAGAAGCTCGCGAAATTATAGCTGAGGCTAAGTCTTGCGGCCTTGCCGTAGTGCTATGGTCTTATCCACGCGGTGAAGGAATTTCCAAAGAAGGTGAAACAGCAGTTGATGTTATTGCCTATGCTGCGCATATAGCGGCTTTGCTCGGTGCCAACATAATAAAAGTAAAACTTCCAACCAATCATCTGGAAAGAGAAAAAATAGAAAATATTGAATCATTATCTAAAAGAATTGAATATGTTAAAAGATCT
>Seq33 [organism=Wolbachia] of Podisma sapporensis isolate i41 fbpA gene, partial cds
GCTGGAATGCTACCACTTATTTTGAAGCTTAATAGTGCTAACTCCTTGCACTCGAAAAACTTAACTTCTGATCAAGCAATAACTGCTTCTGTAAAAGATGCGCTGCGTTTGGGTTGCGTAGCTGTTGGGTTTACTATATATCCTGGTTCTGCTAAGTGCTTCGATATGATGGAAGAAGCTCGCGAAATTATAGCTGAGGCTAAGTCTTGCGGCCTTGCCGTAGTGCTATGGTCTTATCCACGCGGTGAAGGAATTTCCAAAGAAGGTGAAACAGCAGTTGATGTTATTGCCTATGCTGCGCATATAGCGGCTTTGCTCGGTGCCAACATAATAAAAGTAAAACTTCCAACCAATCATCTGGAAAGAGAAAAAATAGAAAATATTGAATCATTATCTAAAAGAATTGAATATGTTAAAAGATCT
>Seq34 [organism=Wolbachia] of Podisma sapporensis isolate i43 fbpA gene, partial cds
GCTGGAATGCTACCACTTATTTTGAAGCTTAATAGTGCTAACTCCTTGCACTCGAAAAACTTAACTTCTGATCAAGCAATAACTGCTTCTGTAAAAGATGCGCTGCGTTTGGGTTGCGTAGCTGTTGGGTTTACTATATATCCTGGTTCTGCTAAGTGCTTCGATATGATGGAAGAAGCTCGCGAAATTATAGCTGAGGCTAAGTCTTGCGGCCTTGCCGTAGTGCTATGGTCTTATCCACGCGGTGAAGGAATTTCCAAAGAAGGTGAAACAGCAGTTGATGTTATTGCCTATGCTGCGCATATAGCGGCTTTGCTCGGTGCCAACATAATAAAAGTAAAACTTCCAACCAATCATCTGGAAAGAGAAAAAATAGAAAATATTGAATCATTATCTAAAAGAATTGAATATGTTAAAAGATCT
>Seq35 [organism=Wolbachia] of Podisma tyatiensis isolate i44 fbpA gene, partial cds
GCTGGAATGCTACCACTTATTTTGAAGCTTAATAGTGCTAACTCCTTGCACTCGAAAAACTTAACTTCTGATCAAGCAATAACTGCTTCTGTAAAAGATGCGCTGCGTTTGGGTTGCGTAGCTGTTGGGTTTACTATATATCCTGGTTCTGCTAAGTGCTTCGATATGATGGAAGAAGCTCGCGAAATTATAGCTGAGGCTAAGTCTTGCGGCCTTGCCGTAGTGCTATGGTCTTATCCACGCGGTGAAGGAATTTCCAAAGAAGGTGAAACAGCAGTTGATGTTATTGCCTATGCTGCGCATATAGCGGCTTTGCTCGGTGCCAACATAATAAAAGTAAAACTTCCAACCAATCATCTGGAAAGAGAAAAAATAGAAAATATTGAATCATTATCTAAAAGAATTGAATATGTTAAAAGATCT
>Seq36 [organism=Wolbachia] of Arcyptera fusca isolate i1 fbpA gene, partial cds
GCTGGAATGCTTCCACTTATTTTAAAACTTAATAGCTCCAATTCTTTGCATTCAAAAAGTCTAACTTCTGATCAGGCAATAACCGCCTCTGTGAAAGATGCGCTGCGTTTGGGCTGTACAGCCGTTGGATTTACCATATATCCTGGTTCTGCTAAGTGTTTTGATATGATAGAAGAGGCTCGTGAAATCATAGCTGAGGCTAAGTCCTATGGGCTTGCAGTGGTGCTATGGTCTTACCCACGAGGTGAGGGAATTTCCAAAGAAGGTGAAACAGCAGTTGATGTTATTGCTTATGCTGCGCACATAGCAGCTTTGCTTGGTGCTAACATAATAAAAGTAAAACTCCCTACTAACCAATTGGAAAAAGAAAAAATAGAAGTGGGAAATATTGAGTCGTTATCCAAAAGAATTGAATATGTCAAGAAATCT
>Seq37 [organism=Wolbachia] of Eclipophleps glacialis isolate i10 fbpA gene, partial cds
GCTGGAATGCTACCACTTATTTTGAAGCTTAATAGCGCTAACTCTTTGCACTCaAAAAGCTTAACTTCaGATCAAGCAATAACTGCCTCTGTAAAAGATGCGCTGCGTTTGGGCTGCATGGCTGTTGGGTTTACTATATACCCTGGTTCTGCTAAGTGTTTTGATATGATGGAAGAAGCTCGCAAAATTATAGCTGAGGCTAAATCTTGTGGCCTTGtTGTAGTGCTATGGTCTTAwCCACGTGGTGAAGGggTTTCCAAAGAAGGTGAAACgGCAGTTGATGTgATTGCCTATGCTGCGCATATAGCGGCTTTGCTCGGTGCCAACATAATAAAAGTAAAACTTCCAACCAATCATCTGGAAAGAGAAAAAATAGAAAATATTGAATCATTATCTAAAAGAATTGAATATaTTAAAAagTCT
>Seq38 [organism=Wolbachia] of Oedaleus decorus isolate i24 fbpA gene, partial cds
GCTGGaATGCTTCCACTTATTTTAAAaCTTAATAGCTCCAATTCTTTGCATTCAAAAAGTCTAACTTcTGATCAGGCAATAACCGCCTCTGTGAAAGATGCGCTGCGTTTGGGCTGTACAGCCGTTGGATTTACcATATATCCTGGTTCTGCTAAgTGTTTTGATATGATAGAAGAGGCTCGTGAAATCATaGCTGAGGCTAAGTCCTaTGGGCTTGCAGTGGTGCTATGGTCTTACCCACGAGGTGAGGGAATTTCCAAAGAAGGTGAAACAGCAGTTGATGTTATTGCTTATGCTGCGCACATAGCAGCTTTGCTTGGtGCTAACATAATAAAAGTAAAACTCCCTACTAACCAATTGGAAAAAGAAAAAATAgAAGTGGGAAATATTGAgTCGTTATCCAAAAGAATTGAATATGTCAAGAAATCT
>Seq39 [organism=Wolbachia] of Oedaleus decorus isolate i25 fbpA gene, partial cds
GCTGGAaTGCTTCCACTTATTTTAAAaCTTAATAGCTCCAATTCTTTGCATTCAAAAAGTCTAActTcTGATCAGGCAATAACCGCCTCTGTGAAAGATGCGCTGCGTTTGGGCTGtACAGCCGTTGGATTTACcATATATCCTGGTTCTGCTAAgTGTTTTGATATGATAGAAGAGGCTCGTGAAATCATaGCTGAGGCTAAGTCCTaTGGGCTTGCAGTGGTGCTATGGTCTTACCCACGAGGTGAGGGAATTTCCAAAGAAGGTGAAACAGCAGTTGATGTTATTGCTTATGCTGCGCACATAGCAGCTTTGCTTGGtgCTAACATAATAAAAGTAAAACTCCCTACTAACCAATTGGAAAAAGAAAAAATAGAAGTGGGAAATATTGAgTCGTTATCCAAAAGAATTGAATATGTCAAGAAATCT
>Seq40 [organism=Wolbachia] of Podisma saporensis isolate i40 fbpA gene, partial cds
GCTGGAATGCTACCACTTATTTTGAAGCTTAATAGTGCTAACTCCTTGCACTCGAAAAACTTAACTTCTGATCAAGCAATAACTGCTTCTGTAAAAGATGCGCTGCGTTTGGGTTGCGTAGCTGTTGGGTTTACTATATATCCTGGTTCTGCTAAGTGCTTCGATATGATGGAAGAAGCTCGCGAAATTATAGCTGAGGCTAAGTCTTGCGGCCTTGCCGTAGTGCTATGGTCTTATCCACGCGGTGAAGGAATTTCCAAAGAAGGTGAAACAGCAGTTGATGTTATTGCCTATGCTGCGCATATAGCGGCTTTGCTCGGTGCCAACATAATAAAAGTAAAACTTCCAACCAATCATCTGGAAAGAGAAAAAATAGAAAATATTGAATCATTATCTAAAAGAATTGAATATGTTAAAAGATCT
>Seq41 [organism=Wolbachia] of Podisma saporensis isolate i42 clone 57 fbpA gene, partial cds
GCTGGAATGCTACCACTTATTTTGAAGCTTAATAGCGCTAACTCTTTGCATTCGAAAATCCTAACTTCTGATCAAGCAATAACTGCTTCTGTAGAAGATGCGCTGCGTTTGGGTTGCGTAGCTGTTGGGTTTACTATATATCCTGGTTCTGCTAAGTGCTTCGATATGATGGAAGAAGCTCGCGAAATTATAGCTGAGGCTAAGTCTTGCGGCCTTGCCGTAGTGCTATGGTCTTATCCACGTGGTGAAGGGATTTCCAAAGAAGGCGAAACAGCAGTTGATGTAATTGCTTATGCTGCGCATATAGCGGCTTTGCTCGGTGCCAACATAATAAAAGTAAAACTTCCAACCAAACATCTGGAAAGAGAAAAAATAGAAAATATTGAATCATTACCTAAAAGAGTTGAAtAtGTTAAAAAATCT
>Seq42 [organism=Wolbachia] of Podisma saporensis isolate i42 clone 61 fbpA gene, partial cds
GCTGGAATGCTACCACTTATTTTGAAGCTTAATAGCGCTAACTCTTTGCATTCGAAAATCCTAACTTCTGATCAAGCAATAACTGCTTCTGTAAAAGATGCGCTGCGTTTGGGTTGCGTAGCTGTTGGGTTCACTATATATCCTGGTTCTGCTAAGTGCTTCGATATGATGGAAGAAGCTCGCGAAATTATAGCTGAGGCTAAGTCTTGCGGCCTTGCCGTAGTGCTATGGTCTTATCCACGTGGTGAAGGGATTTCCAAAGAAGGCGAAACAGCAGTTGATGTAATTGCTTATGCTGCGCATATAGCGGCTTTGCTCGGTGCCAACATAATAAAAGTAAAACTTCCAACCAAACATCTGGAAAGAGAAAAAATAGAAAATATTGAATCATTACCTAAAAGAGTTGAATATGTTAAAAAATCT
>Seq43 [organism=Wolbachia] of Podisma saporensis isolate i42 clone 62 fbpA gene, partial cds
GCTGGAATGCTACCACTTATTTTGAAGCTTAATAGCGCTAACTCTTTGCATTCGAAAATCCTAACTTCTGATCAAGCAATAACTgcttCTRtAAAAGATGCGCTGCGTTTGGGTTGCGTAGCTGTTGGGTTTACTATATATCCTGGTTCTGCTAAGTGCTTCGATATGATGGAAGAAGCTCGCGAAATTATAGCTGAGGCTAAGTCTTGCGGCCTTGCCGTAGTGCTATGGTCTTATCCACGTGGTGAAGGGATTTCCAAAGAAGGCGAAACAGCAGTTGATGTAATTGCTTATGCTGCGCATATAGCGGCTTTGCTCGGTGCCAACATAAWAAAAGTAAAACTTCCAACCAAACATCTGGAAATAGAAAAAATAGAAAATATTGAATCATTACCTAAAAGASTTTTATATGTTAAAAAATCT
>Seq44 [organism=Wolbachia] of Podisma saporensis isolate i42 clone 63 fbpA gene, partial cds
GCTGGAaTgcTACCACTTATTTTGAAGCTTAATAGTGCTAACTCCTTGCACTCGAAAAACTTAACTTCTGACCAAGCAATAACTGCTTCTGTAAAAGATGCGCTGCGTTTGGGTTGCGTAGCTGTTGGGTTTACTATATATCCTGGTTCTGCTAAGTGCTTCGATATGATGGAAGAAGCTCGCGAAATTATAGCTGAGGCTAAGTCTTGCGGCCTTGCCGTAGTGCTATGGTCTTATCCACGCGGTGAAGGAATTTCCAAAGAAGGTGAAACAGCAGTTGATGTTATTGCCTATGCTGCGCATATAGCGGCTTTGCTCGGTGCCAACATAATAAAAGTAAAACTTCCAACCAATCATCTGGAAAGAGAAAAAATAGAAAATATTGAATCATTATCTAAAAGAATTGAATATGTTAAAAGATCT
>Seq45 [organism=Wolbachia] of Podisma saporensis isolate i42 clone 64 fbpA gene, partial cds
GCTGGAaTGTTACCACTTATTTTGAAGCTTAATAGTGCTAACTCCTTGCACTCGAAAAACTTAACTTCTGATCAAGCAATAACTGCTTCTGTAAAAGATGCGCTGCGTTTGGGTTGCGTAGCTGTTGGGTTTACTATATATCCTGGTTCTGCTAAGTGCTTCGATATGATGGAAGAAGCTCGCGAAATTATAGCTGAGGCTAAGTCTTGCGGCCTTGCCGTAGTGCTATGGTCTTATCCACGGGGTGAAGAGATTTCCAAAGAAGGCGAAACAGCAGTTGATGTAATTGCTTATGCTGCGCATATAGCGGCTTTGCTCGGTGCCAACATAATAAAAGTAAAACTTCGAACCAAACACCTGGAAAGAGAAAAAAATAGAAAATGTTGAATCATTACCTAAAAGAGTTGAATATGTTAAAAAATCT
>Seq46 [organism=Wolbachia] of Podisma saporensis isolate i42 clone 66 fbpA gene, partial cds
GCTGGAATGCTACCACTTATTTTGAAGCTTAATAGCGCTAACTCTTTGCATTCGAAAATCCTAACTTCTGATCAAGCAATAACTGCTTCTGTAAAAGATGCGCTGCGTTTGGGTTGCGTAGCTGTTGGGTTTACTATATATCCTGGTTCTGCTAAGTGCTTCGATATGATGGAAGAAGCTCGCGAAATTATAGATGAGGCTAAGTCTTGCGGCCTTGCCGTAGTGCTATGGTCTTATCCACGTGGTGAAGGGATTTCCAAAGAAGGCGAAACAGCAGTTGATGTAATTGCTTATGCTGCGCATATAGCGGCTTTGCTCGGTGCCAACATAATAAAAGTAAAACTTCCAACCAAACATCTGGAAAGAGAAAAAATAGAAAATATTGAATCATTACCTAAAAGAGTTGAATATGTTAAAAAATCT
>Seq47 [organism=Wolbachia] of Podisma saporensis isolate i42 clone 68 fbpA gene, partial cds
GCTGGAATGCTACCACTTATTTTGAAGCTTAATAGCGCTAACTCTTTGCATTCGAAAATCCTAACTTCTGATCAAGCAATAACTGCTTCTGTAAAAGATGCGCTGCGTTTGGGTTGCGTAGCTGTTGGGTTTACTATATATCCTGGTTCTGCTAAGTGCTTCGATATGATGGAAGAAGCTCGCGAAATTATAGCTGAGGCTAAGTCTTGCGGCCTTGCCGTAGTGCTATGGTCTTATCCACGTGGTGAAGGGATTTCCAAAGAAGGCGAAACAGCAGTTGATGTAATTGCTTATGCTGCGCATATAGCGGCTTTGCTCGGTGCCAACATAATAAAAGTAAAACTTCCAACCAAACATCTGGAAAGAGAAAAAATAGAAAATATTGAATCATTACCTAAAGGAGTTGAATATGTTAAAAAATCT
>Seq48 [organism=Wolbachia] of Podisma saporensis isolate i42 clone 72 fbpA gene, partial cds
GCTGGAATGCTACCACTTATTTTGAAGCTTAATAGCGCTAACTCTTTGCATTCGAAAATCCTAACTTCTGATCAAGCAATAACTGCTTCTGTAAAAGATGCGCTGCGTTTGGGTTGCGTAGCTGTTGGGTTTACTATATATCCTGGTTCTGCTAAGTGCTTCGATATGATGGAAGAAGCTCGCGAAATTATAGCTGAGGCTAAGTCTTGCGGCCTTGCCGTAGTGCTATGGTCTTATCCACGTGGTGAAGGGATTTCCAAAGAAGGCGAAACAGCAGTTGATGTAATTGCTTATGCTGCGCATATAGCGGCTTTGCTCGGTGCCAACATAATAAAAGTGAAACTTCCAACCAAACATCTGGAAAGAGAAAAAATAGAAAATATTGAATCATTACCTAAAAGAGTTGAATATGTTAAAAAATCT
>Seq49 [organism=Wolbachia] of Podisma saporensis isolate i42 clone 75 fbpA gene, partial cds
GCTGGAATGCTACCACTTATTTTGAAGCTTAATAGTGCTAACTCCTTGCACTCGAAAAACTTAACTTCTGATCAAGCAATAACTGCTTCTGTAAAAGATGCGCTGCGTTTGGGTTGCGTAGCTGTTGGGTTTACTATATATCCTGGTTCTGCTAAGTGCTTCGATATGATGGAAGAAGCTCGCGAAATTATAGCTGAGGCTAAGTCTTGCGGCCTTGCCGTAGTGCTATGGTCTTATCCACGTGGTGAAGGGATTTCCAAAGAAGGCGAAACTGCAGTTGATGTAATTGCTTATTCTGCGCATATAGCGGCTTTGCTCGGTGCCAACATAATAAAAGTAAAACTTCCAACCTAACATCTGGAAAGAGAAAAAATAGAAAATATTGAATCATTACCTAAAAGAGTTGAATACGTTAAAAAATCT
>Seq50 [organism=Wolbachia] of Podisma saporensis isolate i42 clone 76 fbpA gene, partial cds
GCTGGAATGCTACCACTTATTTTGAAGCTTAATAGCGCTAACTCTTTGCATTCGAAAATCCTAACTTCTGATCAAGCAATAACTGCTTCTGTAAAATAtGcgctgcGTTTGGGTTGCGTAGCTGTTGGGTTTACTATATATCCTGGTTCTGCTAAGTGCTTCGATATGATGGAAGAAGCTCGCGAAATTATAGCTGAGGCTAAGTCTTGCGGCCTTGCCGTAGTGCTATGGTCTTATCCACGTGGTGAAGGGATTTCCAAAGAAGGCGAAACAGCAGTTGATGTAATTGCTTATGCTGCGCATATAGCGGCTTTGCTCGGTGCACACATAATAAAAGTAAAACTTCCAACCAAACATCTGGAAAGAGAAAAAATAGAAAATATTGAATCATTACCTAAAAGAGTTGAATATGTTAAAAAATCT
>Seq51 [organism=Wolbachia] of Podisma saporensis isolate i42 clone 77 fbpA gene, partial cds
GCTGGAATGCTACCACTTATTTTGAAGCTTAATAGCGCTAACTCTTTGCATTCGAAAATCCTAACTTCTGATCAAGCAATAACTGCTTCTGTAAAAGATGCGCTGCGTTTGGGTTGCGTAGCTGTTGGGTTTACTATATATCCTGGTTCTGCTAAGTGCTTCGATATGATGGAAGAAGCTCGCGAAATTATAGCTGAGGCTAAGTCTTGCGGCCTTGCCGTAGTGCTATGGTCTTATCCACGTGGTGAAGGGATTTCCAAAGAAGGCGAAACAGCAGTTGATGTAATTGCTTATGCTGCGCATATAGCGGCTTTGCTCGGTGCTAACATCATAAAAGTAAAACTTCGAACCAAACATCTGGAAAGAGAAAAAATAGAAAATATTGAATCATTACCTAAAAGAGTTGAACATGTTAAAAAATCT
>Seq52 [organism=Wolbachia] of Podisma saporensis isolate i42 clone 79 fbpA gene, partial cds
GCTGGAATGCTACCACTTATTTTGAAGCTTAATAGTGCTAACTCCTTGCACTCGAAAAACTTAACTTCTGATCAAGCAATAACTGCTTCTGTAAAAGATGCGCTGCGTTTGGGTTGCGTAGCTGTTGGGTTTACTATATATCCTGGTTCTGCTAAGTGCTTCGATATGATGGAAGAAGCTCGCGAAATTATAGCTGATGCTAAGTCTTGCGGCCTTGCCGTAGTGCTATGGTCTTATCCACGCGGTGAAGGAATTTCCAAAGAAGGTGAAACAGCAGTTGATGTTATTGCCTATGCTGCGCATATAGCGGCTTTGCTCGGTGCCAACATAATAAAAGTAAAACTTCCAACCAATCATCTGGAAAGAGAAAAAATAGAAAATATTGAATCATTATCTAAAAGAATTGAATATGTTAAAAGATCT
>Seq53 [organism=Wolbachia] of Podisma saporensis isolate i42 clone 80 fbpA gene, partial cds
GCTGGAATGCTACCACTTATTTTGAAGCTTAATAGTGCTAACTCCTTGCACTCGAAAAACTTAACTTCTGATCAAGCAATAACTGCTTCTGTAAAAGATGCGCTGCGTTTGGGTTGCGTAGCTGTTGGGTTTACTATATATCCTGGTTCTGCTAAGTGCTTCGATATGATGGAAGAAGCTCGCGAAATTATAGCTGAGGCTAAGTCTTGCGGCCTTGCCGTAGTGCTATGGTCTTATCCACGCGGTGAAGGAATTTCCAAAGAAGGTGAAACAGCAGTTGATGTTATTGCCTATGCTGCGCATATAGCGGCTTTGCTCGGTGCCAACATAATAAAAGTAAAACTTCCAACCAATCATCTGGAAAGAGAAAAAATAGAAAATATTGAATCATTATCTAAAAGAATTGAATATGTTAAAAGATCT
